# Supplementary material for: Week Long Topography Study of Young Adults Using Electronic Cigarettes in Their Natural Environment
Source: PLoS One. 2016 Oct 13;11(10):e0164038. doi: 10.1371/journal.pone.0164038 (PMC5063505; doi:10.1371/journal.pone.0164038)
Supplement: S1 File — This data file contains the flow rate and cumulative volume vs. time for Participant 1, as shown graphically in Figs 3 and 5, respectively. (CSV) [file pone.0164038.s001.csv]

Time [sec]	Mean Pluff Flow Rate [mL/sec]	Flow Rate [mL/sec]	Accumulated Volume [ml]
1.038	0	0	0
1.042	0	0	0
1.048	0	0	0
1.052	0	0	0
1.056	0	0	0
1.064	0	0	0
1.073	0	0	0
1.081	0	0	0
1.089	0	0	0
1.097	0	0	0
1.105	0	0	0
1.114	0	0	0
1.122	0	0	0
1.13	0	0	0
1.138	0	0	0
1.146	0	0	0
1.155	0	0	0
1.163	0	0	0
1.173	0	0	0
1.181	0	0	0
1.189	0	0	0
1.198	0	0	0
1.206	0	0	0
1.214	0	0	0
1.222	0	0	0
1.23	0	0	0
1.239	0	0	0
1.247	0	0	0
1.255	0	0	0
1.263	0	0	0
1.271	0	0	0
1.28	0	0	0
1.288	0	0	0
1.296	0	0	0
1.306	0	0	0
1.314	0	0	0
1.323	0	0	0
1.331	0	0	0
1.339	0	0	0
1.347	0	0	0
1.355	0	0	0
1.363	0	0	0
1.372	0	0	0
1.38	0	0	0
1.388	0	0	0
1.396	0	0	0
1.404	0	0	0
1.413	0	0	0
1.421	0	0	0
1.429	0	0	0
1.439	0	0	0
1.447	0	0	0
1.456	0	0	0
1.464	0	0	0
1.472	0	0	0
1.48	0	0	0
1.488	0	0	0
1.497	0	0	0
1.505	0	0	0
1.513	0	0	0
1.525	0	0	0
1.55	0	0	0
1.576	0	0	0
1.601	0	0	0
1.626	0	0	0
1.65	0	0	0
1.675	0	0	0
1.701	0	0	0
1.726	0	0	0
1.751	0	0	0
1.775	0	0	0
1.8	0	0	0
1.826	0	0	0
1.851	0	0	0
1.875	0	0	0
1.9	0	0	0
1.925	0	0	0
1.951	0	0	0
1.976	0	0	0
2	0	0	0
2.025	0	0	0
2.05	0	0	0
2.076	0	0	0
2.101	0	0	0
2.125	0	0	0
2.15	30.278164	22.23516	0.37847705
2.177	30.278164	25.246442	1.1959875
2.201	30.278164	25.919798	1.9226634
2.226	30.278164	26.478691	2.6796175
2.25	30.278164	28.302564	3.4062934
2.275	30.278164	30.10178	4.1632475
2.301	30.278164	30.836768	4.9504798
2.326	30.278164	31.362983	5.7074339
2.351	30.278164	32.309901	6.464388
2.375	30.278164	32.759958	7.1910639
2.4	30.278164	32.12275	7.948018
2.426	30.278164	31.472644	8.7352503
2.451	30.278164	31.826434	9.4922044
2.476	30.278164	32.389777	10.249158
2.5	30.278164	32.25654	10.975834
2.525	30.278164	31.5	11.732789
2.551	30.278164	30.527971	12.520021
2.576	30.278164	30.10178	13.276975
2.6	30.278164	30.976112	14.003651
2.625	30.278164	32.83874	14.760605
2.65	30.278164	34.501528	15.517559
2.676	30.278164	35.388856	16.304791
2.701	30.278164	35.824278	17.061745
2.725	30.278164	35.631414	17.788421
2.75	30.278164	34.250969	18.545375
2.775	30.278164	32.469457	19.302329
2.801	30.278164	31.853485	20.089562
2.826	30.278164	32.283231	20.846516
2.85	30.278164	32.495973	21.573192
2.875	30.278164	31.880514	22.330146
2.902	30.278164	30.640621	23.147656
2.926	30.278164	29.785365	23.874332
2.951	30.278164	29.785365	24.631286
2.975	30.278164	29.900813	25.357962
3	30.278164	29.814269	26.114916
3.026	30.278164	29.40703	26.902149
3.051	30.278164	28.755434	27.659103
3.076	30.278164	28.96435	28.416057
3.1	30.278164	30.10178	29.142733
3.125	30.278164	30.752858	29.899687
3.151	30.278164	30.499744	30.686919
3.176	30.278164	29.871993	31.443873
3.201	30.278164	29.260215	32.200827
3.225	30.278164	28.904814	32.927503
3.25	30.278164	28.725465	33.684457
3.276	30.278164	28.785372	34.47169
3.301	30.278164	28.875	35.228644
3.325	30.278164	28.332981	35.95532
3.35	30.278164	28.241633	36.712274
3.375	30.278164	29.494769	37.469228
3.401	30.278164	30.414904	38.25646
3.426	30.278164	30.556173	39.013414
3.45	30.278164	31.142503	39.74009
3.475	30.278164	31.663637	40.497044
3.5	30.278164	31.059419	41.253998
3.526	30.278164	30.1875	42.041231
3.551	30.278164	30.044498	42.798185
3.575	30.278164	30.158954	43.524861
3.6	30.278164	29.814269	44.281815
3.627	30.278164	29.17177	45.099325
3.651	30.278164	29.494769	45.826001
3.676	30.278164	31.003906	46.582955
3.7	30.278164	32.015316	47.309631
3.725	30.278164	31.445265	48.066585
3.751	30.278164	29.17177	48.853817
3.776	30.278164	25.348585	49.610772
3.801	30.278164	0	50.367726
3.825	0	0	50.731064
3.85	0	0	50.731064
3.876	0	0	50.731064
3.901	0	0	50.731064
3.926	0	0	50.731064
3.95	0	0	50.731064
3.975	0	0	50.731064
4.001	0	0	50.731064
4.026	0	0	50.731064
4.05	0	0	50.731064
4.075	0	0	50.731064
4.1	0	0	50.731064
4.126	0	0	50.731064
4.151	0	0	50.731064
4.175	0	0	50.731064
4.2	0	0	50.731064
4.225	0	0	50.731064
4.251	0	0	50.731064
4.276	0	0	50.731064
4.3	0	0	50.731064
4.325	0	0	50.731064
4.352	0	0	50.731064
4.376	0	0	50.731064
4.401	0	0	50.731064
4.425	0	0	50.731064
4.45	0	0	50.731064
4.476	0	0	50.731064
4.501	0	0	50.731064
4.526	0	0	50.731064
4.55	0	0	50.731064
4.575	0	0	50.731064
4.601	0	0	50.731064
4.626	0	0	50.731064
4.651	0	0	50.731064
4.675	0	0	50.731064
4.7	0	0	50.731064
4.726	0	0	50.731064
4.751	0	0	50.731064
4.775	0	0	50.731064
4.8	0	0	50.731064
4.825	0	0	50.731064
4.851	0	0	50.731064
4.876	0	0	50.731064
4.9	0	0	50.731064
4.925	0	0	50.731064
4.95	0	0	50.731064
4.976	0	0	50.731064
5.001	0	0	50.731064
5.025	0	0	50.731064
5.05	0	0	50.731064
5.076	0	0	50.731064
5.101	0	0	50.731064
5.126	0	0	50.731064
5.15	0	0	50.731064
5.175	0	0	50.731064
5.201	0	0	50.731064
5.226	0	0	50.731064
5.251	0	0	50.731064
5.275	0	0	50.731064
5.3	0	0	50.731064
5.326	0	0	50.731064
5.351	0	0	50.731064
5.376	0	0	50.731064
5.4	0	0	50.731064
5.425	0	0	50.731064
5.451	0	0	50.731064
5.476	0	0	50.731064
5.5	0	0	50.731064
5.525	0	0	50.731064
5.55	0	0	50.731064
5.576	0	0	50.731064
5.601	0	0	50.731064
5.625	0	0	50.731064
5.65	0	0	50.731064
5.675	0	0	50.731064
5.701	0	0	50.731064
5.726	0	0	50.731064
5.75	0	0	50.731064
5.775	0	0	50.731064
5.801	0	0	50.731064
5.826	0	0	50.731064
5.851	0	0	50.731064
5.875	0	0	50.731064
5.9	0	0	50.731064
5.926	0	0	50.731064
5.951	0	0	50.731064
5.976	0	0	50.731064
6	0	0	50.731064
6.025	0	0	50.731064
6.051	0	0	50.731064
6.076	0	0	50.731064
6.1	0	0	50.731064
6.125	0	0	50.731064
6.15	0	0	50.731064
6.176	0	0	50.731064
6.201	0	0	50.731064
6.225	0	0	50.731064
6.25	0	0	50.731064
6.275	0	0	50.731064
6.301	0	0	50.731064
6.326	0	0	50.731064
6.35	0	0	50.731064
6.375	0	0	50.731064
6.4	0	0	50.731064
6.426	0	0	50.731064
6.451	0	0	50.731064
6.475	0	0	50.731064
6.5	0	0	50.731064
6.526	0	0	50.731064
6.551	0	0	50.731064
6.576	0	0	50.731064
6.6	0	0	50.731064
6.625	0	0	50.731064
6.651	0	0	50.731064
6.676	0	0	50.731064
6.701	0	0	50.731064
6.725	0	0	50.731064
6.75	0	0	50.731064
6.776	0	0	50.731064
6.801	0	0	50.731064
6.825	0	0	50.731064
6.85	0	0	50.731064
6.875	0	0	50.731064
6.901	0	0	50.731064
6.926	0	0	50.731064
6.95	0	0	50.731064
6.975	0	0	50.731064
7	0	0	50.731064
7.026	0	0	50.731064
7.051	0	0	50.731064
7.075	0	0	50.731064
7.1	0	0	50.731064
7.127	0	0	50.731064
7.151	0	0	50.731064
7.176	0	0	50.731064
7.2	0	0	50.731064
7.225	0	0	50.731064
7.251	0	0	50.731064
7.276	0	0	50.731064
7.301	0	0	50.731064
7.325	0	0	50.731064
7.35	0	0	50.731064
7.376	0	0	50.731064
7.401	0	0	50.731064
7.426	0	0	50.731064
7.45	0	0	50.731064
7.475	0	0	50.731064
7.501	0	0	50.731064
7.526	0	0	50.731064
7.55	0	0	50.731064
7.575	0	0	50.731064
7.6	0	0	50.731064
7.626	0	0	50.731064
7.651	0	0	50.731064
7.675	0	0	50.731064
7.7	0	0	50.731064
7.725	0	0	50.731064
7.751	0	0	50.731064
7.776	0	0	50.731064
7.8	0	0	50.731064
7.825	0	0	50.731064
7.852	0	0	50.731064
7.876	0	0	50.731064
7.901	0	0	50.731064
7.925	0	0	50.731064
7.95	0	0	50.731064
7.976	0	0	50.731064
8.001	0	0	50.731064
8.026	0	0	50.731064
8.05	0	0	50.731064
8.075	0	0	50.731064
8.101	0	0	50.731064
8.126	0	0	50.731064
8.151	0	0	50.731064
8.175	0	0	50.731064
8.2	0	0	50.731064
8.226	0	0	50.731064
8.251	0	0	50.731064
8.275	0	0	50.731064
8.3	0	0	50.731064
8.325	0	0	50.731064
8.351	0	0	50.731064
8.376	0	0	50.731064
8.4	0	0	50.731064
8.425	0	0	50.731064
8.45	0	0	50.731064
8.476	0	0	50.731064
8.501	0	0	50.731064
8.525	0	0	50.731064
8.55	0	0	50.731064
8.577	0	0	50.731064
8.601	0	0	50.731064
8.626	0	0	50.731064
8.65	0	0	50.731064
8.675	0	0	50.731064
8.701	0	0	50.731064
8.726	0	0	50.731064
8.751	0	0	50.731064
8.775	0	0	50.731064
8.8	0	0	50.731064
8.826	0	0	50.731064
8.851	0	0	50.731064
8.876	0	0	50.731064
8.9	0	0	50.731064
8.925	0	0	50.731064
8.951	0	0	50.731064
8.976	0	0	50.731064
9	0	0	50.731064
9.025	0	0	50.731064
9.05	0	0	50.731064
9.076	0	0	50.731064
9.101	0	0	50.731064
9.125	0	0	50.731064
9.15	0	0	50.731064
9.175	0	0	50.731064
9.201	0	0	50.731064
9.226	0	0	50.731064
9.25	0	0	50.731064
9.275	0	0	50.731064
9.302	0	0	50.731064
9.326	0	0	50.731064
9.351	0	0	50.731064
9.375	0	0	50.731064
9.4	0	0	50.731064
9.426	26.330858	21.406227	51.073365
9.451	26.330858	24.27238	51.731636
9.476	26.330858	26.11842	52.389908
9.5	26.330858	26.866205	53.021848
9.525	26.330858	27.624929	53.68012
9.551	26.330858	29.083057	54.364722
9.576	26.330858	30.1875	55.022993
9.601	26.330858	30.329828	55.681265
9.625	26.330858	30.414904	56.313205
9.65	26.330858	31.003906	56.971477
9.676	26.330858	31.417862	57.656079
9.701	26.330858	31.280485	58.314351
9.725	26.330858	31.609186	58.946291
9.75	26.330858	32.891156	59.604563
9.775	26.330858	33.667608	60.262834
9.801	26.330858	33.151994	60.947436
9.826	26.330858	32.283231	61.605708
9.85	26.330858	31.934503	62.237648
9.875	26.330858	32.203091	62.89592
9.9	26.330858	32.522468	63.554191
9.926	26.330858	32.389777	64.238794
9.951	26.330858	32.042208	64.897065
9.975	26.330858	31.636423	65.529006
10	26.330858	30.892581	66.187277
10.027	26.330858	29.640423	66.89821
10.051	26.330858	28.393716	67.530151
10.076	26.330858	27.934983	68.188422
10.1	26.330858	28.18057	68.820363
10.125	26.330858	28.484576	69.478634
10.151	26.330858	28.119374	70.163237
10.176	26.330858	26.834126	70.821508
10.201	26.330858	25.75311	71.47978
10.225	26.330858	25.853252	72.11172
10.25	26.330858	26.413553	72.769992
10.276	26.330858	26.898246	73.454594
10.301	26.330858	27.342875	74.112865
10.326	26.330858	27.342875	74.771137
10.35	26.330858	26.769852	75.403077
10.375	26.330858	26.282792	76.061349
10.401	26.330858	26.413553	76.745951
10.426	26.330858	26.834126	77.404223
10.45	26.330858	27.216579	78.036163
10.475	26.330858	27.2798	78.694435
10.5	26.330858	26.60849	79.352706
10.526	26.330858	25.919798	80.037308
10.551	26.330858	26.184293	80.69558
10.575	26.330858	26.673152	81.32752
10.6	26.330858	26.5112	81.985792
10.625	26.330858	26.315543	82.644063
10.651	26.330858	26.54367	83.328666
10.676	26.330858	26.380924	83.986937
10.7	26.330858	25.517916	84.618878
10.725	26.330858	24.58968	85.277149
10.752	26.330858	24.094297	85.988082
10.776	26.330858	24.27238	86.620023
10.801	26.330858	24.833665	87.278294
10.825	26.330858	24.902937	87.910235
10.85	26.330858	24.519523	88.568506
10.876	26.330858	24.519523	89.253109
10.901	26.330858	24.7642	89.91138
10.926	26.330858	24.833665	90.569652
10.95	26.330858	24.729395	91.201592
10.975	26.330858	24.30784	91.859864
11.001	26.330858	23.588513	92.544466
11.026	26.330858	22.921827	93.202737
11.051	26.330858	23.220495	93.861009
11.075	26.330858	24.69454	94.492949
11.1	26.330858	25.618978	95.151221
11.126	26.330858	25.109603	95.835823
11.151	26.330858	24.30784	96.494095
11.175	26.330858	24.058522	97.126035
11.2	26.330858	24.094297	97.784307
11.225	26.330858	24.236868	98.442578
11.251	26.330858	24.413911	99.12718
11.276	26.330858	24.413911	99.785452
11.3	26.330858	24.449166	100.41739
11.325	26.330858	24.798957	101.07566
11.35	26.330858	24.624683	101.73394
11.376	26.330858	23.442	102.41854
11.401	26.330858	22.657263	103.07681
11.425	26.330858	23.071645	103.70875
11.45	26.330858	23.625	104.36702
11.476	26.330858	23.914888	105.05162
11.501	26.330858	24.48437	105.70989
11.526	26.330858	25.450319	106.36817
11.55	26.330858	26.25	107.00011
11.575	26.330858	26.11842	107.65838
11.601	26.330858	25.040904	108.34298
11.626	26.330858	24.094297	109.00125
11.651	26.330858	24.058522	109.65952
11.675	26.330858	24.729395	110.29146
11.7	26.330858	25.517916	110.94974
11.726	26.330858	25.786534	111.63434
11.751	26.330858	25.382542	112.29261
11.776	26.330858	24.69454	112.95088
11.8	26.330858	24.201304	113.58282
11.825	26.330858	23.986813	114.24109
11.851	26.330858	23.914888	114.9257
11.876	26.330858	24.130019	115.58397
11.9	26.330858	24.201304	116.21591
11.925	26.330858	23.442	116.87418
11.95	26.330858	22.35107	117.53245
11.976	26.330858	21.365952	118.21705
12.001	26.330858	0	118.87532
12.025	0	0	119.19129
12.05	0	0	119.19129
12.075	0	0	119.19129
12.101	0	0	119.19129
12.126	0	0	119.19129
12.15	0	0	119.19129
12.175	0	0	119.19129
12.201	0	0	119.19129
12.226	0	0	119.19129
12.251	0	0	119.19129
12.275	0	0	119.19129
12.3	0	0	119.19129
12.326	0	0	119.19129
12.351	0	0	119.19129
12.376	0	0	119.19129
12.4	0	0	119.19129
12.425	0	0	119.19129
12.451	0	0	119.19129
12.476	0	0	119.19129
12.5	0	0	119.19129
12.525	0	0	119.19129
12.55	0	0	119.19129
12.576	0	0	119.19129
12.601	0	0	119.19129
12.625	0	0	119.19129
12.65	0	0	119.19129
12.675	0	0	119.19129
12.701	0	0	119.19129
12.726	0	0	119.19129
12.75	0	0	119.19129
12.775	0	0	119.19129
12.8	0	0	119.19129
12.826	0	0	119.19129
12.851	0	0	119.19129
12.875	0	0	119.19129
12.9	0	0	119.19129
12.926	0	0	119.19129
12.951	0	0	119.19129
12.976	0	0	119.19129
13	0	0	119.19129
13.025	0	0	119.19129
13.051	0	0	119.19129
13.076	0	0	119.19129
13.101	0	0	119.19129
13.125	0	0	119.19129
13.15	0	0	119.19129
13.176	0	0	119.19129
13.201	0	0	119.19129
13.225	0	0	119.19129
13.25	0	0	119.19129
13.275	0	0	119.19129
13.301	0	0	119.19129
13.326	0	0	119.19129
13.35	0	0	119.19129
13.375	0	0	119.19129
13.4	0	0	119.19129
13.426	0	0	119.19129
13.451	0	0	119.19129
13.475	0	0	119.19129
13.5	0	0	119.19129
13.527	0	0	119.19129
13.551	0	0	119.19129
13.576	0	0	119.19129
13.6	0	0	119.19129
13.625	0	0	119.19129
13.651	0	0	119.19129
13.676	0	0	119.19129
13.701	0	0	119.19129
13.725	0	0	119.19129
13.75	0	0	119.19129
13.776	0	0	119.19129
13.801	0	0	119.19129
13.826	0	0	119.19129
13.85	0	0	119.19129
13.875	0	0	119.19129
13.901	0	0	119.19129
13.926	0	0	119.19129
13.95	0	0	119.19129
13.975	0	0	119.19129
14	0	0	119.19129
14.026	0	0	119.19129
14.051	0	0	119.19129
14.075	0	0	119.19129
14.1	0	0	119.19129
14.125	0	0	119.19129
14.151	0	0	119.19129
14.176	0	0	119.19129
14.2	0	0	119.19129
14.225	0	0	119.19129
14.252	0	0	119.19129
14.276	0	0	119.19129
14.301	0	0	119.19129
14.325	0	0	119.19129
14.35	0	0	119.19129
14.376	0	0	119.19129
14.401	0	0	119.19129
14.426	0	0	119.19129
14.45	0	0	119.19129
14.475	0	0	119.19129
14.501	0	0	119.19129
14.526	0	0	119.19129
14.551	0	0	119.19129
14.575	0	0	119.19129
14.6	0	0	119.19129
14.626	0	0	119.19129
14.651	0	0	119.19129
14.675	0	0	119.19129
14.7	0	0	119.19129
14.725	0	0	119.19129
14.751	0	0	119.19129
14.776	0	0	119.19129
14.8	0	0	119.19129
14.825	0	0	119.19129
14.85	0	0	119.19129
14.876	0	0	119.19129
14.901	0	0	119.19129
14.925	0	0	119.19129
14.95	0	0	119.19129
14.977	0	0	119.19129
15.001	0	0	119.19129
15.026	0	0	119.19129
15.05	0	0	119.19129
15.075	0	0	119.19129
15.101	0	0	119.19129
15.126	0	0	119.19129
15.151	0	0	119.19129
15.175	0	0	119.19129
15.2	0	0	119.19129
15.226	0	0	119.19129
15.251	0	0	119.19129
15.276	0	0	119.19129
15.3	0	0	119.19129
15.325	0	0	119.19129
15.351	0	0	119.19129
15.376	0	0	119.19129
15.4	0	0	119.19129
15.425	0	0	119.19129
15.45	0	0	119.19129
15.476	0	0	119.19129
15.501	0	0	119.19129
15.525	0	0	119.19129
15.55	0	0	119.19129
15.575	0	0	119.19129
15.601	0	0	119.19129
15.626	0	0	119.19129
15.65	0	0	119.19129
15.675	0	0	119.19129
15.702	0	0	119.19129
15.726	0	0	119.19129
15.751	0	0	119.19129
15.775	0	0	119.19129
15.8	0	0	119.19129
15.826	0	0	119.19129
15.851	0	0	119.19129
15.876	0	0	119.19129
15.9	0	0	119.19129
15.925	0	0	119.19129
15.951	0	0	119.19129
15.976	0	0	119.19129
16.001	0	0	119.19129
16.025	0	0	119.19129
16.05	0	0	119.19129
16.076	0	0	119.19129
16.101	0	0	119.19129
16.125	0	0	119.19129
16.15	0	0	119.19129
16.175	0	0	119.19129
16.201	0	0	119.19129
16.226	0	0	119.19129
16.25	0	0	119.19129
16.275	0	0	119.19129
16.3	0	0	119.19129
16.326	0	0	119.19129
16.351	0	0	119.19129
16.375	0	0	119.19129
16.4	0	0	119.19129
16.427	0	0	119.19129
16.451	0	0	119.19129
16.476	0	0	119.19129
16.5	0	0	119.19129
16.525	0	0	119.19129
16.551	0	0	119.19129
16.576	0	0	119.19129
16.601	0	0	119.19129
16.625	0	0	119.19129
16.65	0	0	119.19129
16.676	0	0	119.19129
16.701	0	0	119.19129
16.726	0	0	119.19129
16.75	0	0	119.19129
16.775	0	0	119.19129
16.801	0	0	119.19129
16.826	0	0	119.19129
16.85	0	0	119.19129
16.875	0	0	119.19129
16.9	0	0	119.19129
16.926	0	0	119.19129
16.951	0	0	119.19129
16.975	0	0	119.19129
17	0	0	119.19129
17.025	0	0	119.19129
17.051	0	0	119.19129
17.076	0	0	119.19129
17.1	0	0	119.19129
17.125	0	0	119.19129
17.152	0	0	119.19129
17.176	0	0	119.19129
17.201	0	0	119.19129
17.225	0	0	119.19129
17.25	0	0	119.19129
17.276	0	0	119.19129
17.301	0	0	119.19129
17.326	0	0	119.19129
17.35	0	0	119.19129
17.375	0	0	119.19129
17.401	0	0	119.19129
17.426	0	0	119.19129
17.451	0	0	119.19129
17.475	0	0	119.19129
17.5	0	0	119.19129
17.526	0	0	119.19129
17.551	0	0	119.19129
17.575	0	0	119.19129
17.6	0	0	119.19129
17.625	0	0	119.19129
17.651	0	0	119.19129
17.676	0	0	119.19129
17.7	0	0	119.19129
17.725	0	0	119.19129
17.75	0	0	119.19129
17.776	0	0	119.19129
17.801	0	0	119.19129
17.825	0	0	119.19129
17.85	0	0	119.19129
17.876	0	0	119.19129
17.901	0	0	119.19129
17.926	0	0	119.19129
17.95	0	0	119.19129
17.975	0	0	119.19129
18.001	0	0	119.19129
18.026	0	0	119.19129
18.051	0	0	119.19129
18.075	0	0	119.19129
18.1	0	0	119.19129
18.126	0	0	119.19129
18.151	0	0	119.19129
18.176	0	0	119.19129
18.2	0	0	119.19129
18.225	0	0	119.19129
18.251	0	0	119.19129
18.276	0	0	119.19129
18.3	43.796246	21.725741	119.71685
18.325	43.796246	28.393716	120.81176
18.35	43.796246	33.947858	121.90666
18.376	43.796246	39.287403	123.04536
18.401	43.796246	44.04215	124.14027
18.425	43.796246	46.865624	125.19138
18.45	43.796246	47.431941	126.28629
18.475	43.796246	47.030741	127.38119
18.501	43.796246	47.140498	128.51989
18.526	43.796246	47.486388	129.6148
18.55	43.796246	47.25	130.66591
18.575	43.796246	46.883999	131.76082
18.601	43.796246	46.847242	132.89952
18.626	43.796246	46.589128	133.99443
18.651	43.796246	45.918746	135.08933
18.675	43.796246	45.617636	136.14044
18.7	43.796246	45.956246	137.23535
18.726	43.796246	46.068563	138.37405
18.751	43.796246	45.655384	139.46896
18.776	43.796246	45.579858	140.56386
18.8	43.796246	46.143289	141.61497
18.825	43.796246	46.663021	142.70988
18.851	43.796246	46.736796	143.84858
18.876	43.796246	46.552138	144.94349
18.9	43.796246	46.515119	145.9946
18.925	43.796246	46.736796	147.0895
18.95	43.796246	46.736796	148.18441
18.976	43.796246	46.440991	149.32311
19.001	43.796246	46.478069	150.41802
19.025	43.796246	46.883999	151.46913
19.05	43.796246	47.540772	152.56403
19.075	43.796246	48.79253	153.65894
19.101	43.796246	49.995742	154.79764
19.126	43.796246	49.771274	155.89255
19.15	43.796246	47.793746	156.94366
19.175	43.796246	45.409465	158.03856
19.2	43.796246	44.528388	159.13347
19.226	43.796246	45.047631	160.27217
19.251	43.796246	45.843654	161.36708
19.275	43.796246	46.975767	162.41819
19.3	43.796246	48.117045	163.51309
19.326	43.796246	48.668803	164.6518
19.351	43.796246	48.827822	165.7467
19.376	43.796246	48.79253	166.84161
19.4	43.796246	48.509261	167.89272
19.425	43.796246	47.919733	168.98763
19.451	43.796246	46.810456	170.12633
19.476	43.796246	45.238431	171.22123
19.501	43.796246	44.353956	172.31614
19.525	43.796246	44.625	173.36725
19.55	43.796246	45.047631	174.46216
19.576	43.796246	45.428429	175.60086
19.601	43.796246	45.768439	176.69576
19.625	43.796246	45.711946	177.74687
19.65	43.796246	45.6931	178.84178
19.675	43.796246	45.806062	179.93669
19.701	43.796246	45.352525	181.07539
19.726	43.796246	44.567058	182.1703
19.75	43.796246	44.373371	183.22141
19.775	43.796246	44.625	184.31631
19.8	43.796246	45.047631	185.41122
19.826	43.796246	45.730785	186.54992
19.851	43.796246	45.749616	187.64483
19.875	43.796246	44.932762	188.69594
19.9	43.796246	44.353956	189.79084
19.927	43.796246	44.198328	190.97334
19.951	43.796246	44.431566	192.02445
19.976	43.796246	44.779146	193.11936
20	43.796246	44.47032	194.17047
20.025	43.796246	43.609775	195.26537
20.051	43.796246	42.812454	196.40408
20.076	43.796246	42.651202	197.49898
20.101	43.796246	43.372118	198.59389
20.125	43.796246	44.27621	199.645
20.15	43.796246	44.392778	200.7399
20.176	43.796246	43.846144	201.87861
20.201	43.796246	43.806838	202.97351
20.226	43.796246	44.58638	204.06842
20.25	43.796246	44.932762	205.11953
20.275	43.796246	44.237286	206.21443
20.301	43.796246	43.963852	207.35314
20.326	43.796246	44.663586	208.44804
20.35	43.796246	44.58638	209.49915
20.375	43.796246	43.688707	210.59406
20.4	43.796246	43.688707	211.68897
20.426	43.796246	44.392778	212.82767
20.451	43.796246	44.702139	213.92257
20.475	43.796246	44.779146	214.97368
20.5	43.796246	44.58638	216.06859
20.525	43.796246	43.491109	217.1635
20.551	43.796246	41.835616	218.3022
20.576	43.796246	40.539044	219.3971
20.6	43.796246	40.240488	220.44821
20.625	43.796246	41.045801	221.54312
20.652	43.796246	42.081951	222.72562
20.676	43.796246	42.610793	223.77673
20.701	43.796246	42.570346	224.87164
20.725	43.796246	41.629223	225.92275
20.75	43.796246	39.896546	227.01765
20.776	43.796246	38.890773	228.15635
20.801	43.796246	39.593146	229.25126
20.826	43.796246	40.623942	230.34617
20.85	43.796246	40.347369	231.39728
20.875	43.796246	39.506032	232.49218
20.901	43.796246	39.896546	233.63088
20.926	43.796246	40.666325	234.72579
20.951	43.796246	39.961261	235.8207
20.975	43.796246	37.994551	236.87181
21	43.796246	34.873992	237.96671
21.026	43.796246	29.348392	239.10542
21.051	43.796246	21.244668	240.20032
21.075	43.796246	0	241.25143
21.1	0	0	241.79888
21.125	0	0	241.79888
21.151	0	0	241.79888
21.176	0	0	241.79888
21.2	0	0	241.79888
21.225	0	0	241.79888
21.25	0	0	241.79888
21.276	0	0	241.79888
21.301	0	0	241.79888
21.325	0	0	241.79888
21.35	0	0	241.79888
21.377	0	0	241.79888
21.401	0	0	241.79888
21.426	0	0	241.79888
21.45	0	0	241.79888
21.475	0	0	241.79888
21.501	0	0	241.79888
21.526	0	0	241.79888
21.551	0	0	241.79888
21.575	0	0	241.79888
21.6	0	0	241.79888
21.626	0	0	241.79888
21.651	0	0	241.79888
21.676	0	0	241.79888
21.7	0	0	241.79888
21.725	0	0	241.79888
21.751	0	0	241.79888
21.776	0	0	241.79888
21.8	0	0	241.79888
21.825	0	0	241.79888
21.85	0	0	241.79888
21.876	0	0	241.79888
21.901	0	0	241.79888
21.925	0	0	241.79888
21.95	0	0	241.79888
21.975	0	0	241.79888
22.001	0	0	241.79888
22.026	0	0	241.79888
22.05	0	0	241.79888
22.075	0	0	241.79888
22.102	0	0	241.79888
22.126	0	0	241.79888
22.151	0	0	241.79888
22.175	0	0	241.79888
22.2	0	0	241.79888
22.226	0	0	241.79888
22.251	0	0	241.79888
22.276	0	0	241.79888
22.3	0	0	241.79888
22.325	0	0	241.79888
22.351	0	0	241.79888
22.376	0	0	241.79888
22.401	0	0	241.79888
22.425	0	0	241.79888
22.45	0	0	241.79888
22.476	0	0	241.79888
22.501	0	0	241.79888
22.525	0	0	241.79888
22.55	0	0	241.79888
22.575	0	0	241.79888
22.601	0	0	241.79888
22.626	0	0	241.79888
22.65	0	0	241.79888
22.675	0	0	241.79888
22.7	0	0	241.79888
22.726	0	0	241.79888
22.751	0	0	241.79888
22.775	0	0	241.79888
22.8	0	0	241.79888
22.827	0	0	241.79888
22.851	0	0	241.79888
22.876	0	0	241.79888
22.9	0	0	241.79888
22.925	0	0	241.79888
22.951	0	0	241.79888
22.976	0	0	241.79888
23.001	0	0	241.79888
23.025	0	0	241.79888
23.05	0	0	241.79888
23.076	0	0	241.79888
23.101	0	0	241.79888
23.126	0	0	241.79888
23.15	0	0	241.79888
23.175	0	0	241.79888
23.201	0	0	241.79888
23.226	0	0	241.79888
23.25	0	0	241.79888
23.275	0	0	241.79888
23.3	0	0	241.79888
23.326	0	0	241.79888
23.351	0	0	241.79888
23.375	0	0	241.79888
23.4	0	0	241.79888
23.425	0	0	241.79888
23.451	0	0	241.79888
23.476	0	0	241.79888
23.5	0	0	241.79888
23.525	0	0	241.79888
23.552	0	0	241.79888
23.576	0	0	241.79888
23.601	0	0	241.79888
23.625	0	0	241.79888
23.65	0	0	241.79888
23.676	0	0	241.79888
23.701	0	0	241.79888
23.726	0	0	241.79888
23.75	0	0	241.79888
23.775	0	0	241.79888
23.801	0	0	241.79888
23.826	0	0	241.79888
23.851	0	0	241.79888
23.875	0	0	241.79888
23.9	0	0	241.79888
23.926	0	0	241.79888
23.951	0	0	241.79888
23.975	0	0	241.79888
24	0	0	241.79888
24.025	0	0	241.79888
24.051	0	0	241.79888
24.076	0	0	241.79888
24.1	0	0	241.79888
24.125	0	0	241.79888
24.15	0	0	241.79888
24.176	0	0	241.79888
24.201	0	0	241.79888
24.225	0	0	241.79888
24.25	0	0	241.79888
24.276	0	0	241.79888
24.301	0	0	241.79888
24.326	0	0	241.79888
24.35	0	0	241.79888
24.375	0	0	241.79888
24.401	0	0	241.79888
24.426	0	0	241.79888
24.451	0	0	241.79888
24.475	0	0	241.79888
24.5	0	0	241.79888
24.526	0	0	241.79888
24.551	0	0	241.79888
24.576	0	0	241.79888
24.6	0	0	241.79888
24.625	0	0	241.79888
24.651	0	0	241.79888
24.676	0	0	241.79888
24.7	0	0	241.79888
24.725	0	0	241.79888
24.75	0	0	241.79888
24.776	0	0	241.79888
24.801	0	0	241.79888
24.825	0	0	241.79888
24.85	0	0	241.79888
24.875	0	0	241.79888
24.901	0	0	241.79888
24.926	0	0	241.79888
24.95	0	0	241.79888
24.975	0	0	241.79888
25.001	0	0	241.79888
25.026	0	0	241.79888
25.051	0	0	241.79888
25.075	0	0	241.79888
25.1	0	0	241.79888
25.126	0	0	241.79888
25.151	0	0	241.79888
25.176	0	0	241.79888
25.2	0	0	241.79888
25.225	0	0	241.79888
25.251	0	0	241.79888
25.276	0	0	241.79888
25.3	0	0	241.79888
25.325	0	0	241.79888
25.35	0	0	241.79888
25.376	0	0	241.79888
25.401	0	0	241.79888
25.425	0	0	241.79888
25.45	0	0	241.79888
25.475	0	0	241.79888
25.501	0	0	241.79888
25.526	0	0	241.79888
25.55	0	0	241.79888
25.575	0	0	241.79888
25.6	0	0	241.79888
25.626	0	0	241.79888
25.651	0	0	241.79888
25.675	0	0	241.79888
25.7	0	0	241.79888
25.726	0	0	241.79888
25.751	0	0	241.79888
25.776	0	0	241.79888
25.8	0	0	241.79888
25.825	0	0	241.79888
25.851	0	0	241.79888
25.876	0	0	241.79888
25.901	0	0	241.79888
25.925	0	0	241.79888
25.95	0	0	241.79888
25.976	0	0	241.79888
26.001	0	0	241.79888
26.025	0	0	241.79888
26.05	0	0	241.79888
26.075	0	0	241.79888
26.101	0	0	241.79888
26.126	0	0	241.79888
26.15	0	0	241.79888
26.175	0	0	241.79888
26.2	0	0	241.79888
26.226	0	0	241.79888
26.251	0	0	241.79888
26.275	0	0	241.79888
26.3	0	0	241.79888
26.327	0	0	241.79888
26.351	0	0	241.79888
26.376	0	0	241.79888
26.4	0	0	241.79888
26.425	0	0	241.79888
26.451	0	0	241.79888
26.476	0	0	241.79888
26.501	0	0	241.79888
26.525	0	0	241.79888
26.55	0	0	241.79888
26.576	0	0	241.79888
26.601	0	0	241.79888
26.626	0	0	241.79888
26.65	0	0	241.79888
26.675	0	0	241.79888
26.701	0	0	241.79888
26.726	0	0	241.79888
26.75	0	0	241.79888
26.775	0	0	241.79888
26.8	0	0	241.79888
26.826	0	0	241.79888
26.851	0	0	241.79888
26.875	0	0	241.79888
26.9	0	0	241.79888
26.925	0	0	241.79888
26.951	0	0	241.79888
26.976	0	0	241.79888
27	0	0	241.79888
27.025	0	0	241.79888
27.052	0	0	241.79888
27.076	0	0	241.79888
27.101	0	0	241.79888
27.125	0	0	241.79888
27.15	0	0	241.79888
27.176	0	0	241.79888
27.201	0	0	241.79888
27.226	0	0	241.79888
27.25	0	0	241.79888
27.275	0	0	241.79888
27.301	0	0	241.79888
27.326	0	0	241.79888
27.351	0	0	241.79888
27.375	0	0	241.79888
27.4	0	0	241.79888
27.426	0	0	241.79888
27.451	0	0	241.79888
27.475	0	0	241.79888
27.5	0	0	241.79888
27.525	0	0	241.79888
27.551	0	0	241.79888
27.576	0	0	241.79888
27.6	0	0	241.79888
27.625	0	0	241.79888
27.65	0	0	241.79888
27.676	0	0	241.79888
27.701	0	0	241.79888
27.725	0	0	241.79888
27.75	0	0	241.79888
27.777	0	0	241.79888
27.801	0	0	241.79888
27.826	0	0	241.79888
27.85	0	0	241.79888
27.875	0	0	241.79888
27.901	0	0	241.79888
27.926	0	0	241.79888
27.951	0	0	241.79888
27.975	0	0	241.79888
28	0	0	241.79888
28.026	0	0	241.79888
28.051	0	0	241.79888
28.076	29.721124	22.504687	242.1704
28.1	29.721124	23.588513	242.88371
28.125	29.721124	24.130019	243.62673
28.151	29.721124	25.517916	244.39948
28.176	29.721124	27.089695	245.14251
28.2	29.721124	27.531232	245.85582
28.225	29.721124	27.5625	246.59885
28.25	29.721124	28.695465	247.34187
28.276	29.721124	30.92045	248.11462
28.301	29.721124	32.8125	248.85765
28.325	29.721124	33.436565	249.57096
28.35	29.721124	33.151994	250.31399
28.375	29.721124	32.495973	251.05701
28.401	29.721124	31.934503	251.82976
28.426	29.721124	31.934503	252.57279
28.45	29.721124	32.042208	253.2861
28.475	29.721124	31.636423	254.02913
28.502	29.721124	31.308009	254.8316
28.526	29.721124	32.575393	255.5449
28.551	29.721124	35.021868	256.28793
28.575	29.721124	35.848313	257.00124
28.6	29.721124	34.276108	257.74427
28.626	29.721124	32.864958	258.51702
28.651	29.721124	33.462316	259.26004
28.676	29.721124	34.873992	260.00307
28.7	29.721124	35.413186	260.71638
28.725	29.721124	34.451562	261.45941
28.751	29.721124	32.575393	262.23216
28.776	29.721124	31.225365	262.97519
28.801	29.721124	31.170148	263.71821
28.825	29.721124	31.799359	264.43152
28.85	29.721124	32.733655	265.17455
28.876	29.721124	33.871656	265.9473
28.901	29.721124	34.150231	266.69033
28.925	29.721124	32.759958	267.40363
28.95	29.721124	30.724837	268.14666
28.975	29.721124	30.073153	268.88969
29.001	29.721124	31.003906	269.66244
29.026	29.721124	31.772261	270.40547
29.05	29.721124	31.826434	271.11877
29.075	29.721124	31.961464	271.8618
29.1	29.721124	32.042208	272.60483
29.126	29.721124	31.826434	273.37758
29.151	29.721124	32.363174	274.12061
29.175	29.721124	33.820759	274.83391
29.2	29.721124	34.799818	275.57694
29.227	29.721124	34.401524	276.37941
29.251	29.721124	32.522468	277.09272
29.276	29.721124	29.929605	277.83575
29.3	29.721124	28.635369	278.54905
29.325	29.721124	28.96435	279.29208
29.351	29.721124	29.053426	280.06483
29.376	29.721124	28.605274	280.80786
29.401	29.721124	28.211118	281.55089
29.425	29.721124	27.499929	282.2642
29.45	29.721124	26.769852	283.00722
29.476	29.721124	27.057881	283.77997
29.501	29.721124	27.965799	284.523
29.526	29.721124	28.755434	285.26603
29.55	29.721124	29.436306	285.97934
29.575	29.721124	29.727473	286.72236
29.601	29.721124	29.319029	287.49511
29.626	29.721124	28.605274	288.23814
29.65	29.721124	28.363365	288.95145
29.675	29.721124	28.272115	289.69448
29.7	29.721124	27.437215	290.4375
29.726	29.721124	26.380924	291.21025
29.751	29.721124	25.786534	291.95328
29.775	29.721124	25.585335	292.66659
29.8	29.721124	25.886546	293.40962
29.825	29.721124	26.184293	294.15264
29.851	29.721124	26.019299	294.92539
29.876	29.721124	26.413553	295.66842
29.9	29.721124	27.780389	296.38173
29.925	29.721124	28.514799	297.12476
29.952	29.721124	27.873248	297.92723
29.976	29.721124	27.057881	298.64053
30.001	29.721124	26.834126	299.38356
30.025	29.721124	26.866205	300.09687
30.05	29.721124	27.089695	300.8399
30.076	29.721124	27.624929	301.61265
30.101	29.721124	28.725465	302.35568
30.126	29.721124	30.130381	303.0987
30.15	29.721124	30.556173	303.81201
30.175	29.721124	29.553117	304.55504
30.201	29.721124	28.18057	305.32779
30.226	29.721124	27.873248	306.07082
30.251	29.721124	29.112658	306.81384
30.275	29.721124	30.527971	307.52715
30.3	29.721124	30.44321	308.27018
30.326	29.721124	28.725465	309.04293
30.351	29.721124	26.446142	309.78596
30.375	29.721124	23.878845	310.49926
30.4	29.721124	0	311.24229
30.425	0	0	311.61381
30.451	0	0	311.61381
30.476	0	0	311.61381
30.5	0	0	311.61381
30.525	0	0	311.61381
30.55	0	0	311.61381
30.576	0	0	311.61381
30.601	0	0	311.61381
30.625	0	0	311.61381
30.65	0	0	311.61381
30.676	0	0	311.61381
30.701	0	0	311.61381
30.726	0	0	311.61381
30.75	0	0	311.61381
30.775	0	0	311.61381
30.801	0	0	311.61381
30.826	0	0	311.61381
30.851	0	0	311.61381
30.875	0	0	311.61381
30.9	0	0	311.61381
30.926	0	0	311.61381
30.951	0	0	311.61381
30.976	0	0	311.61381
31	0	0	311.61381
31.025	0	0	311.61381
31.051	0	0	311.61381
31.076	0	0	311.61381
31.1	0	0	311.61381
31.125	0	0	311.61381
31.15	0	0	311.61381
31.176	0	0	311.61381
31.201	0	0	311.61381
31.225	0	0	311.61381
31.25	0	0	311.61381
31.275	0	0	311.61381
31.301	0	0	311.61381
31.326	0	0	311.61381
31.35	0	0	311.61381
31.375	0	0	311.61381
31.401	0	0	311.61381
31.426	0	0	311.61381
31.451	0	0	311.61381
31.475	0	0	311.61381
31.5	0	0	311.61381
31.526	0	0	311.61381
31.551	0	0	311.61381
31.576	0	0	311.61381
31.6	0	0	311.61381
31.625	0	0	311.61381
31.651	0	0	311.61381
31.676	0	0	311.61381
31.7	0	0	311.61381
31.725	0	0	311.61381
31.75	0	0	311.61381
31.776	0	0	311.61381
31.801	0	0	311.61381
31.825	0	0	311.61381
31.85	0	0	311.61381
31.875	0	0	311.61381
31.901	0	0	311.61381
31.926	0	0	311.61381
31.95	0	0	311.61381
31.975	0	0	311.61381
32	0	0	311.61381
32.026	0	0	311.61381
32.051	0	0	311.61381
32.075	0	0	311.61381
32.1	0	0	311.61381
32.126	0	0	311.61381
32.151	0	0	311.61381
32.176	0	0	311.61381
32.2	0	0	311.61381
32.225	0	0	311.61381
32.251	0	0	311.61381
32.276	0	0	311.61381
32.301	0	0	311.61381
32.325	0	0	311.61381
32.35	0	0	311.61381
32.376	0	0	311.61381
32.401	0	0	311.61381
32.425	0	0	311.61381
32.45	0	0	311.61381
32.475	0	0	311.61381
32.501	0	0	311.61381
32.526	0	0	311.61381
32.55	0	0	311.61381
32.575	0	0	311.61381
32.6	0	0	311.61381
32.626	0	0	311.61381
32.651	0	0	311.61381
32.675	0	0	311.61381
32.7	0	0	311.61381
32.727	0	0	311.61381
32.751	0	0	311.61381
32.776	0	0	311.61381
32.8	0	0	311.61381
32.825	0	0	311.61381
32.851	0	0	311.61381
32.876	0	0	311.61381
32.901	0	0	311.61381
32.925	0	0	311.61381
32.95	0	0	311.61381
32.976	0	0	311.61381
33.001	0	0	311.61381
33.026	0	0	311.61381
33.05	0	0	311.61381
33.075	0	0	311.61381
33.101	0	0	311.61381
33.126	0	0	311.61381
33.15	0	0	311.61381
33.175	0	0	311.61381
33.2	0	0	311.61381
33.226	0	0	311.61381
33.251	0	0	311.61381
33.275	0	0	311.61381
33.3	0	0	311.61381
33.325	0	0	311.61381
33.351	0	0	311.61381
33.376	0	0	311.61381
33.4	0	0	311.61381
33.425	0	0	311.61381
33.452	0	0	311.61381
33.476	0	0	311.61381
33.501	0	0	311.61381
33.525	0	0	311.61381
33.55	0	0	311.61381
33.576	0	0	311.61381
33.601	0	0	311.61381
33.626	0	0	311.61381
33.65	0	0	311.61381
33.675	0	0	311.61381
33.701	0	0	311.61381
33.726	0	0	311.61381
33.751	0	0	311.61381
33.775	0	0	311.61381
33.8	0	0	311.61381
33.826	0	0	311.61381
33.851	0	0	311.61381
33.875	0	0	311.61381
33.9	0	0	311.61381
33.925	0	0	311.61381
33.951	0	0	311.61381
33.976	0	0	311.61381
34	0	0	311.61381
34.025	0	0	311.61381
34.05	0	0	311.61381
34.076	0	0	311.61381
34.101	0	0	311.61381
34.125	0	0	311.61381
34.15	0	0	311.61381
34.177	0	0	311.61381
34.201	0	0	311.61381
34.226	0	0	311.61381
34.25	0	0	311.61381
34.275	0	0	311.61381
34.301	0	0	311.61381
34.326	0	0	311.61381
34.351	0	0	311.61381
34.375	0	0	311.61381
34.4	0	0	311.61381
34.426	0	0	311.61381
34.451	0	0	311.61381
34.476	0	0	311.61381
34.5	0	0	311.61381
34.525	0	0	311.61381
34.551	0	0	311.61381
34.576	0	0	311.61381
34.6	0	0	311.61381
34.625	0	0	311.61381
34.65	0	0	311.61381
34.676	0	0	311.61381
34.701	0	0	311.61381
34.725	0	0	311.61381
34.75	0	0	311.61381
34.775	0	0	311.61381
34.801	0	0	311.61381
34.826	0	0	311.61381
34.85	0	0	311.61381
34.875	0	0	311.61381
34.902	0	0	311.61381
34.926	0	0	311.61381
34.951	0	0	311.61381
34.975	0	0	311.61381
35	0	0	311.61381
35.026	0	0	311.61381
35.051	0	0	311.61381
35.076	0	0	311.61381
35.1	0	0	311.61381
35.125	0	0	311.61381
35.151	0	0	311.61381
35.176	0	0	311.61381
35.201	0	0	311.61381
35.225	0	0	311.61381
35.25	0	0	311.61381
35.276	0	0	311.61381
35.301	0	0	311.61381
35.325	0	0	311.61381
35.35	0	0	311.61381
35.375	0	0	311.61381
35.401	0	0	311.61381
35.426	0	0	311.61381
35.45	0	0	311.61381
35.475	0	0	311.61381
35.5	0	0	311.61381
35.526	0	0	311.61381
35.551	0	0	311.61381
35.575	0	0	311.61381
35.6	0	0	311.61381
35.627	0	0	311.61381
35.651	0	0	311.61381
35.676	0	0	311.61381
35.7	0	0	311.61381
35.725	0	0	311.61381
35.751	0	0	311.61381
35.776	0	0	311.61381
35.801	0	0	311.61381
35.825	0	0	311.61381
35.85	0	0	311.61381
35.876	0	0	311.61381
35.901	0	0	311.61381
35.926	0	0	311.61381
35.95	0	0	311.61381
35.975	0	0	311.61381
36.001	0	0	311.61381
36.026	0	0	311.61381
36.05	0	0	311.61381
36.075	0	0	311.61381
36.1	0	0	311.61381
36.126	0	0	311.61381
36.151	0	0	311.61381
36.175	0	0	311.61381
36.2	0	0	311.61381
36.225	0	0	311.61381
36.251	0	0	311.61381
36.276	0	0	311.61381
36.3	0	0	311.61381
36.325	0	0	311.61381
36.352	0	0	311.61381
36.376	0	0	311.61381
36.401	0	0	311.61381
36.425	0	0	311.61381
36.45	0	0	311.61381
36.476	0	0	311.61381
36.501	0	0	311.61381
36.526	0	0	311.61381
36.55	0	0	311.61381
36.575	0	0	311.61381
36.601	0	0	311.61381
36.626	0	0	311.61381
36.651	0	0	311.61381
36.675	0	0	311.61381
36.7	0	0	311.61381
36.726	0	0	311.61381
36.751	0	0	311.61381
36.775	0	0	311.61381
36.8	0	0	311.61381
36.825	0	0	311.61381
36.851	0	0	311.61381
36.876	0	0	311.61381
36.9	0	0	311.61381
36.925	0	0	311.61381
36.95	0	0	311.61381
36.976	0	0	311.61381
37.001	0	0	311.61381
37.025	0	0	311.61381
37.05	0	0	311.61381
37.076	0	0	311.61381
37.101	0	0	311.61381
37.126	0	0	311.61381
37.15	0	0	311.61381
37.175	0	0	311.61381
37.201	0	0	311.61381
37.226	0	0	311.61381
37.251	0	0	311.61381
37.275	0	0	311.61381
37.3	0	0	311.61381
37.326	0	0	311.61381
37.351	0	0	311.61381
37.376	0	0	311.61381
37.4	0	0	311.61381
37.425	0	0	311.61381
37.451	0	0	311.61381
37.476	0	0	311.61381
37.5	0	0	311.61381
37.525	0	0	311.61381
37.55	0	0	311.61381
37.576	0	0	311.61381
37.601	0	0	311.61381
37.625	0	0	311.61381
37.65	0	0	311.61381
37.675	0	0	311.61381
37.701	0	0	311.61381
37.726	0	0	311.61381
37.75	0	0	311.61381
37.775	0	0	311.61381
37.801	0	0	311.61381
37.826	0	0	311.61381
37.851	0	0	311.61381
37.875	0	0	311.61381
37.9	0	0	311.61381
37.926	0	0	311.61381
37.951	0	0	311.61381
37.976	0	0	311.61381
38	0	0	311.61381
38.025	0	0	311.61381
38.051	0	0	311.61381
38.076	0	0	311.61381
38.1	0	0	311.61381
38.125	0	0	311.61381
38.15	0	0	311.61381
38.176	0	0	311.61381
38.201	0	0	311.61381
38.225	0	0	311.61381
38.25	0	0	311.61381
38.275	0	0	311.61381
38.301	0	0	311.61381
38.326	0	0	311.61381
38.35	0	0	311.61381
38.375	0	0	311.61381
38.4	49.990193	21.883748	312.23868
38.426	49.990193	25.246442	313.53843
38.451	49.990193	28.815279	314.78818
38.475	49.990193	32.548942	315.98795
38.5	49.990193	35.944293	317.2377
38.526	49.990193	38.668665	318.53745
38.551	49.990193	40.772089	319.7872
38.576	49.990193	42.610793	321.03696
38.6	49.990193	43.747812	322.23672
38.625	49.990193	44.178836	323.48648
38.651	49.990193	45.352525	324.78622
38.676	49.990193	47.504523	326.03598
38.701	49.990193	49.109253	327.28573
38.725	49.990193	49.02148	328.4855
38.75	49.990193	47.901755	329.73525
38.776	49.990193	47.721605	331.035
38.801	49.990193	48.721867	332.28475
38.825	49.990193	49.73665	333.48451
38.85	49.990193	50.866784	334.73427
38.875	49.990193	52.302754	335.98402
38.901	49.990193	53.24934	337.28377
38.926	49.990193	53.796492	338.53352
38.95	49.990193	54.858732	339.73329
38.975	49.990193	55.79283	340.98304
39	49.990193	55.358879	342.2328
39.026	49.990193	54.147585	343.53254
39.051	49.990193	54.163489	344.7823
39.075	49.990193	56.116091	345.98206
39.1	49.990193	58.358302	347.23182
39.127	49.990193	59.483913	348.58155
39.151	49.990193	59.280846	349.78132
39.176	49.990193	58.062365	351.03107
39.2	49.990193	57.120145	352.23084
39.225	49.990193	57.779822	353.48059
39.251	49.990193	59.585187	354.78034
39.276	49.990193	61.027722	356.03009
39.301	49.990193	61.055943	357.27985
39.325	49.990193	59.816027	358.47961
39.35	49.990193	58.901865	359.72937
39.376	49.990193	59.36796	361.02911
39.401	49.990193	60.260761	362.27887
39.426	49.990193	60.417784	363.52862
39.45	49.990193	59.483913	364.72839
39.475	49.990193	57.360905	365.97814
39.501	49.990193	54.464797	367.27789
39.526	49.990193	52.696507	368.52764
39.55	49.990193	53.668252	369.72741
39.575	49.990193	55.545273	370.97716
39.6	49.990193	55.839124	372.22691
39.626	49.990193	55.156241	373.52666
39.651	49.990193	54.44898	374.77641
39.675	49.990193	53.216979	375.97618
39.7	49.990193	52.18735	377.22593
39.725	49.990193	52.005483	378.47569
39.751	49.990193	52.368586	379.77543
39.776	49.990193	53.135992	381.02519
39.8	49.990193	53.330155	382.22495
39.825	49.990193	52.924844	383.47471
39.852	49.990193	52.875997	384.82444
39.876	49.990193	52.924844	386.02421
39.901	49.990193	53.05488	387.27396
39.925	49.990193	53.410849	388.47373
39.95	49.990193	53.233162	389.72348
39.976	49.990193	52.38503	391.02323
40.001	49.990193	51.103296	392.27298
40.026	49.990193	49.68467	393.52274
40.05	49.990193	49.039047	394.7225
40.075	49.990193	49.02148	395.97226
40.101	49.990193	48.933549	397.272
40.126	49.990193	48.845459	398.52176
40.151	49.990193	48.509261	399.77151
40.175	49.990193	47.32286	400.97128
40.2	49.990193	44.392778	402.22103
40.226	49.990193	39.30932	403.52078
40.251	49.990193	33.947858	404.77053
40.275	49.990193	29.727473	405.9703
40.3	49.990193	24.165688	407.22005
40.325	49.990193	0	408.4698
40.351	0	0	409.11968
40.376	0	0	409.11968
40.4	0	0	409.11968
40.425	0	0	409.11968
40.45	0	0	409.11968
40.476	0	0	409.11968
40.501	0	0	409.11968
40.525	0	0	409.11968
40.55	0	0	409.11968
40.577	0	0	409.11968
40.601	0	0	409.11968
40.626	0	0	409.11968
40.65	0	0	409.11968
40.675	0	0	409.11968
40.701	0	0	409.11968
40.726	0	0	409.11968
40.751	0	0	409.11968
40.775	0	0	409.11968
40.8	0	0	409.11968
40.826	0	0	409.11968
40.851	0	0	409.11968
40.876	0	0	409.11968
40.9	0	0	409.11968
40.925	0	0	409.11968
40.951	0	0	409.11968
40.976	0	0	409.11968
41	0	0	409.11968
41.025	0	0	409.11968
41.05	0	0	409.11968
41.076	0	0	409.11968
41.101	0	0	409.11968
41.125	0	0	409.11968
41.15	0	0	409.11968
41.175	0	0	409.11968
41.201	0	0	409.11968
41.226	0	0	409.11968
41.25	0	0	409.11968
41.275	0	0	409.11968
41.302	0	0	409.11968
41.326	0	0	409.11968
41.351	0	0	409.11968
41.375	0	0	409.11968
41.4	0	0	409.11968
41.426	0	0	409.11968
41.451	0	0	409.11968
41.476	0	0	409.11968
41.5	0	0	409.11968
41.525	0	0	409.11968
41.551	0	0	409.11968
41.576	0	0	409.11968
41.601	0	0	409.11968
41.625	0	0	409.11968
41.65	0	0	409.11968
41.676	0	0	409.11968
41.701	0	0	409.11968
41.725	0	0	409.11968
41.75	0	0	409.11968
41.775	0	0	409.11968
41.801	0	0	409.11968
41.826	0	0	409.11968
41.85	0	0	409.11968
41.875	0	0	409.11968
41.9	0	0	409.11968
41.926	0	0	409.11968
41.951	0	0	409.11968
41.975	0	0	409.11968
42	0	0	409.11968
42.027	0	0	409.11968
42.051	0	0	409.11968
42.076	0	0	409.11968
42.1	0	0	409.11968
42.125	0	0	409.11968
42.151	0	0	409.11968
42.176	0	0	409.11968
42.201	0	0	409.11968
42.225	0	0	409.11968
42.25	0	0	409.11968
42.276	0	0	409.11968
42.301	0	0	409.11968
42.326	0	0	409.11968
42.35	0	0	409.11968
42.375	0	0	409.11968
42.401	0	0	409.11968
42.426	0	0	409.11968
42.45	0	0	409.11968
42.475	0	0	409.11968
42.5	0	0	409.11968
42.526	0	0	409.11968
42.551	0	0	409.11968
42.575	0	0	409.11968
42.6	0	0	409.11968
42.625	0	0	409.11968
42.651	0	0	409.11968
42.676	0	0	409.11968
42.7	0	0	409.11968
42.725	0	0	409.11968
42.752	0	0	409.11968
42.776	0	0	409.11968
42.801	0	0	409.11968
42.825	0	0	409.11968
42.85	0	0	409.11968
42.876	0	0	409.11968
42.901	0	0	409.11968
42.926	0	0	409.11968
42.95	0	0	409.11968
42.975	0	0	409.11968
43.001	0	0	409.11968
43.026	0	0	409.11968
43.051	0	0	409.11968
43.075	0	0	409.11968
43.1	0	0	409.11968
43.126	0	0	409.11968
43.151	0	0	409.11968
43.175	0	0	409.11968
43.2	0	0	409.11968
43.225	0	0	409.11968
43.251	0	0	409.11968
43.276	0	0	409.11968
43.3	0	0	409.11968
43.325	0	0	409.11968
43.35	0	0	409.11968
43.376	0	0	409.11968
43.401	0	0	409.11968
43.425	0	0	409.11968
43.45	0	0	409.11968
43.476	0	0	409.11968
43.501	0	0	409.11968
43.526	0	0	409.11968
43.55	0	0	409.11968
43.575	0	0	409.11968
43.601	0	0	409.11968
43.626	0	0	409.11968
43.651	0	0	409.11968
43.675	0	0	409.11968
43.7	0	0	409.11968
43.726	0	0	409.11968
43.751	0	0	409.11968
43.776	0	0	409.11968
43.8	0	0	409.11968
43.825	0	0	409.11968
43.851	0	0	409.11968
43.876	0	0	409.11968
43.9	0	0	409.11968
43.925	0	0	409.11968
43.95	0	0	409.11968
43.976	0	0	409.11968
44.001	0	0	409.11968
44.025	0	0	409.11968
44.05	0	0	409.11968
44.075	0	0	409.11968
44.101	0	0	409.11968
44.126	0	0	409.11968
44.15	0	0	409.11968
44.175	0	0	409.11968
44.201	0	0	409.11968
44.226	0	0	409.11968
44.251	0	0	409.11968
44.275	0	0	409.11968
44.3	0	0	409.11968
44.326	0	0	409.11968
44.351	0	0	409.11968
44.376	0	0	409.11968
44.4	0	0	409.11968
44.425	0	0	409.11968
44.451	0	0	409.11968
44.476	0	0	409.11968
44.5	0	0	409.11968
44.525	0	0	409.11968
44.55	0	0	409.11968
44.576	0	0	409.11968
44.601	0	0	409.11968
44.625	0	0	409.11968
44.65	0	0	409.11968
44.675	0	0	409.11968
44.701	0	0	409.11968
44.726	0	0	409.11968
44.75	0	0	409.11968
44.775	0	0	409.11968
44.8	0	0	409.11968
44.826	0	0	409.11968
44.851	0	0	409.11968
44.875	0	0	409.11968
44.9	0	0	409.11968
44.926	0	0	409.11968
44.951	0	0	409.11968
44.976	0	0	409.11968
45	0	0	409.11968
45.025	0	0	409.11968
45.051	0	0	409.11968
45.076	0	0	409.11968
45.101	0	0	409.11968
45.125	0	0	409.11968
45.15	0	0	409.11968
45.176	0	0	409.11968
45.201	0	0	409.11968
45.225	0	0	409.11968
45.25	0	0	409.11968
45.275	0	0	409.11968
45.301	0	0	409.11968
45.326	0	0	409.11968
45.35	0	0	409.11968
45.375	0	0	409.11968
45.4	0	0	409.11968
45.426	0	0	409.11968
45.451	0	0	409.11968
45.475	0	0	409.11968
45.5	0	0	409.11968
45.527	0	0	409.11968
45.551	0	0	409.11968
45.576	0	0	409.11968
45.6	0	0	409.11968
45.625	0	0	409.11968
45.651	0	0	409.11968
45.676	0	0	409.11968
45.701	0	0	409.11968
45.725	0	0	409.11968
45.75	0	0	409.11968
45.776	0	0	409.11968
45.801	0	0	409.11968
45.826	0	0	409.11968
45.85	0	0	409.11968
45.875	0	0	409.11968
45.901	0	0	409.11968
45.926	0	0	409.11968
45.95	0	0	409.11968
45.975	0	0	409.11968
46	0	0	409.11968
46.026	0	0	409.11968
46.051	0	0	409.11968
46.075	0	0	409.11968
46.1	0	0	409.11968
46.125	0	0	409.11968
46.151	0	0	409.11968
46.176	0	0	409.11968
46.2	0	0	409.11968
46.225	0	0	409.11968
46.252	0	0	409.11968
46.276	0	0	409.11968
46.301	0	0	409.11968
46.325	0	0	409.11968
46.35	0	0	409.11968
46.376	0	0	409.11968
46.401	0	0	409.11968
46.426	0	0	409.11968
46.45	0	0	409.11968
46.475	0	0	409.11968
46.501	0	0	409.11968
46.526	0	0	409.11968
46.551	0	0	409.11968
46.575	0	0	409.11968
46.6	0	0	409.11968
46.626	0	0	409.11968
46.651	0	0	409.11968
46.675	0	0	409.11968
46.7	0	0	409.11968
46.725	0	0	409.11968
46.751	0	0	409.11968
46.776	0	0	409.11968
46.8	0	0	409.11968
46.825	0	0	409.11968
46.85	0	0	409.11968
46.876	0	0	409.11968
46.901	0	0	409.11968
46.925	0	0	409.11968
46.95	0	0	409.11968
46.977	0	0	409.11968
47.001	0	0	409.11968
47.026	0	0	409.11968
47.05	0	0	409.11968
47.075	0	0	409.11968
47.101	0	0	409.11968
47.126	0	0	409.11968
47.151	0	0	409.11968
47.175	0	0	409.11968
47.2	0	0	409.11968
47.226	0	0	409.11968
47.251	0	0	409.11968
47.276	0	0	409.11968
47.3	0	0	409.11968
47.325	0	0	409.11968
47.351	0	0	409.11968
47.376	0	0	409.11968
47.4	0	0	409.11968
47.425	0	0	409.11968
47.45	0	0	409.11968
47.476	0	0	409.11968
47.501	0	0	409.11968
47.525	0	0	409.11968
47.55	0	0	409.11968
47.575	0	0	409.11968
47.601	0	0	409.11968
47.626	0	0	409.11968
47.65	0	0	409.11968
47.675	0	0	409.11968
47.702	0	0	409.11968
47.726	0	0	409.11968
47.751	0	0	409.11968
47.775	0	0	409.11968
47.8	0	0	409.11968
47.826	0	0	409.11968
47.851	0	0	409.11968
47.876	0	0	409.11968
47.9	0	0	409.11968
47.925	0	0	409.11968
47.951	0	0	409.11968
47.976	0	0	409.11968
48.001	0	0	409.11968
48.025	0	0	409.11968
48.05	0	0	409.11968
48.076	0	0	409.11968
48.101	0	0	409.11968
48.125	0	0	409.11968
48.15	0	0	409.11968
48.175	0	0	409.11968
48.201	0	0	409.11968
48.226	0	0	409.11968
48.25	0	0	409.11968
48.275	0	0	409.11968
48.3	0	0	409.11968
48.326	0	0	409.11968
48.351	33.71967	21.040976	409.54117
48.375	33.71967	22.84655	410.35045
48.4	33.71967	23.183372	411.19344
48.427	33.71967	21.486551	412.10387
48.451	33.71967	0	412.91314
48.476	33.71967	0	413.75613
48.5	33.71967	0	414.5654
48.525	33.71967	0	415.4084
48.551	33.71967	0	416.28511
48.576	33.71967	0	417.1281
48.601	33.71967	0	417.97109
48.625	33.71967	0	418.78036
48.65	33.71967	0	419.62335
48.676	33.71967	0	420.50007
48.701	33.71967	0	421.34306
48.726	33.71967	0	422.18605
48.75	33.71967	0	422.99532
48.775	33.71967	22.42801	423.83831
48.801	33.71967	29.669468	424.71502
48.826	33.71967	33.97322	425.55802
48.85	33.71967	36.278222	426.36729
48.875	33.71967	37.515466	427.21028
48.9	33.71967	38.713188	428.05327
48.926	33.71967	40.068886	428.92998
48.951	33.71967	40.453967	429.77298
48.975	33.71967	39.527828	430.58225
49	33.71967	38.0625	431.42524
49.025	33.71967	36.937024	432.26823
49.051	33.71967	36.796845	433.14494
49.076	33.71967	37.74436	433.98793
49.1	33.71967	38.979261	434.79721
49.125	33.71967	39.549613	435.6402
49.152	33.71967	39.375	436.55063
49.176	33.71967	38.757661	437.3599
49.201	33.71967	38.198035	438.20289
49.225	33.71967	38.690933	439.01216
49.25	33.71967	40.411361	439.85516
49.276	33.71967	41.938431	440.73187
49.301	33.71967	41.876772	441.57486
49.326	33.71967	40.154779	442.41785
49.35	33.71967	37.767173	443.22712
49.375	33.71967	36.467665	444.07012
49.401	33.71967	37.492499	444.94683
49.426	33.71967	39.701769	445.78982
49.451	33.71967	41.087749	446.63281
49.475	33.71967	41.066781	447.44208
49.5	33.71967	40.411361	448.28507
49.526	33.71967	39.636631	449.16179
49.551	33.71967	39.243531	450.00478
49.575	33.71967	40.154779	450.81405
49.6	33.71967	41.192431	451.65704
49.625	33.71967	41.087749	452.50003
49.651	33.71967	41.087749	453.37674
49.676	33.71967	41.192431	454.21974
49.7	33.71967	40.047384	455.02901
49.725	33.71967	38.445274	455.872
49.75	33.71967	37.652969	456.71499
49.776	33.71967	37.561356	457.5917
49.801	33.71967	37.721533	458.43469
49.825	33.71967	37.698692	459.24397
49.85	33.71967	38.085123	460.08696
49.876	33.71967	39.155639	460.96367
49.901	33.71967	38.979261	461.80666
49.926	33.71967	37.469519	462.64965
49.95	33.71967	37.053435	463.45893
49.975	33.71967	37.630087	464.30192
[truncated: 4,987 more rows]
