# Supplementary material for: Week Long Topography Study of Young Adults Using Electronic Cigarettes in Their Natural Environment
Source: PLoS One. 2016 Oct 13;11(10):e0164038. doi: 10.1371/journal.pone.0164038 (PMC5063505; doi:10.1371/journal.pone.0164038)
Supplement: S2 File — This data file contains the flow rate and cumulative volume vs. time for Participant 2, as shown graphically in Figs 3 and 5, respectively. (CSV) [file pone.0164038.s002.csv]

Time [sec]	Mean Pluff Flow Rate [mL/sec]	Flow Rate [mL/sec]	Accumulated Volume [ml]
1.038	0	0	0
1.042	0	0	0
1.048	0	0	0
1.052	0	0	0
1.056	0	0	0
1.062	0	0	0
1.071	0	0	0
1.079	0	0	0
1.087	0	0	0
1.095	0	0	0
1.103	0	0	0
1.112	0	0	0
1.12	0	0	0
1.128	0	0	0
1.136	0	0	0
1.142	0	0	0
1.15	0	0	0
1.159	0	0	0
1.167	0	0	0
1.175	0	0	0
1.183	0	0	0
1.191	0	0	0
1.2	0	0	0
1.208	0	0	0
1.216	0	0	0
1.224	0	0	0
1.232	0	0	0
1.241	0	0	0
1.249	0	0	0
1.257	0	0	0
1.263	0	0	0
1.271	0	0	0
1.28	0	0	0
1.288	0	0	0
1.296	0	0	0
1.304	0	0	0
1.312	0	0	0
1.32	0	0	0
1.329	0	0	0
1.337	0	0	0
1.345	0	0	0
1.353	0	0	0
1.361	0	0	0
1.37	0	0	0
1.378	0	0	0
1.386	0	0	0
1.392	0	0	0
1.4	0	0	0
1.409	0	0	0
1.417	0	0	0
1.425	0	0	0
1.433	0	0	0
1.441	0	0	0
1.449	0	0	0
1.458	0	0	0
1.466	0	0	0
1.474	0	0	0
1.482	0	0	0
1.49	0	0	0
1.501	0	0	0
1.525	0	0	0
1.55	0	0	0
1.576	0	0	0
1.601	0	0	0
1.626	0	0	0
1.65	0	0	0
1.675	0	0	0
1.701	0	0	0
1.726	0	0	0
1.751	0	0	0
1.775	0	0	0
1.8	0	0	0
1.826	0	0	0
1.851	0	0	0
1.875	0	0	0
1.9	0	0	0
1.925	0	0	0
1.951	0	0	0
1.976	0	0	0
2	0	0	0
2.025	0	0	0
2.05	0	0	0
2.076	0	0	0
2.101	0	0	0
2.125	0	0	0
2.15	0	0	0
2.177	0	0	0
2.201	0	0	0
2.226	0	0	0
2.25	0	0	0
2.275	0	0	0
2.301	0	0	0
2.326	0	0	0
2.351	0	0	0
2.375	0	0	0
2.4	0	0	0
2.426	0	0	0
2.451	0	0	0
2.476	0	0	0
2.5	0	0	0
2.525	0	0	0
2.551	0	0	0
2.576	0	0	0
2.6	0	0	0
2.625	0	0	0
2.65	0	0	0
2.676	0	0	0
2.701	0	0	0
2.725	0	0	0
2.75	0	0	0
2.775	0	0	0
2.801	0	0	0
2.826	0	0	0
2.85	0	0	0
2.875	0	0	0
2.902	0	0	0
2.926	0	0	0
2.951	0	0	0
2.975	0	0	0
3	0	0	0
3.026	0	0	0
3.051	0	0	0
3.076	0	0	0
3.1	0	0	0
3.125	0	0	0
3.151	0	0	0
3.176	0	0	0
3.201	0	0	0
3.225	0	0	0
3.25	0	0	0
3.276	0	0	0
3.301	0	0	0
3.325	0	0	0
3.35	0	0	0
3.375	0	0	0
3.401	0	0	0
3.426	0	0	0
3.45	0	0	0
3.475	0	0	0
3.5	0	0	0
3.526	0	0	0
3.551	0	0	0
3.575	0	0	0
3.6	0	0	0
3.627	0	0	0
3.651	0	0	0
3.676	0	0	0
3.7	0	0	0
3.725	0	0	0
3.751	0	0	0
3.776	0	0	0
3.801	0	0	0
3.825	0	0	0
3.85	0	0	0
3.876	0	0	0
3.901	0	0	0
3.926	0	0	0
3.95	0	0	0
3.975	0	0	0
4.001	0	0	0
4.026	0	0	0
4.05	0	0	0
4.075	0	0	0
4.1	0	0	0
4.126	0	0	0
4.151	0	0	0
4.175	0	0	0
4.2	0	0	0
4.225	0	0	0
4.251	0	0	0
4.276	0	0	0
4.3	0	0	0
4.325	0	0	0
4.352	0	0	0
4.376	0	0	0
4.401	0	0	0
4.425	0	0	0
4.45	0	0	0
4.476	0	0	0
4.501	0	0	0
4.526	0	0	0
4.55	0	0	0
4.575	0	0	0
4.601	0	0	0
4.626	0	0	0
4.651	0	0	0
4.675	0	0	0
4.7	0	0	0
4.726	0	0	0
4.751	0	0	0
4.775	0	0	0
4.8	0	0	0
4.825	0	0	0
4.851	0	0	0
4.876	0	0	0
4.9	0	0	0
4.925	0	0	0
4.95	0	0	0
4.976	0	0	0
5.001	0	0	0
5.025	0	0	0
5.05	0	0	0
5.076	0	0	0
5.101	0	0	0
5.126	0	0	0
5.15	0	0	0
5.175	0	0	0
5.201	0	0	0
5.226	0	0	0
5.251	0	0	0
5.275	0	0	0
5.3	0	0	0
5.326	0	0	0
5.351	0	0	0
5.376	0	0	0
5.4	0	0	0
5.425	0	0	0
5.451	0	0	0
5.476	0	0	0
5.5	0	0	0
5.525	0	0	0
5.55	0	0	0
5.576	0	0	0
5.601	0	0	0
5.625	0	0	0
5.65	0	0	0
5.675	0	0	0
5.701	0	0	0
5.726	0	0	0
5.75	0	0	0
5.775	0	0	0
5.801	0	0	0
5.826	0	0	0
5.851	0	0	0
5.875	0	0	0
5.9	0	0	0
5.926	0	0	0
5.951	0	0	0
5.976	0	0	0
6	0	0	0
6.025	0	0	0
6.051	0	0	0
6.076	0	0	0
6.1	0	0	0
6.125	0	0	0
6.15	0	0	0
6.176	0	0	0
6.201	0	0	0
6.225	0	0	0
6.25	0	0	0
6.275	0	0	0
6.301	0	0	0
6.326	0	0	0
6.35	0	0	0
6.375	0	0	0
6.4	0	0	0
6.426	0	0	0
6.451	0	0	0
6.475	0	0	0
6.5	0	0	0
6.526	0	0	0
6.551	0	0	0
6.576	0	0	0
6.6	0	0	0
6.625	0	0	0
6.651	0	0	0
6.676	0	0	0
6.701	0	0	0
6.725	0	0	0
6.75	0	0	0
6.776	0	0	0
6.801	0	0	0
6.825	0	0	0
6.85	0	0	0
6.875	0	0	0
6.901	0	0	0
6.926	0	0	0
6.95	0	0	0
6.975	0	0	0
7	0	0	0
7.026	0	0	0
7.051	0	0	0
7.075	0	0	0
7.1	0	0	0
7.127	0	0	0
7.151	0	0	0
7.176	0	0	0
7.2	0	0	0
7.225	0	0	0
7.251	0	0	0
7.276	0	0	0
7.301	0	0	0
7.325	0	0	0
7.35	0	0	0
7.376	0	0	0
7.401	0	0	0
7.426	0	0	0
7.45	0	0	0
7.475	0	0	0
7.501	0	0	0
7.526	0	0	0
7.55	0	0	0
7.575	0	0	0
7.6	0	0	0
7.626	22.194532	22.23516	0.28852892
7.651	22.194532	25.075277	0.84339223
7.675	22.194532	27.216579	1.376061
7.7	22.194532	28.088727	1.9309243
7.725	22.194532	27.780389	2.4857876
7.751	22.194532	27.342875	3.0628455
7.776	22.194532	27.904133	3.6177088
7.8	22.194532	29.40703	4.1503775
7.825	22.194532	30.948294	4.7052408
7.852	22.194532	32.042208	5.3044932
7.876	22.194532	32.176333	5.837162
7.901	22.194532	30.808823	6.3920253
7.925	22.194532	29.112658	6.9246941
7.95	22.194532	28.635369	7.4795574
7.976	22.194532	28.665433	8.0566152
8.001	22.194532	28.544989	8.6114785
8.026	22.194532	28.484576	9.1663418
8.05	22.194532	28.02733	9.6990106
8.075	22.194532	27.593732	10.253874
8.101	22.194532	28.272115	10.830932
8.126	22.194532	29.436306	11.385795
8.151	22.194532	29.698485	11.940658
8.175	22.194532	28.575148	12.473327
8.2	22.194532	26.962213	13.02819
8.226	22.194532	25.886546	13.605248
8.251	22.194532	24.902937	14.160112
8.275	22.194532	23.625	14.69278
8.3	22.194532	22.23516	15.247644
8.325	22.194532	21	15.802507
8.351	22.194532	21.325601	16.379565
8.376	22.194532	23.294564	16.934428
8.4	22.194532	24.519523	17.467097
8.425	22.194532	24.236868	18.02196
8.45	22.194532	23.914888	18.576823
8.476	22.194532	24.165688	19.153881
8.501	22.194532	24.27238	19.708745
8.525	22.194532	24.27238	20.241413
8.55	22.194532	24.69454	20.796277
8.577	22.194532	25.314583	21.395529
8.601	22.194532	25.450319	21.928198
8.626	22.194532	25.109603	22.483061
8.65	22.194532	25.006484	23.01573
8.675	22.194532	24.69454	23.570593
8.701	22.194532	23.625	24.147651
8.726	22.194532	23.33151	24.702514
8.751	22.194532	24.201304	25.257378
8.775	22.194532	24.798957	25.790046
8.8	22.194532	25.212302	26.34491
8.826	22.194532	25.819914	26.921968
8.851	22.194532	26.25	27.476831
8.876	22.194532	26.478691	28.031694
8.9	22.194532	26.54367	28.564363
8.925	22.194532	26.60849	29.119226
8.951	22.194532	27.121472	29.696284
8.976	22.194532	27.780389	30.251147
9	22.194532	27.780389	30.783816
9.025	22.194532	27.089695	31.33868
9.05	22.194532	26.5112	31.893543
9.076	22.194532	26.217167	32.470601
9.101	22.194532	25.585335	33.025464
9.125	22.194532	25.143883	33.558133
9.15	22.194532	25.517916	34.112996
9.175	22.194532	25.819914	34.667859
9.201	22.194532	25.786534	35.244917
9.226	22.194532	25.886546	35.799781
9.25	22.194532	25.551648	36.332449
9.275	22.194532	24.343249	36.887313
9.302	22.194532	23.588513	37.486565
9.326	22.194532	24.343249	38.019234
9.351	22.194532	25.416453	38.574097
9.375	22.194532	25.719642	39.106766
9.4	22.194532	25.246442	39.661629
9.426	22.194532	24.165688	40.238687
9.451	22.194532	23.33151	40.79355
9.476	22.194532	23.842747	41.348414
9.5	22.194532	24.659636	41.881082
9.525	22.194532	24.30784	42.435946
9.551	22.194532	23.950877	43.013004
9.576	22.194532	24.833665	43.567867
9.601	22.194532	25.48414	44.12273
9.625	22.194532	25.212302	44.655399
9.65	22.194532	25.212302	45.210262
9.676	22.194532	25.416453	45.78732
9.701	22.194532	25.075277	46.342183
9.725	22.194532	24.972016	46.874852
9.75	22.194532	25.109603	47.429715
9.775	22.194532	24.236868	47.984579
9.801	22.194532	23.183372	48.561637
9.826	22.194532	23.405228	49.1165
9.85	22.194532	23.806594	49.649169
9.875	22.194532	23.625	50.204032
9.9	22.194532	23.55197	50.758895
9.926	22.194532	23.442	51.335953
9.951	22.194532	23.071645	51.890816
9.975	22.194532	22.619215	52.423485
10	22.194532	21.844354	52.978348
10.027	22.194532	21.163427	53.577601
10.051	22.194532	21.204086	54.11027
10.076	22.194532	21.486551	54.665133
10.1	22.194532	21.244668	55.197802
10.125	22.194532	20.958944	55.752665
10.151	22.194532	22.118643	56.329723
10.176	22.194532	24.058522	56.884586
10.201	22.194532	24.69454	57.439449
10.225	22.194532	23.806594	57.972118
10.25	22.194532	22.619215	58.526982
10.276	22.194532	22.3125	59.104039
10.301	22.194532	23.108947	59.658903
10.326	22.194532	23.442	60.213766
10.35	22.194532	22.466381	60.746435
10.375	22.194532	22.079668	61.301298
10.401	22.194532	23.33151	61.878356
10.426	22.194532	24.58968	62.433219
10.45	22.194532	25.109603	62.965888
10.475	22.194532	25.416453	63.520751
10.5	22.194532	25.348585	64.075615
10.526	22.194532	24.554627	64.652672
10.551	22.194532	23.842747	65.207536
10.575	22.194532	23.515371	65.740205
10.6	22.194532	22.657263	66.295068
10.625	22.194532	21.686059	66.849931
10.651	22.194532	21.686059	67.426989
10.676	22.194532	22.542928	67.981852
10.7	22.194532	23.515371	68.514521
10.725	22.194532	23.588513	69.069384
10.752	22.194532	23.108947	69.668637
10.776	22.194532	23.108947	70.201306
10.801	22.194532	22.959373	70.756169
10.825	22.194532	22.42801	71.288838
10.85	22.194532	22.42801	71.843701
10.876	22.194532	22.808818	72.420759
10.901	22.194532	22.466381	72.975622
10.926	22.194532	21.325601	73.530485
10.95	22.194532	20.669271	74.063154
10.975	22.194532	20.835292	74.618017
11.001	22.194532	21.122688	75.195075
11.026	22.194532	21.365952	75.749939
11.051	22.194532	21.446427	76.304802
11.075	22.194532	21.606477	76.837471
11.1	22.194532	22.040623	77.392334
11.126	22.194532	22.118643	77.969392
11.151	22.194532	22.001509	78.524255
11.175	22.194532	22.657263	79.056924
11.2	22.194532	23.588513	79.611787
11.225	22.194532	23.034282	80.166651
11.251	22.194532	20.501905	80.743708
11.276	22.194532	0	81.298572
11.3	22.194532	0	81.83124
11.325	22.194532	0	82.386104
11.35	22.194532	20.669271	82.940967
11.376	22.194532	20.917808	83.518025
11.401	22.194532	0	84.072888
11.425	22.194532	0	84.605557
11.45	22.194532	20.669271	85.16042
11.476	22.194532	22.15755	85.737478
11.501	22.194532	21.365952	86.292341
11.526	22.194532	0	86.847205
11.55	22.194532	0	87.379873
11.575	22.194532	0	87.934737
11.601	22.194532	0	88.511795
11.626	22.194532	20.543875	89.066658
11.651	22.194532	0	89.621521
11.675	22.194532	0	90.15419
11.7	22.194532	0	90.709053
11.726	22.194532	0	91.286111
11.751	22.194532	0	91.840974
11.776	22.194532	0	92.395838
11.8	22.194532	20.333163	92.928507
11.825	22.194532	20.793911	93.48337
11.851	22.194532	20.710901	94.060428
11.876	22.194532	0	94.615291
11.9	0	0	94.881625
11.925	0	0	94.881625
11.95	0	0	94.881625
11.976	0	0	94.881625
12.001	0	0	94.881625
12.025	0	0	94.881625
12.05	0	0	94.881625
12.075	0	0	94.881625
12.101	0	0	94.881625
12.126	0	0	94.881625
12.15	0	0	94.881625
12.175	0	0	94.881625
12.201	0	0	94.881625
12.226	0	0	94.881625
12.251	0	0	94.881625
12.275	0	0	94.881625
12.3	0	0	94.881625
12.326	0	0	94.881625
12.351	0	0	94.881625
12.376	0	0	94.881625
12.4	0	0	94.881625
12.425	0	0	94.881625
12.451	0	0	94.881625
12.476	0	0	94.881625
12.5	0	0	94.881625
12.525	0	0	94.881625
12.55	0	0	94.881625
12.576	0	0	94.881625
12.601	0	0	94.881625
12.625	0	0	94.881625
12.65	0	0	94.881625
12.675	0	0	94.881625
12.701	0	0	94.881625
12.726	0	0	94.881625
12.75	0	0	94.881625
12.775	0	0	94.881625
12.8	0	0	94.881625
12.826	0	0	94.881625
12.851	0	0	94.881625
12.875	0	0	94.881625
12.9	0	0	94.881625
12.926	0	0	94.881625
12.951	0	0	94.881625
12.976	0	0	94.881625
13	0	0	94.881625
13.025	0	0	94.881625
13.051	0	0	94.881625
13.076	0	0	94.881625
13.101	0	0	94.881625
13.125	0	0	94.881625
13.15	0	0	94.881625
13.176	0	0	94.881625
13.201	0	0	94.881625
13.225	0	0	94.881625
13.25	0	0	94.881625
13.275	0	0	94.881625
13.301	0	0	94.881625
13.326	0	0	94.881625
13.35	0	0	94.881625
13.375	0	0	94.881625
13.4	0	0	94.881625
13.426	0	0	94.881625
13.451	0	0	94.881625
13.475	0	0	94.881625
13.5	0	0	94.881625
13.527	0	0	94.881625
13.551	0	0	94.881625
13.576	0	0	94.881625
13.6	0	0	94.881625
13.625	0	0	94.881625
13.651	0	0	94.881625
13.676	0	0	94.881625
13.701	0	0	94.881625
13.725	0	0	94.881625
13.75	0	0	94.881625
13.776	0	0	94.881625
13.801	0	0	94.881625
13.826	0	0	94.881625
13.85	0	0	94.881625
13.875	0	0	94.881625
13.901	0	0	94.881625
13.926	0	0	94.881625
13.95	0	0	94.881625
13.975	0	0	94.881625
14	0	0	94.881625
14.026	0	0	94.881625
14.051	0	0	94.881625
14.075	0	0	94.881625
14.1	0	0	94.881625
14.125	0	0	94.881625
14.151	0	0	94.881625
14.176	0	0	94.881625
14.2	0	0	94.881625
14.225	0	0	94.881625
14.252	0	0	94.881625
14.276	0	0	94.881625
14.301	0	0	94.881625
14.325	0	0	94.881625
14.35	0	0	94.881625
14.376	0	0	94.881625
14.401	0	0	94.881625
14.426	0	0	94.881625
14.45	0	0	94.881625
14.475	0	0	94.881625
14.501	0	0	94.881625
14.526	0	0	94.881625
14.551	0	0	94.881625
14.575	0	0	94.881625
14.6	0	0	94.881625
14.626	0	0	94.881625
14.651	0	0	94.881625
14.675	0	0	94.881625
14.7	0	0	94.881625
14.725	0	0	94.881625
14.751	0	0	94.881625
14.776	0	0	94.881625
14.8	0	0	94.881625
14.825	0	0	94.881625
14.85	0	0	94.881625
14.876	0	0	94.881625
14.901	0	0	94.881625
14.925	0	0	94.881625
14.95	0	0	94.881625
14.977	0	0	94.881625
15.001	0	0	94.881625
15.026	0	0	94.881625
15.05	0	0	94.881625
15.075	0	0	94.881625
15.101	0	0	94.881625
15.126	0	0	94.881625
15.151	0	0	94.881625
15.175	0	0	94.881625
15.2	0	0	94.881625
15.226	0	0	94.881625
15.251	0	0	94.881625
15.276	0	0	94.881625
15.3	0	0	94.881625
15.325	0	0	94.881625
15.351	0	0	94.881625
15.376	0	0	94.881625
15.4	0	0	94.881625
15.425	0	0	94.881625
15.45	0	0	94.881625
15.476	0	0	94.881625
15.501	0	0	94.881625
15.525	0	0	94.881625
15.55	0	0	94.881625
15.575	0	0	94.881625
15.601	0	0	94.881625
15.626	0	0	94.881625
15.65	0	0	94.881625
15.675	0	0	94.881625
15.702	0	0	94.881625
15.726	0	0	94.881625
15.751	0	0	94.881625
15.775	0	0	94.881625
15.8	0	0	94.881625
15.826	0	0	94.881625
15.851	0	0	94.881625
15.876	0	0	94.881625
15.9	0	0	94.881625
15.925	0	0	94.881625
15.951	0	0	94.881625
15.976	0	0	94.881625
16.001	0	0	94.881625
16.025	0	0	94.881625
16.05	0	0	94.881625
16.076	0	0	94.881625
16.101	0	0	94.881625
16.125	0	0	94.881625
16.15	0	0	94.881625
16.175	0	0	94.881625
16.201	0	0	94.881625
16.226	0	0	94.881625
16.25	0	0	94.881625
16.275	0	0	94.881625
16.3	0	0	94.881625
16.326	0	0	94.881625
16.351	0	0	94.881625
16.375	0	0	94.881625
16.4	0	0	94.881625
16.427	0	0	94.881625
16.451	0	0	94.881625
16.476	0	0	94.881625
16.5	0	0	94.881625
16.525	0	0	94.881625
16.551	0	0	94.881625
16.576	0	0	94.881625
16.601	0	0	94.881625
16.625	0	0	94.881625
16.65	0	0	94.881625
16.676	0	0	94.881625
16.701	0	0	94.881625
16.726	0	0	94.881625
16.75	0	0	94.881625
16.775	0	0	94.881625
16.801	0	0	94.881625
16.826	0	0	94.881625
16.85	0	0	94.881625
16.875	0	0	94.881625
16.9	0	0	94.881625
16.926	0	0	94.881625
16.951	0	0	94.881625
16.975	0	0	94.881625
17	0	0	94.881625
17.025	0	0	94.881625
17.051	0	0	94.881625
17.076	0	0	94.881625
17.1	0	0	94.881625
17.125	0	0	94.881625
17.152	0	0	94.881625
17.176	0	0	94.881625
17.201	0	0	94.881625
17.225	0	0	94.881625
17.25	0	0	94.881625
17.276	0	0	94.881625
17.301	0	0	94.881625
17.326	0	0	94.881625
17.35	0	0	94.881625
17.375	0	0	94.881625
17.401	0	0	94.881625
17.426	0	0	94.881625
17.451	0	0	94.881625
17.475	0	0	94.881625
17.5	0	0	94.881625
17.526	0	0	94.881625
17.551	0	0	94.881625
17.575	0	0	94.881625
17.6	0	0	94.881625
17.625	0	0	94.881625
17.651	0	0	94.881625
17.676	0	0	94.881625
17.7	0	0	94.881625
17.725	0	0	94.881625
17.75	0	0	94.881625
17.776	0	0	94.881625
17.801	0	0	94.881625
17.825	0	0	94.881625
17.85	0	0	94.881625
17.876	0	0	94.881625
17.901	0	0	94.881625
17.926	0	0	94.881625
17.95	0	0	94.881625
17.975	0	0	94.881625
18.001	0	0	94.881625
18.026	0	0	94.881625
18.051	0	0	94.881625
18.075	0	0	94.881625
18.1	0	0	94.881625
18.126	0	0	94.881625
18.151	0	0	94.881625
18.176	0	0	94.881625
18.2	0	0	94.881625
18.225	0	0	94.881625
18.251	0	0	94.881625
18.276	0	0	94.881625
18.3	0	0	94.881625
18.325	0	0	94.881625
18.35	0	0	94.881625
18.376	0	0	94.881625
18.401	0	0	94.881625
18.425	0	0	94.881625
18.45	0	0	94.881625
18.475	0	0	94.881625
18.501	0	0	94.881625
18.526	0	0	94.881625
18.55	0	0	94.881625
18.575	0	0	94.881625
18.601	0	0	94.881625
18.626	0	0	94.881625
18.651	0	0	94.881625
18.675	0	0	94.881625
18.7	0	0	94.881625
18.726	0	0	94.881625
18.751	0	0	94.881625
18.776	0	0	94.881625
18.8	0	0	94.881625
18.825	0	0	94.881625
18.851	0	0	94.881625
18.876	0	0	94.881625
18.9	0	0	94.881625
18.925	0	0	94.881625
18.95	0	0	94.881625
18.976	0	0	94.881625
19.001	0	0	94.881625
19.025	0	0	94.881625
19.05	0	0	94.881625
19.075	0	0	94.881625
19.101	0	0	94.881625
19.126	0	0	94.881625
19.15	0	0	94.881625
19.175	0	0	94.881625
19.2	0	0	94.881625
19.226	0	0	94.881625
19.251	0	0	94.881625
19.275	0	0	94.881625
19.3	0	0	94.881625
19.326	0	0	94.881625
19.351	0	0	94.881625
19.376	0	0	94.881625
19.4	0	0	94.881625
19.425	0	0	94.881625
19.451	0	0	94.881625
19.476	0	0	94.881625
19.501	0	0	94.881625
19.525	0	0	94.881625
19.55	0	0	94.881625
19.576	0	0	94.881625
19.601	0	0	94.881625
19.625	0	0	94.881625
19.65	0	0	94.881625
19.675	0	0	94.881625
19.701	0	0	94.881625
19.726	0	0	94.881625
19.75	0	0	94.881625
19.775	0	0	94.881625
19.8	0	0	94.881625
19.826	0	0	94.881625
19.851	0	0	94.881625
19.875	0	0	94.881625
19.9	0	0	94.881625
19.927	0	0	94.881625
19.951	0	0	94.881625
19.976	0	0	94.881625
20	0	0	94.881625
20.025	0	0	94.881625
20.051	0	0	94.881625
20.076	0	0	94.881625
20.101	0	0	94.881625
20.125	0	0	94.881625
20.15	0	0	94.881625
20.176	0	0	94.881625
20.201	0	0	94.881625
20.226	0	0	94.881625
20.25	0	0	94.881625
20.275	0	0	94.881625
20.301	0	0	94.881625
20.326	0	0	94.881625
20.35	0	0	94.881625
20.375	0	0	94.881625
20.4	0	0	94.881625
20.426	0	0	94.881625
20.451	0	0	94.881625
20.475	0	0	94.881625
20.5	0	0	94.881625
20.525	0	0	94.881625
20.551	0	0	94.881625
20.576	0	0	94.881625
20.6	0	0	94.881625
20.625	0	0	94.881625
20.652	0	0	94.881625
20.676	0	0	94.881625
20.701	0	0	94.881625
20.725	0	0	94.881625
20.75	0	0	94.881625
20.776	0	0	94.881625
20.801	0	0	94.881625
20.826	0	0	94.881625
20.85	0	0	94.881625
20.875	0	0	94.881625
20.901	0	0	94.881625
20.926	0	0	94.881625
20.951	0	0	94.881625
20.975	0	0	94.881625
21	0	0	94.881625
21.026	0	0	94.881625
21.051	0	0	94.881625
21.075	0	0	94.881625
21.1	0	0	94.881625
21.125	0	0	94.881625
21.151	0	0	94.881625
21.176	0	0	94.881625
21.2	0	0	94.881625
21.225	0	0	94.881625
21.25	0	0	94.881625
21.276	0	0	94.881625
21.301	0	0	94.881625
21.325	0	0	94.881625
21.35	0	0	94.881625
21.377	0	0	94.881625
21.401	0	0	94.881625
21.426	0	0	94.881625
21.45	0	0	94.881625
21.475	0	0	94.881625
21.501	0	0	94.881625
21.526	0	0	94.881625
21.551	0	0	94.881625
21.575	0	0	94.881625
21.6	0	0	94.881625
21.626	0	0	94.881625
21.651	0	0	94.881625
21.676	0	0	94.881625
21.7	0	0	94.881625
21.725	0	0	94.881625
21.751	0	0	94.881625
21.776	0	0	94.881625
21.8	0	0	94.881625
21.825	0	0	94.881625
21.85	0	0	94.881625
21.876	0	0	94.881625
21.901	0	0	94.881625
21.925	0	0	94.881625
21.95	0	0	94.881625
21.975	0	0	94.881625
22.001	0	0	94.881625
22.026	0	0	94.881625
22.05	0	0	94.881625
22.075	0	0	94.881625
22.102	0	0	94.881625
22.126	0	0	94.881625
22.151	0	0	94.881625
22.175	0	0	94.881625
22.2	0	0	94.881625
22.226	0	0	94.881625
22.251	0	0	94.881625
22.276	0	0	94.881625
22.3	0	0	94.881625
22.325	0	0	94.881625
22.351	0	0	94.881625
22.376	0	0	94.881625
22.401	0	0	94.881625
22.425	0	0	94.881625
22.45	0	0	94.881625
22.476	0	0	94.881625
22.501	0	0	94.881625
22.525	0	0	94.881625
22.55	0	0	94.881625
22.575	0	0	94.881625
22.601	0	0	94.881625
22.626	0	0	94.881625
22.65	0	0	94.881625
22.675	0	0	94.881625
22.7	0	0	94.881625
22.726	0	0	94.881625
22.751	0	0	94.881625
22.775	0	0	94.881625
22.8	0	0	94.881625
22.827	0	0	94.881625
22.851	0	0	94.881625
22.876	0	0	94.881625
22.9	0	0	94.881625
22.925	0	0	94.881625
22.951	0	0	94.881625
22.976	0	0	94.881625
23.001	0	0	94.881625
23.025	0	0	94.881625
23.05	0	0	94.881625
23.076	0	0	94.881625
23.101	0	0	94.881625
23.126	0	0	94.881625
23.15	0	0	94.881625
23.175	0	0	94.881625
23.201	0	0	94.881625
23.226	0	0	94.881625
23.25	0	0	94.881625
23.275	0	0	94.881625
23.3	0	0	94.881625
23.326	0	0	94.881625
23.351	0	0	94.881625
23.375	0	0	94.881625
23.4	0	0	94.881625
23.425	0	0	94.881625
23.451	0	0	94.881625
23.476	0	0	94.881625
23.5	0	0	94.881625
23.525	0	0	94.881625
23.552	0	0	94.881625
23.576	0	0	94.881625
23.601	0	0	94.881625
23.625	0	0	94.881625
23.65	0	0	94.881625
23.676	0	0	94.881625
23.701	0	0	94.881625
23.726	0	0	94.881625
23.75	0	0	94.881625
23.775	0	0	94.881625
23.801	0	0	94.881625
23.826	0	0	94.881625
23.851	0	0	94.881625
23.875	0	0	94.881625
23.9	0	0	94.881625
23.926	0	0	94.881625
23.951	0	0	94.881625
23.975	0	0	94.881625
24	0	0	94.881625
24.025	0	0	94.881625
24.051	0	0	94.881625
24.076	0	0	94.881625
24.1	0	0	94.881625
24.125	0	0	94.881625
24.15	0	0	94.881625
24.176	0	0	94.881625
24.201	0	0	94.881625
24.225	0	0	94.881625
24.25	0	0	94.881625
24.276	0	0	94.881625
24.301	0	0	94.881625
24.326	0	0	94.881625
24.35	0	0	94.881625
24.375	0	0	94.881625
24.401	0	0	94.881625
24.426	0	0	94.881625
24.451	0	0	94.881625
24.475	0	0	94.881625
24.5	0	0	94.881625
24.526	0	0	94.881625
24.551	0	0	94.881625
24.576	0	0	94.881625
24.6	0	0	94.881625
24.625	0	0	94.881625
24.651	0	0	94.881625
24.676	0	0	94.881625
24.7	0	0	94.881625
24.725	0	0	94.881625
24.75	0	0	94.881625
24.776	0	0	94.881625
24.801	0	0	94.881625
24.825	0	0	94.881625
24.85	0	0	94.881625
24.875	0	0	94.881625
24.901	0	0	94.881625
24.926	0	0	94.881625
24.95	0	0	94.881625
24.975	0	0	94.881625
25.001	0	0	94.881625
25.026	0	0	94.881625
25.051	0	0	94.881625
25.075	0	0	94.881625
25.1	0	0	94.881625
25.126	0	0	94.881625
25.151	0	0	94.881625
25.176	0	0	94.881625
25.2	0	0	94.881625
25.225	0	0	94.881625
25.251	0	0	94.881625
25.276	0	0	94.881625
25.3	0	0	94.881625
25.325	0	0	94.881625
25.35	0	0	94.881625
25.376	0	0	94.881625
25.401	0	0	94.881625
25.425	0	0	94.881625
25.45	0	0	94.881625
25.475	0	0	94.881625
25.501	0	0	94.881625
25.526	0	0	94.881625
25.55	0	0	94.881625
25.575	0	0	94.881625
25.6	0	0	94.881625
25.626	0	0	94.881625
25.651	0	0	94.881625
25.675	0	0	94.881625
25.7	0	0	94.881625
25.726	0	0	94.881625
25.751	0	0	94.881625
25.776	0	0	94.881625
25.8	0	0	94.881625
25.825	0	0	94.881625
25.851	0	0	94.881625
25.876	0	0	94.881625
25.901	0	0	94.881625
25.925	0	0	94.881625
25.95	0	0	94.881625
25.976	0	0	94.881625
26.001	0	0	94.881625
26.025	0	0	94.881625
26.05	0	0	94.881625
26.075	0	0	94.881625
26.101	0	0	94.881625
26.126	0	0	94.881625
26.15	0	0	94.881625
26.175	0	0	94.881625
26.2	0	0	94.881625
26.226	0	0	94.881625
26.251	0	0	94.881625
26.275	0	0	94.881625
26.3	0	0	94.881625
26.327	0	0	94.881625
26.351	0	0	94.881625
26.376	0	0	94.881625
26.4	0	0	94.881625
26.425	0	0	94.881625
26.451	0	0	94.881625
26.476	0	0	94.881625
26.501	0	0	94.881625
26.525	0	0	94.881625
26.55	0	0	94.881625
26.576	0	0	94.881625
26.601	0	0	94.881625
26.626	0	0	94.881625
26.65	0	0	94.881625
26.675	0	0	94.881625
26.701	0	0	94.881625
26.726	0	0	94.881625
26.75	0	0	94.881625
26.775	0	0	94.881625
26.8	0	0	94.881625
26.826	0	0	94.881625
26.851	0	0	94.881625
26.875	0	0	94.881625
26.9	0	0	94.881625
26.925	0	0	94.881625
26.951	0	0	94.881625
26.976	0	0	94.881625
27	0	0	94.881625
27.025	0	0	94.881625
27.052	0	0	94.881625
27.076	0	0	94.881625
27.101	0	0	94.881625
27.125	0	0	94.881625
27.15	0	0	94.881625
27.176	0	0	94.881625
27.201	0	0	94.881625
27.226	0	0	94.881625
27.25	0	0	94.881625
27.275	0	0	94.881625
27.301	0	0	94.881625
27.326	0	0	94.881625
27.351	0	0	94.881625
27.375	0	0	94.881625
27.4	0	0	94.881625
27.426	0	0	94.881625
27.451	0	0	94.881625
27.475	0	0	94.881625
27.5	0	0	94.881625
27.525	0	0	94.881625
27.551	0	0	94.881625
27.576	0	0	94.881625
27.6	0	0	94.881625
27.625	0	0	94.881625
27.65	0	0	94.881625
27.676	0	0	94.881625
27.701	0	0	94.881625
27.725	0	0	94.881625
27.75	0	0	94.881625
27.777	0	0	94.881625
27.801	0	0	94.881625
27.826	0	0	94.881625
27.85	0	0	94.881625
27.875	0	0	94.881625
27.901	0	0	94.881625
27.926	0	0	94.881625
27.951	0	0	94.881625
27.975	0	0	94.881625
28	0	0	94.881625
28.026	0	0	94.881625
28.051	0	0	94.881625
28.076	0	0	94.881625
28.1	0	0	94.881625
28.125	0	0	94.881625
28.151	0	0	94.881625
28.176	0	0	94.881625
28.2	0	0	94.881625
28.225	0	0	94.881625
28.25	0	0	94.881625
28.276	0	0	94.881625
28.301	0	0	94.881625
28.325	0	0	94.881625
28.35	0	0	94.881625
28.375	0	0	94.881625
28.401	0	0	94.881625
28.426	0	0	94.881625
28.45	0	0	94.881625
28.475	0	0	94.881625
28.502	0	0	94.881625
28.526	0	0	94.881625
28.551	0	0	94.881625
28.575	0	0	94.881625
28.6	0	0	94.881625
28.626	0	0	94.881625
28.651	0	0	94.881625
28.676	0	0	94.881625
28.7	0	0	94.881625
28.725	0	0	94.881625
28.751	0	0	94.881625
28.776	0	0	94.881625
28.801	0	0	94.881625
28.825	0	0	94.881625
28.85	0	0	94.881625
28.876	0	0	94.881625
28.901	0	0	94.881625
28.925	0	0	94.881625
28.95	0	0	94.881625
28.975	0	0	94.881625
29.001	0	0	94.881625
29.026	0	0	94.881625
29.05	0	0	94.881625
29.075	0	0	94.881625
29.1	0	0	94.881625
29.126	0	0	94.881625
29.151	0	0	94.881625
29.175	0	0	94.881625
29.2	0	0	94.881625
29.227	0	0	94.881625
29.251	0	0	94.881625
29.276	0	0	94.881625
29.3	0	0	94.881625
29.325	0	0	94.881625
29.351	0	0	94.881625
29.376	0	0	94.881625
29.401	0	0	94.881625
29.425	0	0	94.881625
29.45	0	0	94.881625
29.476	0	0	94.881625
29.501	0	0	94.881625
29.526	0	0	94.881625
29.55	0	0	94.881625
29.575	0	0	94.881625
29.601	0	0	94.881625
29.626	0	0	94.881625
29.65	0	0	94.881625
29.675	0	0	94.881625
29.7	0	0	94.881625
29.726	0	0	94.881625
29.751	0	0	94.881625
29.775	0	0	94.881625
29.8	0	0	94.881625
29.825	0	0	94.881625
29.851	0	0	94.881625
29.876	0	0	94.881625
29.9	0	0	94.881625
29.925	0	0	94.881625
29.952	0	0	94.881625
29.976	0	0	94.881625
30.001	0	0	94.881625
30.025	0	0	94.881625
30.05	0	0	94.881625
30.076	0	0	94.881625
30.101	0	0	94.881625
30.126	0	0	94.881625
30.15	0	0	94.881625
30.175	0	0	94.881625
30.201	0	0	94.881625
30.226	0	0	94.881625
30.251	0	0	94.881625
30.275	0	0	94.881625
30.3	0	0	94.881625
30.326	0	0	94.881625
30.351	0	0	94.881625
30.375	0	0	94.881625
30.4	0	0	94.881625
30.425	0	0	94.881625
30.451	0	0	94.881625
30.476	0	0	94.881625
30.5	0	0	94.881625
30.525	0	0	94.881625
30.55	0	0	94.881625
30.576	0	0	94.881625
30.601	0	0	94.881625
30.625	0	0	94.881625
30.65	0	0	94.881625
30.676	0	0	94.881625
30.701	0	0	94.881625
30.726	0	0	94.881625
30.75	0	0	94.881625
30.775	0	0	94.881625
30.801	0	0	94.881625
30.826	0	0	94.881625
30.851	0	0	94.881625
30.875	0	0	94.881625
30.9	0	0	94.881625
30.926	0	0	94.881625
30.951	0	0	94.881625
30.976	0	0	94.881625
31	0	0	94.881625
31.025	0	0	94.881625
31.051	0	0	94.881625
31.076	0	0	94.881625
31.1	0	0	94.881625
31.125	0	0	94.881625
31.15	0	0	94.881625
31.176	0	0	94.881625
31.201	0	0	94.881625
31.225	0	0	94.881625
31.25	0	0	94.881625
31.275	0	0	94.881625
31.301	0	0	94.881625
31.326	0	0	94.881625
31.35	0	0	94.881625
31.375	0	0	94.881625
31.401	0	0	94.881625
31.426	0	0	94.881625
31.451	0	0	94.881625
31.475	0	0	94.881625
31.5	0	0	94.881625
31.526	0	0	94.881625
31.551	0	0	94.881625
31.576	0	0	94.881625
31.6	0	0	94.881625
31.625	0	0	94.881625
31.651	0	0	94.881625
31.676	0	0	94.881625
31.7	0	0	94.881625
31.725	0	0	94.881625
31.75	0	0	94.881625
31.776	0	0	94.881625
31.801	0	0	94.881625
31.825	0	0	94.881625
31.85	0	0	94.881625
31.875	0	0	94.881625
31.901	0	0	94.881625
31.926	0	0	94.881625
31.95	0	0	94.881625
31.975	0	0	94.881625
32	0	0	94.881625
32.026	0	0	94.881625
32.051	0	0	94.881625
32.075	0	0	94.881625
32.1	0	0	94.881625
32.126	0	0	94.881625
32.151	0	0	94.881625
32.176	0	0	94.881625
32.2	0	0	94.881625
32.225	0	0	94.881625
32.251	0	0	94.881625
32.276	0	0	94.881625
32.301	0	0	94.881625
32.325	0	0	94.881625
32.35	0	0	94.881625
32.376	0	0	94.881625
32.401	0	0	94.881625
32.425	0	0	94.881625
32.45	0	0	94.881625
32.475	0	0	94.881625
32.501	0	0	94.881625
32.526	0	0	94.881625
32.55	0	0	94.881625
32.575	0	0	94.881625
32.6	0	0	94.881625
32.626	0	0	94.881625
32.651	0	0	94.881625
32.675	0	0	94.881625
32.7	0	0	94.881625
32.727	0	0	94.881625
32.751	0	0	94.881625
32.776	0	0	94.881625
32.8	0	0	94.881625
32.825	0	0	94.881625
32.851	0	0	94.881625
32.876	0	0	94.881625
32.901	0	0	94.881625
32.925	0	0	94.881625
32.95	0	0	94.881625
32.976	0	0	94.881625
33.001	0	0	94.881625
33.026	0	0	94.881625
33.05	0	0	94.881625
33.075	0	0	94.881625
33.101	0	0	94.881625
33.126	0	0	94.881625
33.15	0	0	94.881625
33.175	0	0	94.881625
33.2	0	0	94.881625
33.226	0	0	94.881625
33.251	0	0	94.881625
33.275	0	0	94.881625
33.3	0	0	94.881625
33.325	0	0	94.881625
33.351	0	0	94.881625
33.376	0	0	94.881625
33.4	0	0	94.881625
33.425	0	0	94.881625
33.452	0	0	94.881625
33.476	0	0	94.881625
33.501	0	0	94.881625
33.525	0	0	94.881625
33.55	0	0	94.881625
33.576	0	0	94.881625
33.601	0	0	94.881625
33.626	0	0	94.881625
33.65	0	0	94.881625
33.675	0	0	94.881625
33.701	0	0	94.881625
33.726	0	0	94.881625
33.751	0	0	94.881625
33.775	0	0	94.881625
33.8	0	0	94.881625
33.826	0	0	94.881625
33.851	0	0	94.881625
33.875	0	0	94.881625
33.9	0	0	94.881625
33.925	0	0	94.881625
33.951	0	0	94.881625
33.976	0	0	94.881625
34	0	0	94.881625
34.025	0	0	94.881625
34.05	0	0	94.881625
34.076	0	0	94.881625
34.101	0	0	94.881625
34.125	0	0	94.881625
34.15	0	0	94.881625
34.177	0	0	94.881625
34.201	0	0	94.881625
34.226	0	0	94.881625
34.25	0	0	94.881625
34.275	0	0	94.881625
34.301	0	0	94.881625
34.326	0	0	94.881625
34.351	0	0	94.881625
34.375	0	0	94.881625
34.4	0	0	94.881625
34.426	0	0	94.881625
34.451	0	0	94.881625
34.476	0	0	94.881625
34.5	0	0	94.881625
34.525	0	0	94.881625
34.551	0	0	94.881625
34.576	0	0	94.881625
34.6	0	0	94.881625
34.625	0	0	94.881625
34.65	0	0	94.881625
34.676	0	0	94.881625
34.701	0	0	94.881625
34.725	0	0	94.881625
34.75	0	0	94.881625
34.775	0	0	94.881625
34.801	0	0	94.881625
34.826	0	0	94.881625
34.85	0	0	94.881625
34.875	0	0	94.881625
34.902	0	0	94.881625
34.926	0	0	94.881625
34.951	0	0	94.881625
34.975	0	0	94.881625
35	0	0	94.881625
35.026	0	0	94.881625
35.051	0	0	94.881625
35.076	0	0	94.881625
35.1	0	0	94.881625
35.125	0	0	94.881625
35.151	0	0	94.881625
35.176	0	0	94.881625
35.201	0	0	94.881625
35.225	0	0	94.881625
35.25	0	0	94.881625
35.276	0	0	94.881625
35.301	0	0	94.881625
35.325	0	0	94.881625
35.35	0	0	94.881625
35.375	0	0	94.881625
35.401	0	0	94.881625
35.426	0	0	94.881625
35.45	0	0	94.881625
35.475	0	0	94.881625
35.5	0	0	94.881625
35.526	0	0	94.881625
35.551	0	0	94.881625
35.575	0	0	94.881625
35.6	0	0	94.881625
35.627	0	0	94.881625
35.651	0	0	94.881625
35.676	0	0	94.881625
35.7	0	0	94.881625
35.725	0	0	94.881625
35.751	0	0	94.881625
35.776	0	0	94.881625
35.801	0	0	94.881625
35.825	0	0	94.881625
35.85	0	0	94.881625
35.876	0	0	94.881625
35.901	0	0	94.881625
35.926	0	0	94.881625
35.95	0	0	94.881625
35.975	0	0	94.881625
36.001	0	0	94.881625
36.026	0	0	94.881625
36.05	0	0	94.881625
36.075	0	0	94.881625
36.1	0	0	94.881625
36.126	0	0	94.881625
36.151	0	0	94.881625
36.175	0	0	94.881625
36.2	0	0	94.881625
36.225	0	0	94.881625
36.251	0	0	94.881625
36.276	0	0	94.881625
36.3	0	0	94.881625
36.325	0	0	94.881625
36.352	0	0	94.881625
36.376	0	0	94.881625
36.401	0	0	94.881625
36.425	0	0	94.881625
36.45	0	0	94.881625
36.476	0	0	94.881625
36.501	0	0	94.881625
36.526	0	0	94.881625
36.55	0	0	94.881625
36.575	0	0	94.881625
36.601	0	0	94.881625
36.626	0	0	94.881625
36.651	0	0	94.881625
36.675	0	0	94.881625
36.7	0	0	94.881625
36.726	0	0	94.881625
36.751	0	0	94.881625
36.775	0	0	94.881625
36.8	0	0	94.881625
36.825	0	0	94.881625
36.851	0	0	94.881625
36.876	0	0	94.881625
36.9	0	0	94.881625
36.925	0	0	94.881625
36.95	0	0	94.881625
36.976	0	0	94.881625
37.001	0	0	94.881625
37.025	0	0	94.881625
37.05	0	0	94.881625
37.076	0	0	94.881625
37.101	0	0	94.881625
37.126	0	0	94.881625
37.15	0	0	94.881625
37.175	0	0	94.881625
37.201	0	0	94.881625
37.226	0	0	94.881625
37.251	0	0	94.881625
37.275	0	0	94.881625
37.3	0	0	94.881625
37.326	0	0	94.881625
37.351	0	0	94.881625
37.376	0	0	94.881625
37.4	0	0	94.881625
37.425	0	0	94.881625
37.451	0	0	94.881625
37.476	0	0	94.881625
37.5	0	0	94.881625
37.525	0	0	94.881625
37.55	0	0	94.881625
37.576	0	0	94.881625
37.601	0	0	94.881625
37.625	0	0	94.881625
37.65	0	0	94.881625
37.675	0	0	94.881625
37.701	0	0	94.881625
37.726	0	0	94.881625
37.75	0	0	94.881625
37.775	0	0	94.881625
37.801	0	0	94.881625
37.826	0	0	94.881625
37.851	0	0	94.881625
37.875	0	0	94.881625
37.9	0	0	94.881625
37.926	0	0	94.881625
37.951	0	0	94.881625
37.976	0	0	94.881625
38	0	0	94.881625
38.025	0	0	94.881625
38.051	0	0	94.881625
38.076	0	0	94.881625
38.1	21.164645	23.442	95.135601
38.125	21.164645	26.478691	95.664717
38.15	21.164645	28.575148	96.193833
38.176	21.164645	30.1875	96.744114
38.201	21.164645	31.308009	97.27323
38.225	21.164645	31.74514	97.781182
38.25	21.164645	32.069078	98.310298
38.275	21.164645	32.680986	98.839414
38.301	21.164645	33.255756	99.389695
38.326	21.164645	33.436565	99.918811
38.35	21.164645	33.385006	100.42676
38.375	21.164645	33.642015	100.95588
38.4	21.164645	34.376477	101.48499
38.426	21.164645	34.849285	102.03528
38.451	21.164645	34.401524	102.56439
38.475	21.164645	33.59077	103.07234
38.5	21.164645	33.333366	103.60146
38.526	21.164645	33.359196	104.15174
38.551	21.164645	32.8125	104.68086
38.576	21.164645	31.90752	105.20997
38.6	21.164645	31.90752	105.71792
38.625	21.164645	33.795282	106.24704
38.651	21.164645	36.820245	106.79732
38.676	21.164645	38.15291	107.32644
38.701	21.164645	36.183128	107.85555
38.725	21.164645	33.203915	108.3635
38.75	21.164645	32.042208	108.89262
38.776	21.164645	32.203091	109.4429
38.801	21.164645	32.25654	109.97202
38.825	21.164645	32.095926	110.47997
38.85	21.164645	32.442919	111.00908
38.875	21.164645	32.943489	111.5382
38.901	21.164645	32.363174	112.08848
38.926	21.164645	30.948294	112.6176
38.95	21.164645	30.329828	113.12555
38.975	21.164645	30.892581	113.65467
39	21.164645	31.5	114.18378
39.026	21.164645	31.826434	114.73406
39.051	21.164645	31.717996	115.26318
39.075	21.164645	30.244511	115.77113
39.1	21.164645	28.211118	116.30025
39.127	21.164645	28.332981	116.87169
39.151	21.164645	30.329828	117.37964
39.176	21.164645	31.225365	117.90876
39.2	21.164645	30.499744	118.41671
39.225	21.164645	30.358213	118.94583
39.251	21.164645	31.472644	119.49611
39.276	21.164645	32.095926	120.02522
39.301	21.164645	31.527332	120.55434
39.325	21.164645	30.640621	121.06229
39.35	21.164645	30.244511	121.59141
39.376	21.164645	29.785365	122.14169
39.401	21.164645	28.845155	122.6708
39.426	21.164645	28.635369	123.19992
39.45	21.164645	29.083057	123.70787
39.475	21.164645	28.695465	124.23699
39.501	21.164645	27.965799	124.78727
39.526	21.164645	28.272115	125.31638
39.55	21.164645	28.845155	125.82434
39.575	21.164645	28.605274	126.35345
39.6	21.164645	28.211118	126.88257
39.626	21.164645	28.363365	127.43285
39.651	21.164645	28.544989	127.96197
39.675	21.164645	27.965799	128.46992
39.7	21.164645	27.121472	128.99903
39.725	21.164645	26.99414	129.52815
39.751	21.164645	27.248208	130.07843
39.776	21.164645	27.46859	130.60755
39.8	21.164645	27.624929	131.1155
39.825	21.164645	27.531232	131.64461
39.852	21.164645	27.2798	132.21606
39.876	21.164645	27.089695	132.72401
39.901	21.164645	26.866205	133.25313
39.925	21.164645	25.919798	133.76108
39.95	21.164645	24.27238	134.29019
39.976	21.164645	23.442	134.84047
40.001	21.164645	23.588513	135.36959
40.026	21.164645	23.588513	135.89871
40.05	21.164645	23.55197	136.40666
40.075	21.164645	23.734123	136.93577
40.101	21.164645	23.625	137.48606
40.126	21.164645	22.3125	138.01517
40.151	21.164645	0	138.54429
40.175	21.164645	0	139.05224
40.2	21.164645	0	139.58136
40.226	21.164645	0	140.13164
40.251	21.164645	21.526601	140.66075
40.275	21.164645	23.405228	141.1687
40.3	21.164645	25.819914	141.69782
40.325	21.164645	26.769852	142.22694
40.351	21.164645	26.052381	142.77722
40.376	21.164645	25.314583	143.30633
40.4	21.164645	24.58968	143.81428
40.425	21.164645	22.921827	144.3434
40.45	21.164645	21.883748	144.87252
40.476	21.164645	22.389573	145.4228
40.501	21.164645	22.884219	145.95191
40.525	21.164645	23.442	146.45986
40.55	21.164645	24.30784	146.98898
40.577	21.164645	24.519523	147.56043
40.601	21.164645	23.697804	148.06838
40.626	21.164645	22.35107	148.59749
40.65	21.164645	21.406227	149.10545
40.675	21.164645	21.081872	149.63456
40.701	21.164645	21.365952	150.18484
40.726	21.164645	22.884219	150.71396
40.751	21.164645	24.798957	151.24307
40.775	21.164645	25.348585	151.75103
40.8	21.164645	24.165688	152.28014
40.826	21.164645	22.389573	152.83042
40.851	21.164645	21.883748	153.35954
40.876	21.164645	23.257559	153.88865
40.9	21.164645	24.624683	154.39661
40.925	21.164645	24.201304	154.92572
40.951	21.164645	22.884219	155.476
40.976	21.164645	22.959373	156.00512
41	21.164645	23.914888	156.51307
41.025	21.164645	23.986813	157.04219
41.05	21.164645	23.442	157.5713
41.076	21.164645	22.733167	158.12158
41.101	21.164645	21.526601	158.6507
41.125	21.164645	0	159.15865
41.15	21.164645	0	159.68777
41.175	21.164645	20.333163	160.21688
41.201	21.164645	21.883748	160.76716
41.226	21.164645	22.42801	161.29628
41.25	21.164645	21.962326	161.80423
41.275	21.164645	21.163427	162.33335
41.302	21.164645	0	162.90479
41.326	21.164645	0	163.41275
41.351	21.164645	20.835292	163.94186
41.375	21.164645	22.040623	164.44981
41.4	21.164645	21.725741	164.97893
41.426	21.164645	20.543875	165.52921
41.451	21.164645	0	166.05833
41.476	21.164645	0	166.58744
41.5	21.164645	21.526601	167.09539
41.525	21.164645	22.771024	167.62451
41.551	21.164645	23.071645	168.17479
41.576	21.164645	22.996858	168.70391
41.601	21.164645	22.42801	169.23302
41.625	21.164645	22.001509	169.74097
41.65	21.164645	21.962326	170.27009
41.676	21.164645	20.669271	170.82037
41.701	21.164645	0	171.34949
41.725	21.164645	0	171.85744
41.75	21.164645	0	172.38655
41.775	21.164645	0	172.91567
41.801	21.164645	0	173.46595
41.826	21.164645	0	173.99507
41.85	21.164645	0	174.50302
41.875	21.164645	20.585758	175.03214
41.9	21.164645	20.958944	175.56125
41.926	21.164645	21.163427	176.11153
41.951	21.164645	21.204086	176.64065
41.975	21.164645	0	177.1486
42	21.164645	0	177.67772
42.027	21.164645	0	178.24916
42.051	21.164645	0	178.75711
42.076	21.164645	0	179.28623
42.1	21.164645	20.958944	179.79418
42.125	21.164645	22.15755	180.3233
42.151	21.164645	22.619215	180.87358
42.176	21.164645	22.196389	181.40269
42.201	21.164645	20.669271	181.93181
42.225	21.164645	0	182.43976
42.25	21.164645	0	182.96888
42.276	21.164645	0	183.51916
42.301	21.164645	0	184.04827
42.326	21.164645	0	184.57739
42.35	21.164645	20.375479	185.08534
42.375	21.164645	21.606477	185.61446
42.401	21.164645	21.081872	186.16474
42.426	21.164645	0	186.69385
42.45	21.164645	0	187.20181
42.475	21.164645	21.040976	187.73092
42.5	21.164645	21.406227	188.26004
42.526	21.164645	20.417708	188.81032
42.551	21.164645	0	189.33943
42.575	21.164645	0	189.84739
42.6	21.164645	0	190.3765
42.625	21.164645	0	190.90562
42.651	21.164645	0	191.4559
42.676	21.164645	0	191.98502
42.7	21.164645	0	192.49297
42.725	21.164645	0	193.02208
42.752	21.164645	0	193.59353
42.776	21.164645	20.45985	194.10148
42.801	21.164645	20.417708	194.6306
42.825	21.164645	0	195.13855
42.85	0	0	195.40311
42.876	0	0	195.40311
42.901	0	0	195.40311
42.926	0	0	195.40311
42.95	0	0	195.40311
42.975	0	0	195.40311
43.001	0	0	195.40311
43.026	0	0	195.40311
43.051	0	0	195.40311
43.075	0	0	195.40311
43.1	0	0	195.40311
43.126	0	0	195.40311
43.151	0	0	195.40311
43.175	0	0	195.40311
43.2	0	0	195.40311
43.225	0	0	195.40311
43.251	0	0	195.40311
43.276	0	0	195.40311
43.3	0	0	195.40311
43.325	0	0	195.40311
43.35	0	0	195.40311
43.376	0	0	195.40311
43.401	0	0	195.40311
43.425	0	0	195.40311
43.45	0	0	195.40311
43.476	0	0	195.40311
43.501	0	0	195.40311
43.526	0	0	195.40311
43.55	0	0	195.40311
43.575	0	0	195.40311
43.601	0	0	195.40311
43.626	0	0	195.40311
43.651	0	0	195.40311
43.675	0	0	195.40311
43.7	0	0	195.40311
43.726	0	0	195.40311
43.751	0	0	195.40311
43.776	0	0	195.40311
43.8	0	0	195.40311
43.825	0	0	195.40311
43.851	0	0	195.40311
43.876	0	0	195.40311
43.9	0	0	195.40311
43.925	0	0	195.40311
43.95	0	0	195.40311
43.976	0	0	195.40311
44.001	0	0	195.40311
44.025	0	0	195.40311
44.05	0	0	195.40311
44.075	0	0	195.40311
44.101	0	0	195.40311
44.126	0	0	195.40311
44.15	0	0	195.40311
44.175	0	0	195.40311
44.201	0	0	195.40311
44.226	0	0	195.40311
44.251	0	0	195.40311
44.275	0	0	195.40311
44.3	0	0	195.40311
44.326	0	0	195.40311
44.351	0	0	195.40311
44.376	0	0	195.40311
44.4	0	0	195.40311
44.425	0	0	195.40311
44.451	0	0	195.40311
44.476	0	0	195.40311
44.5	0	0	195.40311
44.525	0	0	195.40311
44.55	0	0	195.40311
44.576	0	0	195.40311
44.601	0	0	195.40311
44.625	0	0	195.40311
44.65	0	0	195.40311
44.675	0	0	195.40311
44.701	0	0	195.40311
44.726	0	0	195.40311
44.75	0	0	195.40311
44.775	0	0	195.40311
44.8	0	0	195.40311
44.826	0	0	195.40311
44.851	0	0	195.40311
44.875	0	0	195.40311
44.9	0	0	195.40311
44.926	0	0	195.40311
44.951	0	0	195.40311
44.976	0	0	195.40311
45	0	0	195.40311
45.025	0	0	195.40311
45.051	0	0	195.40311
45.076	0	0	195.40311
45.101	0	0	195.40311
45.125	0	0	195.40311
45.15	0	0	195.40311
45.176	0	0	195.40311
45.201	0	0	195.40311
45.225	0	0	195.40311
45.25	0	0	195.40311
45.275	0	0	195.40311
45.301	0	0	195.40311
45.326	0	0	195.40311
45.35	0	0	195.40311
45.375	0	0	195.40311
45.4	0	0	195.40311
45.426	0	0	195.40311
45.451	0	0	195.40311
45.475	0	0	195.40311
45.5	0	0	195.40311
45.527	0	0	195.40311
45.551	0	0	195.40311
45.576	0	0	195.40311
45.6	0	0	195.40311
45.625	0	0	195.40311
45.651	0	0	195.40311
45.676	0	0	195.40311
45.701	0	0	195.40311
45.725	0	0	195.40311
45.75	0	0	195.40311
45.776	0	0	195.40311
45.801	0	0	195.40311
45.826	0	0	195.40311
45.85	0	0	195.40311
45.875	0	0	195.40311
45.901	0	0	195.40311
45.926	0	0	195.40311
45.95	0	0	195.40311
45.975	0	0	195.40311
46	0	0	195.40311
46.026	0	0	195.40311
46.051	0	0	195.40311
46.075	0	0	195.40311
46.1	0	0	195.40311
46.125	0	0	195.40311
46.151	0	0	195.40311
46.176	0	0	195.40311
46.2	0	0	195.40311
46.225	0	0	195.40311
46.252	0	0	195.40311
46.276	0	0	195.40311
46.301	0	0	195.40311
46.325	0	0	195.40311
46.35	0	0	195.40311
46.376	0	0	195.40311
46.401	0	0	195.40311
46.426	0	0	195.40311
46.45	0	0	195.40311
46.475	0	0	195.40311
46.501	0	0	195.40311
46.526	0	0	195.40311
46.551	0	0	195.40311
46.575	0	0	195.40311
46.6	0	0	195.40311
46.626	0	0	195.40311
46.651	0	0	195.40311
46.675	0	0	195.40311
46.7	0	0	195.40311
46.725	0	0	195.40311
46.751	0	0	195.40311
46.776	0	0	195.40311
46.8	0	0	195.40311
46.825	0	0	195.40311
46.85	0	0	195.40311
46.876	0	0	195.40311
46.901	0	0	195.40311
46.925	0	0	195.40311
46.95	0	0	195.40311
46.977	0	0	195.40311
47.001	0	0	195.40311
47.026	0	0	195.40311
47.05	0	0	195.40311
47.075	0	0	195.40311
47.101	0	0	195.40311
47.126	0	0	195.40311
47.151	0	0	195.40311
47.175	0	0	195.40311
47.2	0	0	195.40311
47.226	0	0	195.40311
47.251	0	0	195.40311
47.276	0	0	195.40311
47.3	0	0	195.40311
47.325	0	0	195.40311
47.351	0	0	195.40311
47.376	0	0	195.40311
47.4	0	0	195.40311
47.425	0	0	195.40311
47.45	0	0	195.40311
47.476	0	0	195.40311
47.501	0	0	195.40311
47.525	0	0	195.40311
47.55	0	0	195.40311
47.575	0	0	195.40311
47.601	0	0	195.40311
47.626	0	0	195.40311
47.65	0	0	195.40311
47.675	0	0	195.40311
47.702	0	0	195.40311
47.726	0	0	195.40311
47.751	0	0	195.40311
47.775	0	0	195.40311
47.8	0	0	195.40311
47.826	0	0	195.40311
47.851	0	0	195.40311
47.876	0	0	195.40311
47.9	0	0	195.40311
47.925	0	0	195.40311
47.951	0	0	195.40311
47.976	0	0	195.40311
48.001	0	0	195.40311
48.025	0	0	195.40311
48.05	0	0	195.40311
48.076	0	0	195.40311
48.101	0	0	195.40311
48.125	0	0	195.40311
48.15	0	0	195.40311
48.175	0	0	195.40311
48.201	0	0	195.40311
48.226	0	0	195.40311
48.25	0	0	195.40311
48.275	0	0	195.40311
48.3	0	0	195.40311
48.326	0	0	195.40311
48.351	0	0	195.40311
48.375	0	0	195.40311
48.4	0	0	195.40311
48.427	0	0	195.40311
48.451	0	0	195.40311
48.476	0	0	195.40311
48.5	0	0	195.40311
48.525	0	0	195.40311
48.551	0	0	195.40311
48.576	0	0	195.40311
48.601	0	0	195.40311
48.625	0	0	195.40311
48.65	0	0	195.40311
48.676	0	0	195.40311
48.701	0	0	195.40311
48.726	0	0	195.40311
48.75	0	0	195.40311
48.775	0	0	195.40311
48.801	0	0	195.40311
48.826	0	0	195.40311
48.85	0	0	195.40311
48.875	0	0	195.40311
48.9	0	0	195.40311
48.926	0	0	195.40311
48.951	0	0	195.40311
48.975	0	0	195.40311
49	0	0	195.40311
49.025	0	0	195.40311
49.051	0	0	195.40311
49.076	0	0	195.40311
49.1	0	0	195.40311
49.125	0	0	195.40311
49.152	0	0	195.40311
49.176	0	0	195.40311
49.201	0	0	195.40311
49.225	0	0	195.40311
49.25	0	0	195.40311
49.276	0	0	195.40311
49.301	0	0	195.40311
49.326	0	0	195.40311
49.35	0	0	195.40311
49.375	0	0	195.40311
49.401	0	0	195.40311
49.426	0	0	195.40311
49.451	0	0	195.40311
49.475	0	0	195.40311
49.5	0	0	195.40311
49.526	0	0	195.40311
49.551	0	0	195.40311
49.575	0	0	195.40311
49.6	0	0	195.40311
49.625	0	0	195.40311
49.651	0	0	195.40311
49.676	0	0	195.40311
49.7	0	0	195.40311
49.725	0	0	195.40311
49.75	0	0	195.40311
49.776	0	0	195.40311
49.801	0	0	195.40311
49.825	0	0	195.40311
49.85	0	0	195.40311
49.876	0	0	195.40311
49.901	0	0	195.40311
49.926	0	0	195.40311
49.95	0	0	195.40311
49.975	0	0	195.40311
[truncated: 2,119 more rows]
