# Supplementary material for: Week Long Topography Study of Young Adults Using Electronic Cigarettes in Their Natural Environment
Source: PLoS One. 2016 Oct 13;11(10):e0164038. doi: 10.1371/journal.pone.0164038 (PMC5063505; doi:10.1371/journal.pone.0164038)
Supplement: S3 File — This data file contains the flow rate and cumulative volume vs. time for Participant 3, as shown graphically in Figs 3 and 5, respectively. (CSV) [file pone.0164038.s003.csv]

Time [sec]	Mean Pluff Flow Rate [mL/sec]	Flow Rate [mL/sec]	Accumulated Volume [ml]
1.038	0	0	0
1.042	0	0	0
1.048	0	0	0
1.052	0	0	0
1.056	0	0	0
1.064	0	0	0
1.073	0	0	0
1.081	0	0	0
1.089	0	0	0
1.097	0	0	0
1.105	0	0	0
1.114	0	0	0
1.122	0	0	0
1.13	0	0	0
1.138	0	0	0
1.146	0	0	0
1.155	0	0	0
1.163	0	0	0
1.173	0	0	0
1.181	0	0	0
1.189	0	0	0
1.198	0	0	0
1.206	0	0	0
1.214	0	0	0
1.222	0	0	0
1.23	0	0	0
1.239	0	0	0
1.247	0	0	0
1.255	0	0	0
1.263	0	0	0
1.271	0	0	0
1.28	0	0	0
1.288	0	0	0
1.296	0	0	0
1.306	0	0	0
1.314	0	0	0
1.323	0	0	0
1.331	0	0	0
1.339	0	0	0
1.347	0	0	0
1.355	0	0	0
1.363	0	0	0
1.372	0	0	0
1.38	0	0	0
1.388	0	0	0
1.396	0	0	0
1.404	0	0	0
1.413	0	0	0
1.421	0	0	0
1.429	0	0	0
1.439	0	0	0
1.447	0	0	0
1.456	0	0	0
1.464	0	0	0
1.472	0	0	0
1.48	0	0	0
1.488	0	0	0
1.497	0	0	0
1.505	0	0	0
1.513	0	0	0
1.525	0	0	0
1.55	0	0	0
1.576	0	0	0
1.601	0	0	0
1.626	0	0	0
1.65	0	0	0
1.675	0	0	0
1.701	0	0	0
1.726	0	0	0
1.751	0	0	0
1.775	0	0	0
1.8	0	0	0
1.826	0	0	0
1.851	0	0	0
1.875	0	0	0
1.9	0	0	0
1.925	0	0	0
1.951	0	0	0
1.976	0	0	0
2	0	0	0
2.025	0	0	0
2.05	0	0	0
2.076	0	0	0
2.101	0	0	0
2.125	0	0	0
2.15	0	0	0
2.177	0	0	0
2.201	0	0	0
2.226	0	0	0
2.25	0	0	0
2.275	0	0	0
2.301	0	0	0
2.326	0	0	0
2.351	0	0	0
2.375	0	0	0
2.4	0	0	0
2.426	0	0	0
2.451	0	0	0
2.476	0	0	0
2.5	0	0	0
2.525	0	0	0
2.551	0	0	0
2.576	0	0	0
2.6	0	0	0
2.625	0	0	0
2.65	0	0	0
2.676	0	0	0
2.701	0	0	0
2.725	0	0	0
2.75	0	0	0
2.775	0	0	0
2.801	0	0	0
2.826	0	0	0
2.85	0	0	0
2.875	0	0	0
2.902	0	0	0
2.926	0	0	0
2.951	0	0	0
2.975	0	0	0
3	0	0	0
3.026	0	0	0
3.051	0	0	0
3.076	0	0	0
3.1	0	0	0
3.125	0	0	0
3.151	0	0	0
3.176	0	0	0
3.201	0	0	0
3.225	0	0	0
3.25	0	0	0
3.276	0	0	0
3.301	0	0	0
3.325	0	0	0
3.35	0	0	0
3.375	0	0	0
3.401	0	0	0
3.426	0	0	0
3.45	0	0	0
3.475	0	0	0
3.5	0	0	0
3.526	0	0	0
3.551	0	0	0
3.575	0	0	0
3.6	0	0	0
3.627	0	0	0
3.651	0	0	0
3.676	0	0	0
3.7	0	0	0
3.725	0	0	0
3.751	0	0	0
3.776	0	0	0
3.801	0	0	0
3.825	0	0	0
3.85	0	0	0
3.876	0	0	0
3.901	0	0	0
3.926	0	0	0
3.95	0	0	0
3.975	0	0	0
4.001	0	0	0
4.026	0	0	0
4.05	0	0	0
4.075	0	0	0
4.1	0	0	0
4.126	0	0	0
4.151	0	0	0
4.175	0	0	0
4.2	0	0	0
4.225	0	0	0
4.251	0	0	0
4.276	0	0	0
4.3	0	0	0
4.325	0	0	0
4.352	0	0	0
4.376	0	0	0
4.401	0	0	0
4.425	0	0	0
4.45	0	0	0
4.476	0	0	0
4.501	0	0	0
4.526	0	0	0
4.55	0	0	0
4.575	0	0	0
4.601	0	0	0
4.626	0	0	0
4.651	0	0	0
4.675	0	0	0
4.7	0	0	0
4.726	0	0	0
4.751	0	0	0
4.775	0	0	0
4.8	0	0	0
4.825	0	0	0
4.851	0	0	0
4.876	0	0	0
4.9	0	0	0
4.925	0	0	0
4.95	0	0	0
4.976	0	0	0
5.001	0	0	0
5.025	0	0	0
5.05	0	0	0
5.076	0	0	0
5.101	0	0	0
5.126	0	0	0
5.15	0	0	0
5.175	0	0	0
5.201	0	0	0
5.226	0	0	0
5.251	0	0	0
5.275	0	0	0
5.3	0	0	0
5.326	0	0	0
5.351	0	0	0
5.376	0	0	0
5.4	0	0	0
5.425	0	0	0
5.451	0	0	0
5.476	0	0	0
5.5	0	0	0
5.525	0	0	0
5.55	0	0	0
5.576	0	0	0
5.601	0	0	0
5.625	0	0	0
5.65	0	0	0
5.675	0	0	0
5.701	0	0	0
5.726	0	0	0
5.75	0	0	0
5.775	0	0	0
5.801	0	0	0
5.826	0	0	0
5.851	0	0	0
5.875	0	0	0
5.9	0	0	0
5.926	0	0	0
5.951	0	0	0
5.976	0	0	0
6	0	0	0
6.025	0	0	0
6.051	0	0	0
6.076	0	0	0
6.1	0	0	0
6.125	0	0	0
6.15	0	0	0
6.176	0	0	0
6.201	0	0	0
6.225	0	0	0
6.25	0	0	0
6.275	0	0	0
6.301	0	0	0
6.326	0	0	0
6.35	0	0	0
6.375	0	0	0
6.4	0	0	0
6.426	0	0	0
6.451	0	0	0
6.475	0	0	0
6.5	0	0	0
6.526	0	0	0
6.551	0	0	0
6.576	0	0	0
6.6	0	0	0
6.625	0	0	0
6.651	0	0	0
6.676	0	0	0
6.701	0	0	0
6.725	0	0	0
6.75	0	0	0
6.776	0	0	0
6.801	0	0	0
6.825	0	0	0
6.85	0	0	0
6.875	0	0	0
6.901	0	0	0
6.926	0	0	0
6.95	0	0	0
6.975	0	0	0
7	0	0	0
7.026	0	0	0
7.051	0	0	0
7.075	0	0	0
7.1	0	0	0
7.127	0	0	0
7.151	0	0	0
7.176	0	0	0
7.2	0	0	0
7.225	0	0	0
7.251	0	0	0
7.276	0	0	0
7.301	0	0	0
7.325	0	0	0
7.35	0	0	0
7.376	0	0	0
7.401	0	0	0
7.426	0	0	0
7.45	0	0	0
7.475	0	0	0
7.501	0	0	0
7.526	0	0	0
7.55	0	0	0
7.575	0	0	0
7.6	0	0	0
7.626	0	0	0
7.651	0	0	0
7.675	0	0	0
7.7	0	0	0
7.725	0	0	0
7.751	0	0	0
7.776	0	0	0
7.8	0	0	0
7.825	0	0	0
7.852	0	0	0
7.876	0	0	0
7.901	0	0	0
7.925	0	0	0
7.95	0	0	0
7.976	0	0	0
8.001	0	0	0
8.026	0	0	0
8.05	0	0	0
8.075	0	0	0
8.101	0	0	0
8.126	0	0	0
8.151	0	0	0
8.175	0	0	0
8.2	0	0	0
8.226	0	0	0
8.251	0	0	0
8.275	0	0	0
8.3	0	0	0
8.325	0	0	0
8.351	0	0	0
8.376	0	0	0
8.4	0	0	0
8.425	0	0	0
8.45	0	0	0
8.476	0	0	0
8.501	0	0	0
8.525	0	0	0
8.55	0	0	0
8.577	0	0	0
8.601	0	0	0
8.626	0	0	0
8.65	0	0	0
8.675	0	0	0
8.701	0	0	0
8.726	0	0	0
8.751	0	0	0
8.775	0	0	0
8.8	0	0	0
8.826	0	0	0
8.851	0	0	0
8.876	0	0	0
8.9	0	0	0
8.925	0	0	0
8.951	0	0	0
8.976	0	0	0
9	0	0	0
9.025	0	0	0
9.05	0	0	0
9.076	0	0	0
9.101	0	0	0
9.125	0	0	0
9.15	0	0	0
9.175	0	0	0
9.201	0	0	0
9.226	0	0	0
9.25	0	0	0
9.275	0	0	0
9.302	0	0	0
9.326	0	0	0
9.351	0	0	0
9.375	0	0	0
9.4	0	0	0
9.426	0	0	0
9.451	0	0	0
9.476	0	0	0
9.5	0	0	0
9.525	0	0	0
9.551	0	0	0
9.576	0	0	0
9.601	0	0	0
9.625	0	0	0
9.65	0	0	0
9.676	0	0	0
9.701	0	0	0
9.725	0	0	0
9.75	0	0	0
9.775	0	0	0
9.801	0	0	0
9.826	0	0	0
9.85	0	0	0
9.875	0	0	0
9.9	0	0	0
9.926	0	0	0
9.951	0	0	0
9.975	0	0	0
10	0	0	0
10.027	0	0	0
10.051	0	0	0
10.076	0	0	0
10.1	0	0	0
10.125	0	0	0
10.151	0	0	0
10.176	0	0	0
10.201	0	0	0
10.225	0	0	0
10.25	0	0	0
10.276	0	0	0
10.301	0	0	0
10.326	0	0	0
10.35	0	0	0
10.375	0	0	0
10.401	0	0	0
10.426	0	0	0
10.45	0	0	0
10.475	0	0	0
10.5	0	0	0
10.526	0	0	0
10.551	0	0	0
10.575	0	0	0
10.6	0	0	0
10.625	0	0	0
10.651	0	0	0
10.676	0	0	0
10.7	0	0	0
10.725	0	0	0
10.752	0	0	0
10.776	0	0	0
10.801	0	0	0
10.825	0	0	0
10.85	0	0	0
10.876	0	0	0
10.901	0	0	0
10.926	0	0	0
10.95	0	0	0
10.975	0	0	0
11.001	0	0	0
11.026	0	0	0
11.051	0	0	0
11.075	0	0	0
11.1	0	0	0
11.126	0	0	0
11.151	0	0	0
11.175	0	0	0
11.2	0	0	0
11.225	0	0	0
11.251	0	0	0
11.276	0	0	0
11.3	0	0	0
11.325	0	0	0
11.35	0	0	0
11.376	0	0	0
11.401	0	0	0
11.425	0	0	0
11.45	0	0	0
11.476	0	0	0
11.501	0	0	0
11.526	0	0	0
11.55	0	0	0
11.575	0	0	0
11.601	0	0	0
11.626	0	0	0
11.651	0	0	0
11.675	0	0	0
11.7	0	0	0
11.726	0	0	0
11.751	0	0	0
11.776	0	0	0
11.8	0	0	0
11.825	0	0	0
11.851	0	0	0
11.876	0	0	0
11.9	0	0	0
11.925	0	0	0
11.95	0	0	0
11.976	0	0	0
12.001	0	0	0
12.025	0	0	0
12.05	0	0	0
12.075	0	0	0
12.101	0	0	0
12.126	0	0	0
12.15	0	0	0
12.175	0	0	0
12.201	0	0	0
12.226	0	0	0
12.251	0	0	0
12.275	0	0	0
12.3	0	0	0
12.326	0	0	0
12.351	0	0	0
12.376	0	0	0
12.4	0	0	0
12.425	0	0	0
12.451	0	0	0
12.476	0	0	0
12.5	0	0	0
12.525	0	0	0
12.55	0	0	0
12.576	0	0	0
12.601	0	0	0
12.625	0	0	0
12.65	0	0	0
12.675	0	0	0
12.701	0	0	0
12.726	0	0	0
12.75	0	0	0
12.775	0	0	0
12.8	0	0	0
12.826	0	0	0
12.851	0	0	0
12.875	0	0	0
12.9	0	0	0
12.926	0	0	0
12.951	0	0	0
12.976	0	0	0
13	0	0	0
13.025	0	0	0
13.051	0	0	0
13.076	0	0	0
13.101	0	0	0
13.125	0	0	0
13.15	0	0	0
13.176	0	0	0
13.201	0	0	0
13.225	0	0	0
13.25	0	0	0
13.275	0	0	0
13.301	0	0	0
13.326	0	0	0
13.35	0	0	0
13.375	0	0	0
13.4	0	0	0
13.426	0	0	0
13.451	0	0	0
13.475	0	0	0
13.5	0	0	0
13.527	0	0	0
13.551	0	0	0
13.576	0	0	0
13.6	0	0	0
13.625	0	0	0
13.651	0	0	0
13.676	0	0	0
13.701	0	0	0
13.725	0	0	0
13.75	0	0	0
13.776	0	0	0
13.801	0	0	0
13.826	0	0	0
13.85	0	0	0
13.875	0	0	0
13.901	0	0	0
13.926	0	0	0
13.95	0	0	0
13.975	0	0	0
14	0	0	0
14.026	0	0	0
14.051	0	0	0
14.075	0	0	0
14.1	0	0	0
14.125	0	0	0
14.151	0	0	0
14.176	0	0	0
14.2	0	0	0
14.225	0	0	0
14.252	0	0	0
14.276	0	0	0
14.301	0	0	0
14.325	0	0	0
14.35	0	0	0
14.376	0	0	0
14.401	0	0	0
14.426	0	0	0
14.45	0	0	0
14.475	0	0	0
14.501	0	0	0
14.526	0	0	0
14.551	0	0	0
14.575	0	0	0
14.6	0	0	0
14.626	0	0	0
14.651	0	0	0
14.675	0	0	0
14.7	0	0	0
14.725	0	0	0
14.751	0	0	0
14.776	0	0	0
14.8	0	0	0
14.825	0	0	0
14.85	0	0	0
14.876	0	0	0
14.901	0	0	0
14.925	0	0	0
14.95	0	0	0
14.977	0	0	0
15.001	0	0	0
15.026	0	0	0
15.05	0	0	0
15.075	0	0	0
15.101	0	0	0
15.126	0	0	0
15.151	0	0	0
15.175	0	0	0
15.2	0	0	0
15.226	0	0	0
15.251	0	0	0
15.276	0	0	0
15.3	0	0	0
15.325	0	0	0
15.351	0	0	0
15.376	0	0	0
15.4	0	0	0
15.425	0	0	0
15.45	0	0	0
15.476	0	0	0
15.501	0	0	0
15.525	0	0	0
15.55	0	0	0
15.575	0	0	0
15.601	0	0	0
15.626	0	0	0
15.65	0	0	0
15.675	0	0	0
15.702	0	0	0
15.726	0	0	0
15.751	0	0	0
15.775	0	0	0
15.8	0	0	0
15.826	0	0	0
15.851	0	0	0
15.876	0	0	0
15.9	0	0	0
15.925	0	0	0
15.951	0	0	0
15.976	0	0	0
16.001	0	0	0
16.025	0	0	0
16.05	0	0	0
16.076	0	0	0
16.101	0	0	0
16.125	0	0	0
16.15	0	0	0
16.175	0	0	0
16.201	0	0	0
16.226	0	0	0
16.25	0	0	0
16.275	0	0	0
16.3	0	0	0
16.326	0	0	0
16.351	0	0	0
16.375	0	0	0
16.4	0	0	0
16.427	0	0	0
16.451	0	0	0
16.476	0	0	0
16.5	0	0	0
16.525	0	0	0
16.551	0	0	0
16.576	0	0	0
16.601	0	0	0
16.625	0	0	0
16.65	0	0	0
16.676	0	0	0
16.701	0	0	0
16.726	0	0	0
16.75	0	0	0
16.775	0	0	0
16.801	0	0	0
16.826	0	0	0
16.85	0	0	0
16.875	0	0	0
16.9	0	0	0
16.926	0	0	0
16.951	0	0	0
16.975	0	0	0
17	0	0	0
17.025	0	0	0
17.051	0	0	0
17.076	0	0	0
17.1	0	0	0
17.125	0	0	0
17.152	0	0	0
17.176	0	0	0
17.201	0	0	0
17.225	0	0	0
17.25	0	0	0
17.276	0	0	0
17.301	0	0	0
17.326	0	0	0
17.35	0	0	0
17.375	0	0	0
17.401	0	0	0
17.426	0	0	0
17.451	0	0	0
17.475	0	0	0
17.5	0	0	0
17.526	0	0	0
17.551	0	0	0
17.575	0	0	0
17.6	0	0	0
17.625	0	0	0
17.651	0	0	0
17.676	0	0	0
17.7	0	0	0
17.725	0	0	0
17.75	0	0	0
17.776	0	0	0
17.801	0	0	0
17.825	0	0	0
17.85	0	0	0
17.876	0	0	0
17.901	0	0	0
17.926	0	0	0
17.95	0	0	0
17.975	0	0	0
18.001	0	0	0
18.026	0	0	0
18.051	0	0	0
18.075	0	0	0
18.1	0	0	0
18.126	0	0	0
18.151	0	0	0
18.176	0	0	0
18.2	0	0	0
18.225	0	0	0
18.251	0	0	0
18.276	0	0	0
18.3	0	0	0
18.325	0	0	0
18.35	0	0	0
18.376	0	0	0
18.401	0	0	0
18.425	0	0	0
18.45	0	0	0
18.475	0	0	0
18.501	0	0	0
18.526	0	0	0
18.55	0	0	0
18.575	0	0	0
18.601	0	0	0
18.626	0	0	0
18.651	0	0	0
18.675	0	0	0
18.7	0	0	0
18.726	0	0	0
18.751	0	0	0
18.776	0	0	0
18.8	0	0	0
18.825	0	0	0
18.851	0	0	0
18.876	0	0	0
18.9	0	0	0
18.925	0	0	0
18.95	0	0	0
18.976	0	0	0
19.001	0	0	0
19.025	0	0	0
19.05	0	0	0
19.075	0	0	0
19.101	0	0	0
19.126	0	0	0
19.15	0	0	0
19.175	0	0	0
19.2	0	0	0
19.226	0	0	0
19.251	0	0	0
19.275	0	0	0
19.3	0	0	0
19.326	0	0	0
19.351	0	0	0
19.376	0	0	0
19.4	0	0	0
19.425	0	0	0
19.451	0	0	0
19.476	0	0	0
19.501	0	0	0
19.525	0	0	0
19.55	0	0	0
19.576	0	0	0
19.601	0	0	0
19.625	0	0	0
19.65	0	0	0
19.675	0	0	0
19.701	0	0	0
19.726	0	0	0
19.75	0	0	0
19.775	0	0	0
19.8	0	0	0
19.826	0	0	0
19.851	0	0	0
19.875	0	0	0
19.9	0	0	0
19.927	0	0	0
19.951	0	0	0
19.976	0	0	0
20	0	0	0
20.025	0	0	0
20.051	0	0	0
20.076	0	0	0
20.101	0	0	0
20.125	0	0	0
20.15	0	0	0
20.176	0	0	0
20.201	0	0	0
20.226	0	0	0
20.25	0	0	0
20.275	0	0	0
20.301	0	0	0
20.326	0	0	0
20.35	0	0	0
20.375	0	0	0
20.4	0	0	0
20.426	0	0	0
20.451	0	0	0
20.475	0	0	0
20.5	0	0	0
20.525	0	0	0
20.551	0	0	0
20.576	0	0	0
20.6	0	0	0
20.625	0	0	0
20.652	0	0	0
20.676	0	0	0
20.701	0	0	0
20.725	0	0	0
20.75	0	0	0
20.776	0	0	0
20.801	0	0	0
20.826	0	0	0
20.85	0	0	0
20.875	0	0	0
20.901	0	0	0
20.926	0	0	0
20.951	0	0	0
20.975	0	0	0
21	0	0	0
21.026	0	0	0
21.051	0	0	0
21.075	0	0	0
21.1	0	0	0
21.125	0	0	0
21.151	0	0	0
21.176	0	0	0
21.2	0	0	0
21.225	0	0	0
21.25	0	0	0
21.276	0	0	0
21.301	0	0	0
21.325	0	0	0
21.35	0	0	0
21.377	0	0	0
21.401	0	0	0
21.426	0	0	0
21.45	0	0	0
21.475	0	0	0
21.501	0	0	0
21.526	0	0	0
21.551	0	0	0
21.575	0	0	0
21.6	0	0	0
21.626	0	0	0
21.651	0	0	0
21.676	0	0	0
21.7	0	0	0
21.725	0	0	0
21.751	0	0	0
21.776	0	0	0
21.8	0	0	0
21.825	0	0	0
21.85	0	0	0
21.876	0	0	0
21.901	0	0	0
21.925	0	0	0
21.95	0	0	0
21.975	0	0	0
22.001	0	0	0
22.026	0	0	0
22.05	0	0	0
22.075	0	0	0
22.102	0	0	0
22.126	0	0	0
22.151	0	0	0
22.175	0	0	0
22.2	0	0	0
22.226	0	0	0
22.251	0	0	0
22.276	0	0	0
22.3	0	0	0
22.325	0	0	0
22.351	0	0	0
22.376	0	0	0
22.401	0	0	0
22.425	0	0	0
22.45	0	0	0
22.476	0	0	0
22.501	0	0	0
22.525	0	0	0
22.55	0	0	0
22.575	0	0	0
22.601	0	0	0
22.626	0	0	0
22.65	0	0	0
22.675	0	0	0
22.7	0	0	0
22.726	0	0	0
22.751	0	0	0
22.775	0	0	0
22.8	0	0	0
22.827	0	0	0
22.851	0	0	0
22.876	0	0	0
22.9	0	0	0
22.925	0	0	0
22.951	0	0	0
22.976	0	0	0
23.001	0	0	0
23.025	0	0	0
23.05	0	0	0
23.076	0	0	0
23.101	0	0	0
23.126	0	0	0
23.15	0	0	0
23.175	0	0	0
23.201	0	0	0
23.226	0	0	0
23.25	0	0	0
23.275	0	0	0
23.3	0	0	0
23.326	0	0	0
23.351	0	0	0
23.375	0	0	0
23.4	0	0	0
23.425	0	0	0
23.451	0	0	0
23.476	0	0	0
23.5	0	0	0
23.525	0	0	0
23.552	0	0	0
23.576	0	0	0
23.601	0	0	0
23.625	0	0	0
23.65	0	0	0
23.676	0	0	0
23.701	0	0	0
23.726	0	0	0
23.75	0	0	0
23.775	0	0	0
23.801	0	0	0
23.826	0	0	0
23.851	0	0	0
23.875	0	0	0
23.9	0	0	0
23.926	0	0	0
23.951	0	0	0
23.975	0	0	0
24	0	0	0
24.025	0	0	0
24.051	0	0	0
24.076	0	0	0
24.1	0	0	0
24.125	0	0	0
24.15	0	0	0
24.176	0	0	0
24.201	0	0	0
24.225	0	0	0
24.25	0	0	0
24.276	0	0	0
24.301	0	0	0
24.326	0	0	0
24.35	0	0	0
24.375	0	0	0
24.401	0	0	0
24.426	0	0	0
24.451	0	0	0
24.475	0	0	0
24.5	0	0	0
24.526	0	0	0
24.551	0	0	0
24.576	0	0	0
24.6	0	0	0
24.625	0	0	0
24.651	0	0	0
24.676	0	0	0
24.7	0	0	0
24.725	0	0	0
24.75	0	0	0
24.776	0	0	0
24.801	0	0	0
24.825	0	0	0
24.85	0	0	0
24.875	0	0	0
24.901	0	0	0
24.926	0	0	0
24.95	0	0	0
24.975	0	0	0
25.001	0	0	0
25.026	0	0	0
25.051	0	0	0
25.075	0	0	0
25.1	0	0	0
25.126	0	0	0
25.151	0	0	0
25.176	0	0	0
25.2	0	0	0
25.225	0	0	0
25.251	0	0	0
25.276	0	0	0
25.3	0	0	0
25.325	0	0	0
25.35	0	0	0
25.376	0	0	0
25.401	0	0	0
25.425	0	0	0
25.45	0	0	0
25.475	0	0	0
25.501	0	0	0
25.526	0	0	0
25.55	0	0	0
25.575	0	0	0
25.6	0	0	0
25.626	0	0	0
25.651	0	0	0
25.675	0	0	0
25.7	0	0	0
25.726	0	0	0
25.751	0	0	0
25.776	0	0	0
25.8	0	0	0
25.825	0	0	0
25.851	0	0	0
25.876	0	0	0
25.901	0	0	0
25.925	0	0	0
25.95	0	0	0
25.976	0	0	0
26.001	0	0	0
26.025	0	0	0
26.05	0	0	0
26.075	0	0	0
26.101	0	0	0
26.126	0	0	0
26.15	0	0	0
26.175	0	0	0
26.2	0	0	0
26.226	0	0	0
26.251	0	0	0
26.275	0	0	0
26.3	0	0	0
26.327	0	0	0
26.351	0	0	0
26.376	0	0	0
26.4	0	0	0
26.425	0	0	0
26.451	0	0	0
26.476	0	0	0
26.501	0	0	0
26.525	0	0	0
26.55	0	0	0
26.576	0	0	0
26.601	0	0	0
26.626	0	0	0
26.65	0	0	0
26.675	0	0	0
26.701	0	0	0
26.726	0	0	0
26.75	0	0	0
26.775	0	0	0
26.8	0	0	0
26.826	0	0	0
26.851	0	0	0
26.875	0	0	0
26.9	0	0	0
26.925	0	0	0
26.951	0	0	0
26.976	0	0	0
27	0	0	0
27.025	0	0	0
27.052	0	0	0
27.076	0	0	0
27.101	0	0	0
27.125	0	0	0
27.15	0	0	0
27.176	0	0	0
27.201	0	0	0
27.226	0	0	0
27.25	0	0	0
27.275	0	0	0
27.301	0	0	0
27.326	0	0	0
27.351	0	0	0
27.375	0	0	0
27.4	0	0	0
27.426	0	0	0
27.451	0	0	0
27.475	0	0	0
27.5	0	0	0
27.525	0	0	0
27.551	0	0	0
27.576	0	0	0
27.6	0	0	0
27.625	0	0	0
27.65	0	0	0
27.676	0	0	0
27.701	0	0	0
27.725	0	0	0
27.75	0	0	0
27.777	0	0	0
27.801	0	0	0
27.826	0	0	0
27.85	0	0	0
27.875	0	0	0
27.901	0	0	0
27.926	0	0	0
27.951	0	0	0
27.975	0	0	0
28	0	0	0
28.026	0	0	0
28.051	0	0	0
28.076	0	0	0
28.1	0	0	0
28.125	0	0	0
28.151	0	0	0
28.176	0	0	0
28.2	0	0	0
28.225	0	0	0
28.25	0	0	0
28.276	0	0	0
28.301	0	0	0
28.325	0	0	0
28.35	0	0	0
28.375	0	0	0
28.401	0	0	0
28.426	0	0	0
28.45	0	0	0
28.475	0	0	0
28.502	0	0	0
28.526	0	0	0
28.551	0	0	0
28.575	0	0	0
28.6	0	0	0
28.626	0	0	0
28.651	0	0	0
28.676	0	0	0
28.7	0	0	0
28.725	0	0	0
28.751	0	0	0
28.776	0	0	0
28.801	0	0	0
28.825	0	0	0
28.85	0	0	0
28.876	0	0	0
28.901	0	0	0
28.925	0	0	0
28.95	0	0	0
28.975	0	0	0
29.001	0	0	0
29.026	0	0	0
29.05	0	0	0
29.075	0	0	0
29.1	0	0	0
29.126	0	0	0
29.151	0	0	0
29.175	0	0	0
29.2	0	0	0
29.227	0	0	0
29.251	0	0	0
29.276	0	0	0
29.3	0	0	0
29.325	0	0	0
29.351	0	0	0
29.376	0	0	0
29.401	0	0	0
29.425	0	0	0
29.45	0	0	0
29.476	0	0	0
29.501	0	0	0
29.526	0	0	0
29.55	0	0	0
29.575	0	0	0
29.601	0	0	0
29.626	0	0	0
29.65	0	0	0
29.675	0	0	0
29.7	0	0	0
29.726	0	0	0
29.751	0	0	0
29.775	0	0	0
29.8	0	0	0
29.825	0	0	0
29.851	0	0	0
29.876	0	0	0
29.9	0	0	0
29.925	0	0	0
29.952	0	0	0
29.976	0	0	0
30.001	0	0	0
30.025	0	0	0
30.05	0	0	0
30.076	0	0	0
30.101	0	0	0
30.126	0	0	0
30.15	0	0	0
30.175	0	0	0
30.201	0	0	0
30.226	0	0	0
30.251	0	0	0
30.275	0	0	0
30.3	0	0	0
30.326	0	0	0
30.351	0	0	0
30.375	0	0	0
30.4	0	0	0
30.425	0	0	0
30.451	0	0	0
30.476	0	0	0
30.5	0	0	0
30.525	0	0	0
30.55	0	0	0
30.576	0	0	0
30.601	0	0	0
30.625	0	0	0
30.65	0	0	0
30.676	0	0	0
30.701	0	0	0
30.726	0	0	0
30.75	0	0	0
30.775	0	0	0
30.801	0	0	0
30.826	0	0	0
30.851	0	0	0
30.875	0	0	0
30.9	0	0	0
30.926	0	0	0
30.951	0	0	0
30.976	0	0	0
31	0	0	0
31.025	0	0	0
31.051	0	0	0
31.076	0	0	0
31.1	0	0	0
31.125	0	0	0
31.15	0	0	0
31.176	0	0	0
31.201	0	0	0
31.225	0	0	0
31.25	0	0	0
31.275	0	0	0
31.301	0	0	0
31.326	0	0	0
31.35	0	0	0
31.375	0	0	0
31.401	0	0	0
31.426	0	0	0
31.451	0	0	0
31.475	0	0	0
31.5	0	0	0
31.526	0	0	0
31.551	0	0	0
31.576	0	0	0
31.6	0	0	0
31.625	0	0	0
31.651	0	0	0
31.676	0	0	0
31.7	0	0	0
31.725	0	0	0
31.75	0	0	0
31.776	0	0	0
31.801	0	0	0
31.825	0	0	0
31.85	0	0	0
31.875	0	0	0
31.901	0	0	0
31.926	0	0	0
31.95	0	0	0
31.975	0	0	0
32	0	0	0
32.026	0	0	0
32.051	0	0	0
32.075	0	0	0
32.1	0	0	0
32.126	0	0	0
32.151	0	0	0
32.176	0	0	0
32.2	0	0	0
32.225	0	0	0
32.251	0	0	0
32.276	0	0	0
32.301	0	0	0
32.325	0	0	0
32.35	0	0	0
32.376	0	0	0
32.401	0	0	0
32.425	0	0	0
32.45	0	0	0
32.475	0	0	0
32.501	0	0	0
32.526	0	0	0
32.55	0	0	0
32.575	0	0	0
32.6	0	0	0
32.626	0	0	0
32.651	0	0	0
32.675	0	0	0
32.7	0	0	0
32.727	0	0	0
32.751	0	0	0
32.776	0	0	0
32.8	0	0	0
32.825	0	0	0
32.851	0	0	0
32.876	0	0	0
32.901	0	0	0
32.925	0	0	0
32.95	0	0	0
32.976	0	0	0
33.001	0	0	0
33.026	0	0	0
33.05	0	0	0
33.075	0	0	0
33.101	0	0	0
33.126	0	0	0
33.15	0	0	0
33.175	0	0	0
33.2	0	0	0
33.226	0	0	0
33.251	0	0	0
33.275	0	0	0
33.3	0	0	0
33.325	0	0	0
33.351	0	0	0
33.376	0	0	0
33.4	0	0	0
33.425	0	0	0
33.452	0	0	0
33.476	0	0	0
33.501	0	0	0
33.525	0	0	0
33.55	0	0	0
33.576	0	0	0
33.601	0	0	0
33.626	0	0	0
33.65	0	0	0
33.675	0	0	0
33.701	0	0	0
33.726	0	0	0
33.751	0	0	0
33.775	0	0	0
33.8	0	0	0
33.826	0	0	0
33.851	0	0	0
33.875	0	0	0
33.9	0	0	0
33.925	0	0	0
33.951	0	0	0
33.976	0	0	0
34	0	0	0
34.025	0	0	0
34.05	0	0	0
34.076	0	0	0
34.101	0	0	0
34.125	0	0	0
34.15	0	0	0
34.177	0	0	0
34.201	0	0	0
34.226	0	0	0
34.25	0	0	0
34.275	0	0	0
34.301	0	0	0
34.326	0	0	0
34.351	0	0	0
34.375	0	0	0
34.4	0	0	0
34.426	0	0	0
34.451	0	0	0
34.476	0	0	0
34.5	0	0	0
34.525	0	0	0
34.551	0	0	0
34.576	0	0	0
34.6	0	0	0
34.625	0	0	0
34.65	0	0	0
34.676	0	0	0
34.701	0	0	0
34.725	0	0	0
34.75	0	0	0
34.775	0	0	0
34.801	0	0	0
34.826	0	0	0
34.85	0	0	0
34.875	0	0	0
34.902	0	0	0
34.926	0	0	0
34.951	0	0	0
34.975	0	0	0
35	0	0	0
35.026	0	0	0
35.051	0	0	0
35.076	0	0	0
35.1	0	0	0
35.125	0	0	0
35.151	0	0	0
35.176	0	0	0
35.201	0	0	0
35.225	0	0	0
35.25	0	0	0
35.276	0	0	0
35.301	0	0	0
35.325	0	0	0
35.35	0	0	0
35.375	0	0	0
35.401	0	0	0
35.426	0	0	0
35.45	0	0	0
35.475	0	0	0
35.5	0	0	0
35.526	0	0	0
35.551	0	0	0
35.575	0	0	0
35.6	0	0	0
35.627	0	0	0
35.651	0	0	0
35.676	0	0	0
35.7	0	0	0
35.725	0	0	0
35.751	0	0	0
35.776	0	0	0
35.801	0	0	0
35.825	0	0	0
35.85	0	0	0
35.876	0	0	0
35.901	0	0	0
35.926	0	0	0
35.95	0	0	0
35.975	0	0	0
36.001	0	0	0
36.026	0	0	0
36.05	0	0	0
36.075	0	0	0
36.1	0	0	0
36.126	0	0	0
36.151	0	0	0
36.175	0	0	0
36.2	0	0	0
36.225	0	0	0
36.251	0	0	0
36.276	0	0	0
36.3	0	0	0
36.325	0	0	0
36.352	0	0	0
36.376	0	0	0
36.401	0	0	0
36.425	0	0	0
36.45	0	0	0
36.476	0	0	0
36.501	0	0	0
36.526	0	0	0
36.55	0	0	0
36.575	0	0	0
36.601	0	0	0
36.626	0	0	0
36.651	0	0	0
36.675	0	0	0
36.7	0	0	0
36.726	0	0	0
36.751	0	0	0
36.775	0	0	0
36.8	0	0	0
36.825	0	0	0
36.851	0	0	0
36.876	0	0	0
36.9	0	0	0
36.925	0	0	0
36.95	0	0	0
36.976	0	0	0
37.001	0	0	0
37.025	0	0	0
37.05	0	0	0
37.076	0	0	0
37.101	0	0	0
37.126	0	0	0
37.15	0	0	0
37.175	0	0	0
37.201	0	0	0
37.226	0	0	0
37.251	0	0	0
37.275	0	0	0
37.3	0	0	0
37.326	29.360058	21.040976	0.38168076
37.351	29.360058	23.183372	1.1156822
37.376	29.360058	24.798957	1.8496837
37.4	29.360058	25.618978	2.5543251
37.425	29.360058	25.986174	3.2883265
37.451	29.360058	26.737658	4.051688
37.476	29.360058	27.811376	4.7856895
37.5	29.360058	28.96435	5.4903309
37.525	29.360058	30.272977	6.2243323
37.55	29.360058	31.114833	6.9583338
37.576	29.360058	31.252937	7.7216953
37.601	29.360058	31.55464	8.4556968
37.625	29.360058	32.095926	9.1603382
37.65	29.360058	32.042208	9.8943396
37.675	29.360058	31.308009	10.628341
37.701	29.360058	30.668719	11.391703
37.726	29.360058	30.527971	12.125704
37.75	29.360058	30.499744	12.830345
37.775	29.360058	30.724837	13.564347
37.801	29.360058	31.445265	14.327708
37.826	29.360058	31.961464	15.06171
37.851	29.360058	31.880514	15.795711
37.875	29.360058	31.417862	16.500353
37.9	29.360058	30.864687	17.234354
37.926	29.360058	30.612497	17.997716
37.951	29.360058	30.780853	18.731717
37.976	29.360058	31.142503	19.465719
38	29.360058	31.362983	20.17036
38.025	29.360058	31.280485	20.904361
38.051	29.360058	31.003906	21.667723
38.076	29.360058	30.668719	22.401724
38.1	29.360058	30.780853	23.106366
38.125	29.360058	31.690828	23.840367
38.15	29.360058	32.416359	24.574369
38.176	29.360058	32.042208	25.33773
38.201	29.360058	31.170148	26.071732
38.225	29.360058	30.612497	26.776373
38.25	29.360058	30.272977	27.510375
38.275	29.360058	30.10178	28.244376
38.301	29.360058	30.44321	29.007738
38.326	29.360058	31.197769	29.741739
38.35	29.360058	31.663637	30.44638
38.375	29.360058	31.445265	31.180382
38.4	29.360058	30.892581	31.914383
38.426	29.360058	30.386572	32.677745
38.451	29.360058	30.044498	33.411746
38.475	29.360058	30.044498	34.116388
38.5	29.360058	30.386572	34.850389
38.526	29.360058	30.724837	35.613751
38.551	29.360058	30.724837	36.347752
38.576	29.360058	30.386572	37.081754
38.6	29.360058	29.843145	37.786395
38.625	29.360058	29.40703	38.520396
38.651	29.360058	29.698485	39.283758
38.676	29.360058	30.386572	40.017759
38.701	29.360058	30.47149	40.751761
38.725	29.360058	29.987107	41.456402
38.75	29.360058	29.582248	42.190404
38.776	29.360058	29.582248	42.953765
38.801	29.360058	29.929605	43.687767
38.825	29.360058	30.272977	44.392408
38.85	29.360058	30.301415	45.126409
38.875	29.360058	30.158954	45.860411
38.901	29.360058	30.10178	46.623772
38.926	29.360058	29.929605	47.357774
38.95	29.360058	29.523957	48.062415
38.975	29.360058	29.112658	48.796417
39	29.360058	28.725465	49.530418
39.026	29.360058	28.332981	50.29378
39.051	29.360058	28.18057	51.027781
39.075	29.360058	28.393716	51.732423
39.1	29.360058	28.635369	52.466424
39.127	29.360058	28.695465	53.259146
39.151	29.360058	28.695465	53.963787
39.176	29.360058	28.454322	54.697788
39.2	29.360058	27.904133	55.40243
39.225	29.360058	27.593732	56.136431
39.251	29.360058	27.71831	56.899793
39.276	29.360058	27.780389	57.633794
39.301	29.360058	27.374358	58.367796
39.325	29.360058	26.478691	59.072437
39.35	29.360058	25.585335	59.806439
39.376	29.360058	25.314583	60.5698
39.401	29.360058	25.551648	61.303802
39.426	29.360058	25.551648	62.037803
39.45	29.360058	24.022694	62.742444
39.475	29.360058	0	63.476446
39.501	0	0	63.858127
39.526	0	0	63.858127
39.55	0	0	63.858127
39.575	0	0	63.858127
39.6	0	0	63.858127
39.626	0	0	63.858127
39.651	0	0	63.858127
39.675	0	0	63.858127
39.7	0	0	63.858127
39.725	0	0	63.858127
39.751	0	0	63.858127
39.776	0	0	63.858127
39.8	0	0	63.858127
39.825	0	0	63.858127
39.852	0	0	63.858127
39.876	0	0	63.858127
39.901	0	0	63.858127
39.925	0	0	63.858127
39.95	0	0	63.858127
39.976	0	0	63.858127
40.001	0	0	63.858127
40.026	0	0	63.858127
40.05	0	0	63.858127
40.075	0	0	63.858127
40.101	0	0	63.858127
40.126	0	0	63.858127
40.151	0	0	63.858127
40.175	0	0	63.858127
40.2	0	0	63.858127
40.226	0	0	63.858127
40.251	0	0	63.858127
40.275	0	0	63.858127
40.3	0	0	63.858127
40.325	0	0	63.858127
40.351	0	0	63.858127
40.376	0	0	63.858127
40.4	0	0	63.858127
40.425	0	0	63.858127
40.45	0	0	63.858127
40.476	0	0	63.858127
40.501	0	0	63.858127
40.525	0	0	63.858127
40.55	0	0	63.858127
40.577	0	0	63.858127
40.601	0	0	63.858127
40.626	0	0	63.858127
40.65	0	0	63.858127
40.675	0	0	63.858127
40.701	0	0	63.858127
40.726	0	0	63.858127
40.751	0	0	63.858127
40.775	0	0	63.858127
40.8	0	0	63.858127
40.826	0	0	63.858127
40.851	0	0	63.858127
40.876	0	0	63.858127
40.9	0	0	63.858127
40.925	0	0	63.858127
40.951	0	0	63.858127
40.976	0	0	63.858127
41	0	0	63.858127
41.025	0	0	63.858127
41.05	0	0	63.858127
41.076	0	0	63.858127
41.101	0	0	63.858127
41.125	0	0	63.858127
41.15	0	0	63.858127
41.175	0	0	63.858127
41.201	0	0	63.858127
41.226	0	0	63.858127
41.25	0	0	63.858127
41.275	0	0	63.858127
41.302	0	0	63.858127
41.326	0	0	63.858127
41.351	0	0	63.858127
41.375	0	0	63.858127
41.4	0	0	63.858127
41.426	0	0	63.858127
41.451	0	0	63.858127
41.476	0	0	63.858127
41.5	0	0	63.858127
41.525	0	0	63.858127
41.551	0	0	63.858127
41.576	0	0	63.858127
41.601	0	0	63.858127
41.625	0	0	63.858127
41.65	0	0	63.858127
41.676	0	0	63.858127
41.701	0	0	63.858127
41.725	0	0	63.858127
41.75	0	0	63.858127
41.775	0	0	63.858127
41.801	0	0	63.858127
41.826	0	0	63.858127
41.85	0	0	63.858127
41.875	0	0	63.858127
41.9	0	0	63.858127
41.926	0	0	63.858127
41.951	0	0	63.858127
41.975	0	0	63.858127
42	0	0	63.858127
42.027	0	0	63.858127
42.051	0	0	63.858127
42.076	0	0	63.858127
42.1	0	0	63.858127
42.125	0	0	63.858127
42.151	0	0	63.858127
42.176	0	0	63.858127
42.201	0	0	63.858127
42.225	0	0	63.858127
42.25	0	0	63.858127
42.276	0	0	63.858127
42.301	0	0	63.858127
42.326	0	0	63.858127
42.35	0	0	63.858127
42.375	0	0	63.858127
42.401	0	0	63.858127
42.426	0	0	63.858127
42.45	0	0	63.858127
42.475	0	0	63.858127
42.5	0	0	63.858127
42.526	0	0	63.858127
42.551	0	0	63.858127
42.575	0	0	63.858127
42.6	0	0	63.858127
42.625	0	0	63.858127
42.651	0	0	63.858127
42.676	0	0	63.858127
42.7	0	0	63.858127
42.725	0	0	63.858127
42.752	0	0	63.858127
42.776	0	0	63.858127
42.801	0	0	63.858127
42.825	0	0	63.858127
42.85	0	0	63.858127
42.876	0	0	63.858127
42.901	0	0	63.858127
42.926	0	0	63.858127
42.95	0	0	63.858127
42.975	0	0	63.858127
43.001	0	0	63.858127
43.026	0	0	63.858127
43.051	0	0	63.858127
43.075	0	0	63.858127
43.1	0	0	63.858127
43.126	0	0	63.858127
43.151	0	0	63.858127
43.175	0	0	63.858127
43.2	0	0	63.858127
43.225	0	0	63.858127
43.251	0	0	63.858127
43.276	0	0	63.858127
43.3	0	0	63.858127
43.325	0	0	63.858127
43.35	0	0	63.858127
43.376	0	0	63.858127
43.401	0	0	63.858127
43.425	0	0	63.858127
43.45	0	0	63.858127
43.476	0	0	63.858127
43.501	0	0	63.858127
43.526	0	0	63.858127
43.55	0	0	63.858127
43.575	0	0	63.858127
43.601	0	0	63.858127
43.626	0	0	63.858127
43.651	0	0	63.858127
43.675	0	0	63.858127
43.7	0	0	63.858127
43.726	0	0	63.858127
43.751	0	0	63.858127
43.776	0	0	63.858127
43.8	0	0	63.858127
43.825	0	0	63.858127
43.851	0	0	63.858127
43.876	0	0	63.858127
43.9	0	0	63.858127
43.925	0	0	63.858127
43.95	0	0	63.858127
43.976	0	0	63.858127
44.001	0	0	63.858127
44.025	0	0	63.858127
44.05	0	0	63.858127
44.075	0	0	63.858127
44.101	0	0	63.858127
44.126	0	0	63.858127
44.15	0	0	63.858127
44.175	0	0	63.858127
44.201	0	0	63.858127
44.226	0	0	63.858127
44.251	0	0	63.858127
44.275	0	0	63.858127
44.3	0	0	63.858127
44.326	0	0	63.858127
44.351	0	0	63.858127
44.376	0	0	63.858127
44.4	0	0	63.858127
44.425	0	0	63.858127
44.451	0	0	63.858127
44.476	0	0	63.858127
44.5	0	0	63.858127
44.525	0	0	63.858127
44.55	0	0	63.858127
44.576	0	0	63.858127
44.601	0	0	63.858127
44.625	0	0	63.858127
44.65	0	0	63.858127
44.675	0	0	63.858127
44.701	0	0	63.858127
44.726	0	0	63.858127
44.75	0	0	63.858127
44.775	0	0	63.858127
44.8	0	0	63.858127
44.826	0	0	63.858127
44.851	0	0	63.858127
44.875	0	0	63.858127
44.9	0	0	63.858127
44.926	0	0	63.858127
44.951	0	0	63.858127
44.976	0	0	63.858127
45	0	0	63.858127
45.025	0	0	63.858127
45.051	0	0	63.858127
45.076	0	0	63.858127
45.101	0	0	63.858127
45.125	0	0	63.858127
45.15	0	0	63.858127
45.176	0	0	63.858127
45.201	0	0	63.858127
45.225	0	0	63.858127
45.25	0	0	63.858127
45.275	0	0	63.858127
45.301	0	0	63.858127
45.326	0	0	63.858127
45.35	0	0	63.858127
45.375	0	0	63.858127
45.4	0	0	63.858127
45.426	0	0	63.858127
45.451	0	0	63.858127
45.475	0	0	63.858127
45.5	0	0	63.858127
45.527	0	0	63.858127
45.551	0	0	63.858127
45.576	0	0	63.858127
45.6	0	0	63.858127
45.625	0	0	63.858127
45.651	0	0	63.858127
45.676	0	0	63.858127
45.701	0	0	63.858127
45.725	0	0	63.858127
45.75	0	0	63.858127
45.776	0	0	63.858127
45.801	0	0	63.858127
45.826	0	0	63.858127
45.85	0	0	63.858127
45.875	0	0	63.858127
45.901	0	0	63.858127
45.926	0	0	63.858127
45.95	0	0	63.858127
45.975	0	0	63.858127
46	0	0	63.858127
46.026	0	0	63.858127
46.051	0	0	63.858127
46.075	0	0	63.858127
46.1	0	0	63.858127
46.125	0	0	63.858127
46.151	0	0	63.858127
46.176	0	0	63.858127
46.2	0	0	63.858127
46.225	0	0	63.858127
46.252	0	0	63.858127
46.276	0	0	63.858127
46.301	0	0	63.858127
46.325	0	0	63.858127
46.35	0	0	63.858127
46.376	0	0	63.858127
46.401	0	0	63.858127
46.426	0	0	63.858127
46.45	0	0	63.858127
46.475	0	0	63.858127
46.501	0	0	63.858127
46.526	0	0	63.858127
46.551	0	0	63.858127
46.575	0	0	63.858127
46.6	0	0	63.858127
46.626	0	0	63.858127
46.651	0	0	63.858127
46.675	0	0	63.858127
46.7	0	0	63.858127
46.725	0	0	63.858127
46.751	0	0	63.858127
46.776	0	0	63.858127
46.8	0	0	63.858127
46.825	0	0	63.858127
46.85	0	0	63.858127
46.876	0	0	63.858127
46.901	0	0	63.858127
46.925	0	0	63.858127
46.95	0	0	63.858127
46.977	0	0	63.858127
47.001	0	0	63.858127
47.026	0	0	63.858127
47.05	0	0	63.858127
47.075	0	0	63.858127
47.101	0	0	63.858127
47.126	0	0	63.858127
47.151	0	0	63.858127
47.175	0	0	63.858127
47.2	0	0	63.858127
47.226	0	0	63.858127
47.251	0	0	63.858127
47.276	0	0	63.858127
47.3	0	0	63.858127
47.325	0	0	63.858127
47.351	0	0	63.858127
47.376	0	0	63.858127
47.4	0	0	63.858127
47.425	0	0	63.858127
47.45	0	0	63.858127
47.476	0	0	63.858127
47.501	0	0	63.858127
47.525	0	0	63.858127
47.55	0	0	63.858127
47.575	0	0	63.858127
47.601	0	0	63.858127
47.626	0	0	63.858127
47.65	0	0	63.858127
47.675	0	0	63.858127
47.702	0	0	63.858127
47.726	0	0	63.858127
47.751	0	0	63.858127
47.775	0	0	63.858127
47.8	0	0	63.858127
47.826	0	0	63.858127
47.851	0	0	63.858127
47.876	0	0	63.858127
47.9	0	0	63.858127
47.925	0	0	63.858127
47.951	0	0	63.858127
47.976	0	0	63.858127
48.001	0	0	63.858127
48.025	0	0	63.858127
48.05	0	0	63.858127
48.076	0	0	63.858127
48.101	0	0	63.858127
48.125	0	0	63.858127
48.15	0	0	63.858127
48.175	0	0	63.858127
48.201	0	0	63.858127
48.226	0	0	63.858127
48.25	0	0	63.858127
48.275	0	0	63.858127
48.3	0	0	63.858127
48.326	0	0	63.858127
48.351	0	0	63.858127
48.375	0	0	63.858127
48.4	0	0	63.858127
48.427	0	0	63.858127
48.451	0	0	63.858127
48.476	0	0	63.858127
48.5	0	0	63.858127
48.525	0	0	63.858127
48.551	0	0	63.858127
48.576	0	0	63.858127
48.601	0	0	63.858127
48.625	0	0	63.858127
48.65	0	0	63.858127
48.676	0	0	63.858127
48.701	0	0	63.858127
48.726	0	0	63.858127
48.75	0	0	63.858127
48.775	0	0	63.858127
48.801	0	0	63.858127
48.826	0	0	63.858127
48.85	0	0	63.858127
48.875	0	0	63.858127
48.9	0	0	63.858127
48.926	0	0	63.858127
48.951	0	0	63.858127
48.975	0	0	63.858127
49	0	0	63.858127
49.025	0	0	63.858127
49.051	0	0	63.858127
49.076	0	0	63.858127
49.1	0	0	63.858127
49.125	0	0	63.858127
49.152	0	0	63.858127
49.176	0	0	63.858127
49.201	0	0	63.858127
49.225	0	0	63.858127
49.25	0	0	63.858127
49.276	0	0	63.858127
49.301	0	0	63.858127
49.326	0	0	63.858127
49.35	0	0	63.858127
49.375	0	0	63.858127
49.401	0	0	63.858127
49.426	0	0	63.858127
49.451	0	0	63.858127
49.475	0	0	63.858127
49.5	0	0	63.858127
49.526	0	0	63.858127
49.551	0	0	63.858127
49.575	0	0	63.858127
49.6	0	0	63.858127
49.625	0	0	63.858127
49.651	0	0	63.858127
49.676	0	0	63.858127
49.7	0	0	63.858127
49.725	0	0	63.858127
49.75	0	0	63.858127
49.776	0	0	63.858127
49.801	0	0	63.858127
49.825	0	0	63.858127
49.85	0	0	63.858127
49.876	0	0	63.858127
49.901	0	0	63.858127
49.926	0	0	63.858127
49.95	0	0	63.858127
49.975	0	0	63.858127
[truncated: 12,385 more rows]
