# Supplementary material for: Week Long Topography Study of Young Adults Using Electronic Cigarettes in Their Natural Environment
Source: PLoS One. 2016 Oct 13;11(10):e0164038. doi: 10.1371/journal.pone.0164038 (PMC5063505; doi:10.1371/journal.pone.0164038)
Supplement: S4 File — This data file contains the flow rate and cumulative volume vs. time for Participant 4, as shown graphically in Figs 3 and 5, respectively. (CSV) [file pone.0164038.s004.csv]

Time [sec]	Mean Pluff Flow Rate [mL/sec]	Flow Rate [mL/sec]	Accumulated Volume [ml]
1.038	0	0	0
1.042	0	0	0
1.048	0	0	0
1.052	0	0	0
1.056	0	0	0
1.062	0	0	0
1.071	0	0	0
1.079	0	0	0
1.087	0	0	0
1.095	0	0	0
1.103	0	0	0
1.112	0	0	0
1.12	0	0	0
1.128	0	0	0
1.136	0	0	0
1.142	0	0	0
1.15	0	0	0
1.159	0	0	0
1.167	0	0	0
1.175	0	0	0
1.183	0	0	0
1.191	0	0	0
1.2	0	0	0
1.208	0	0	0
1.216	0	0	0
1.224	0	0	0
1.232	0	0	0
1.241	0	0	0
1.249	0	0	0
1.257	0	0	0
1.263	0	0	0
1.271	0	0	0
1.28	0	0	0
1.288	0	0	0
1.296	0	0	0
1.304	0	0	0
1.312	0	0	0
1.32	0	0	0
1.329	0	0	0
1.337	0	0	0
1.345	0	0	0
1.353	0	0	0
1.361	0	0	0
1.37	0	0	0
1.378	0	0	0
1.386	0	0	0
1.394	0	0	0
1.402	0	0	0
1.411	0	0	0
1.419	0	0	0
1.425	0	0	0
1.433	0	0	0
1.441	0	0	0
1.449	0	0	0
1.458	0	0	0
1.466	0	0	0
1.474	0	0	0
1.482	0	0	0
1.49	0	0	0
1.501	0	0	0
1.525	0	0	0
1.55	0	0	0
1.576	0	0	0
1.601	0	0	0
1.626	0	0	0
1.65	0	0	0
1.675	0	0	0
1.701	0	0	0
1.726	0	0	0
1.751	0	0	0
1.775	0	0	0
1.8	0	0	0
1.826	0	0	0
1.851	0	0	0
1.875	0	0	0
1.9	0	0	0
1.925	0	0	0
1.951	0	0	0
1.976	0	0	0
2	0	0	0
2.025	0	0	0
2.05	0	0	0
2.076	0	0	0
2.101	0	0	0
2.125	0	0	0
2.15	0	0	0
2.177	0	0	0
2.201	0	0	0
2.226	0	0	0
2.25	0	0	0
2.275	0	0	0
2.301	0	0	0
2.326	0	0	0
2.351	0	0	0
2.375	0	0	0
2.4	0	0	0
2.426	0	0	0
2.451	0	0	0
2.476	0	0	0
2.5	0	0	0
2.525	0	0	0
2.551	0	0	0
2.576	0	0	0
2.6	0	0	0
2.625	0	0	0
2.65	0	0	0
2.676	0	0	0
2.701	0	0	0
2.725	0	0	0
2.75	0	0	0
2.775	0	0	0
2.801	0	0	0
2.826	0	0	0
2.85	0	0	0
2.875	0	0	0
2.902	0	0	0
2.926	0	0	0
2.951	0	0	0
2.975	0	0	0
3	0	0	0
3.026	0	0	0
3.051	0	0	0
3.076	0	0	0
3.1	0	0	0
3.125	0	0	0
3.151	0	0	0
3.176	0	0	0
3.201	0	0	0
3.225	0	0	0
3.25	0	0	0
3.276	0	0	0
3.301	0	0	0
3.325	0	0	0
3.35	0	0	0
3.375	0	0	0
3.401	0	0	0
3.426	0	0	0
3.45	0	0	0
3.475	0	0	0
3.5	0	0	0
3.526	0	0	0
3.551	0	0	0
3.575	0	0	0
3.6	0	0	0
3.627	0	0	0
3.651	0	0	0
3.676	0	0	0
3.7	0	0	0
3.725	0	0	0
3.751	0	0	0
3.776	0	0	0
3.801	0	0	0
3.825	0	0	0
3.85	0	0	0
3.876	0	0	0
3.901	0	0	0
3.926	0	0	0
3.95	0	0	0
3.975	0	0	0
4.001	0	0	0
4.026	0	0	0
4.05	0	0	0
4.075	0	0	0
4.1	0	0	0
4.126	0	0	0
4.151	0	0	0
4.175	0	0	0
4.2	0	0	0
4.225	0	0	0
4.251	0	0	0
4.276	0	0	0
4.3	0	0	0
4.325	0	0	0
4.352	0	0	0
4.376	0	0	0
4.401	0	0	0
4.425	0	0	0
4.45	0	0	0
4.476	0	0	0
4.501	0	0	0
4.526	0	0	0
4.55	0	0	0
4.575	0	0	0
4.601	0	0	0
4.626	0	0	0
4.651	0	0	0
4.675	0	0	0
4.7	0	0	0
4.726	0	0	0
4.751	0	0	0
4.775	0	0	0
4.8	0	0	0
4.825	0	0	0
4.851	0	0	0
4.876	0	0	0
4.9	0	0	0
4.925	0	0	0
4.95	0	0	0
4.976	0	0	0
5.001	0	0	0
5.025	0	0	0
5.05	0	0	0
5.076	0	0	0
5.101	0	0	0
5.126	0	0	0
5.15	0	0	0
5.175	0	0	0
5.201	0	0	0
5.226	0	0	0
5.251	0	0	0
5.275	0	0	0
5.3	0	0	0
5.326	0	0	0
5.351	0	0	0
5.376	0	0	0
5.4	0	0	0
5.425	0	0	0
5.451	0	0	0
5.476	0	0	0
5.5	0	0	0
5.525	0	0	0
5.55	0	0	0
5.576	0	0	0
5.601	0	0	0
5.625	0	0	0
5.65	0	0	0
5.675	0	0	0
5.701	0	0	0
5.726	0	0	0
5.75	0	0	0
5.775	0	0	0
5.801	0	0	0
5.826	0	0	0
5.851	0	0	0
5.875	0	0	0
5.9	0	0	0
5.926	0	0	0
5.951	0	0	0
5.976	0	0	0
6	0	0	0
6.025	0	0	0
6.051	0	0	0
6.076	0	0	0
6.1	0	0	0
6.125	0	0	0
6.15	0	0	0
6.176	0	0	0
6.201	0	0	0
6.225	0	0	0
6.25	0	0	0
6.275	0	0	0
6.301	0	0	0
6.326	0	0	0
6.35	0	0	0
6.375	0	0	0
6.4	0	0	0
6.426	0	0	0
6.451	0	0	0
6.475	0	0	0
6.5	0	0	0
6.526	0	0	0
6.551	0	0	0
6.576	0	0	0
6.6	0	0	0
6.625	0	0	0
6.651	0	0	0
6.676	0	0	0
6.701	0	0	0
6.725	0	0	0
6.75	0	0	0
6.776	0	0	0
6.801	0	0	0
6.825	0	0	0
6.85	0	0	0
6.875	0	0	0
6.901	0	0	0
6.926	0	0	0
6.95	0	0	0
6.975	0	0	0
7	0	0	0
7.026	0	0	0
7.051	0	0	0
7.075	0	0	0
7.1	0	0	0
7.127	0	0	0
7.151	0	0	0
7.176	0	0	0
7.2	0	0	0
7.225	0	0	0
7.251	0	0	0
7.276	0	0	0
7.301	0	0	0
7.325	0	0	0
7.35	0	0	0
7.376	0	0	0
7.401	0	0	0
7.426	0	0	0
7.45	0	0	0
7.475	0	0	0
7.501	0	0	0
7.526	0	0	0
7.55	0	0	0
7.575	0	0	0
7.6	0	0	0
7.626	0	0	0
7.651	0	0	0
7.675	0	0	0
7.7	0	0	0
7.725	0	0	0
7.751	0	0	0
7.776	0	0	0
7.8	0	0	0
7.825	0	0	0
7.852	0	0	0
7.876	0	0	0
7.901	0	0	0
7.925	0	0	0
7.95	0	0	0
7.976	0	0	0
8.001	0	0	0
8.026	0	0	0
8.05	0	0	0
8.075	0	0	0
8.101	0	0	0
8.126	0	0	0
8.151	0	0	0
8.175	0	0	0
8.2	0	0	0
8.226	0	0	0
8.251	0	0	0
8.275	0	0	0
8.3	0	0	0
8.325	0	0	0
8.351	0	0	0
8.376	0	0	0
8.4	0	0	0
8.425	0	0	0
8.45	0	0	0
8.476	0	0	0
8.501	0	0	0
8.525	0	0	0
8.55	0	0	0
8.577	0	0	0
8.601	0	0	0
8.626	0	0	0
8.65	0	0	0
8.675	0	0	0
8.701	0	0	0
8.726	0	0	0
8.751	0	0	0
8.775	0	0	0
8.8	0	0	0
8.826	0	0	0
8.851	0	0	0
8.876	0	0	0
8.9	0	0	0
8.925	0	0	0
8.951	0	0	0
8.976	0	0	0
9	0	0	0
9.025	0	0	0
9.05	0	0	0
9.076	0	0	0
9.101	0	0	0
9.125	0	0	0
9.15	0	0	0
9.175	0	0	0
9.201	0	0	0
9.226	0	0	0
9.25	0	0	0
9.275	0	0	0
9.302	0	0	0
9.326	0	0	0
9.351	0	0	0
9.375	0	0	0
9.4	0	0	0
9.426	0	0	0
9.451	0	0	0
9.476	0	0	0
9.5	0	0	0
9.525	0	0	0
9.551	50.232296	21.285173	0.65301985
9.576	50.232296	22.542928	1.9088272
9.601	50.232296	24.69454	3.1646347
9.625	50.232296	29.436306	4.3702098
9.65	50.232296	35.218071	5.6260172
9.676	50.232296	39.506032	6.9320569
9.701	50.232296	41.296848	8.1878643
9.725	50.232296	41.958964	9.3934394
9.75	50.232296	43.747812	10.649247
9.775	50.232296	47.177027	11.905054
9.801	50.232296	50.900639	13.211094
9.826	50.232296	53.956363	14.466901
9.85	50.232296	56.498514	15.672476
9.875	50.232296	58.373059	16.928284
9.9	50.232296	59.425965	18.184091
9.926	50.232296	60.773144	19.490131
9.951	50.232296	63.10928	20.745938
9.975	50.232296	65.729916	21.951513
10	50.232296	67.971789	23.207321
10.027	50.232296	69.351685	24.563593
10.051	50.232296	69.277127	25.769168
10.076	50.232296	67.895715	27.024975
10.1	50.232296	66.485607	28.23055
10.125	50.232296	65.965367	29.486358
10.151	50.232296	65.991477	30.792397
10.176	50.232296	65.821581	32.048205
10.201	50.232296	64.699727	33.304012
10.225	50.232296	62.917915	34.509587
10.25	50.232296	62.201977	35.765395
10.276	50.232296	63.041002	37.071434
10.301	50.232296	64.05753	38.327242
10.326	50.232296	64.299106	39.583049
10.35	50.232296	63.706971	40.788624
10.375	50.232296	62.340296	42.044432
10.401	50.232296	60.574399	43.350471
10.426	50.232296	59.411469	44.606279
10.45	50.232296	59.193604	45.811854
10.475	50.232296	59.222699	47.067661
10.5	50.232296	59.077082	48.323469
10.526	50.232296	58.711457	49.629508
10.551	50.232296	57.839419	50.885316
10.575	50.232296	56.54423	52.090891
10.6	50.232296	55.808266	53.346698
10.625	50.232296	56.054661	54.602506
10.651	50.232296	56.81776	55.908545
10.676	50.232296	57.869195	57.164353
10.7	50.232296	58.814061	58.369928
10.725	50.232296	58.755452	59.625735
10.752	50.232296	56.938906	60.982007
10.776	50.232296	53.76446	62.187582
10.801	50.232296	50.680178	63.44339
10.825	50.232296	48.473736	64.648965
10.85	50.232296	47.030741	65.904772
10.876	50.232296	46.440991	67.210812
10.901	50.232296	46.644559	68.466619
10.926	50.232296	46.810456	69.722427
10.95	50.232296	46.310982	70.928002
10.975	50.232296	45.579858	72.183809
11.001	50.232296	45.447385	73.489849
11.026	50.232296	45.824862	74.745656
11.051	50.232296	45.295514	76.001464
11.075	50.232296	42.852673	77.207039
11.1	50.232296	39.287403	78.462846
11.126	50.232296	36.135487	79.768886
11.151	50.232296	34.650994	81.024694
11.175	50.232296	35.388856	82.230269
11.2	50.232296	37.146301	83.486076
11.225	50.232296	38.15291	84.741883
11.251	50.232296	38.33309	86.047923
11.276	50.232296	38.912914	87.303731
11.3	50.232296	39.918129	88.509306
11.325	50.232296	39.549613	89.765113
11.35	50.232296	37.076673	91.02092
11.376	50.232296	34.351412	92.32696
11.401	50.232296	32.495973	93.582768
11.425	50.232296	29.523957	94.788343
11.45	50.232296	23.478714	96.04415
11.476	50.232296	0	97.35019
11.501	0	0	97.978093
11.526	0	0	97.978093
11.55	0	0	97.978093
11.575	0	0	97.978093
11.601	0	0	97.978093
11.626	0	0	97.978093
11.651	0	0	97.978093
11.675	0	0	97.978093
11.7	0	0	97.978093
11.726	0	0	97.978093
11.751	0	0	97.978093
11.776	0	0	97.978093
11.8	0	0	97.978093
11.825	0	0	97.978093
11.851	0	0	97.978093
11.876	0	0	97.978093
11.9	0	0	97.978093
11.925	0	0	97.978093
11.95	0	0	97.978093
11.976	0	0	97.978093
12.001	0	0	97.978093
12.025	0	0	97.978093
12.05	0	0	97.978093
12.075	0	0	97.978093
12.101	0	0	97.978093
12.126	0	0	97.978093
12.15	0	0	97.978093
12.175	0	0	97.978093
12.201	0	0	97.978093
12.226	0	0	97.978093
12.251	0	0	97.978093
12.275	0	0	97.978093
12.3	0	0	97.978093
12.326	0	0	97.978093
12.351	0	0	97.978093
12.376	0	0	97.978093
12.4	0	0	97.978093
12.425	0	0	97.978093
12.451	0	0	97.978093
12.476	0	0	97.978093
12.5	0	0	97.978093
12.525	0	0	97.978093
12.55	0	0	97.978093
12.576	0	0	97.978093
12.601	0	0	97.978093
12.625	0	0	97.978093
12.65	0	0	97.978093
12.675	0	0	97.978093
12.701	0	0	97.978093
12.726	0	0	97.978093
12.75	0	0	97.978093
12.775	0	0	97.978093
12.8	0	0	97.978093
12.826	0	0	97.978093
12.851	0	0	97.978093
12.875	0	0	97.978093
12.9	0	0	97.978093
12.926	0	0	97.978093
12.951	0	0	97.978093
12.976	0	0	97.978093
13	0	0	97.978093
13.025	0	0	97.978093
13.051	0	0	97.978093
13.076	0	0	97.978093
13.101	0	0	97.978093
13.125	0	0	97.978093
13.15	0	0	97.978093
13.176	0	0	97.978093
13.201	0	0	97.978093
13.225	0	0	97.978093
13.25	0	0	97.978093
13.275	0	0	97.978093
13.301	0	0	97.978093
13.326	0	0	97.978093
13.35	0	0	97.978093
13.375	0	0	97.978093
13.4	0	0	97.978093
13.426	0	0	97.978093
13.451	0	0	97.978093
13.475	0	0	97.978093
13.5	0	0	97.978093
13.527	0	0	97.978093
13.551	0	0	97.978093
13.576	0	0	97.978093
13.6	0	0	97.978093
13.625	0	0	97.978093
13.651	0	0	97.978093
13.676	0	0	97.978093
13.701	0	0	97.978093
13.725	0	0	97.978093
13.75	0	0	97.978093
13.776	0	0	97.978093
13.801	0	0	97.978093
13.826	0	0	97.978093
13.85	0	0	97.978093
13.875	0	0	97.978093
13.901	0	0	97.978093
13.926	0	0	97.978093
13.95	0	0	97.978093
13.975	0	0	97.978093
14	0	0	97.978093
14.026	0	0	97.978093
14.051	0	0	97.978093
14.075	0	0	97.978093
14.1	0	0	97.978093
14.125	0	0	97.978093
14.151	0	0	97.978093
14.176	0	0	97.978093
14.2	0	0	97.978093
14.225	0	0	97.978093
14.252	0	0	97.978093
14.276	0	0	97.978093
14.301	0	0	97.978093
14.325	0	0	97.978093
14.35	0	0	97.978093
14.376	0	0	97.978093
14.401	0	0	97.978093
14.426	0	0	97.978093
14.45	0	0	97.978093
14.475	0	0	97.978093
14.501	0	0	97.978093
14.526	0	0	97.978093
14.551	0	0	97.978093
14.575	0	0	97.978093
14.6	0	0	97.978093
14.626	0	0	97.978093
14.651	0	0	97.978093
14.675	0	0	97.978093
14.7	0	0	97.978093
14.725	0	0	97.978093
14.751	0	0	97.978093
14.776	0	0	97.978093
14.8	0	0	97.978093
14.825	0	0	97.978093
14.85	0	0	97.978093
14.876	0	0	97.978093
14.901	0	0	97.978093
14.925	0	0	97.978093
14.95	0	0	97.978093
14.977	0	0	97.978093
15.001	0	0	97.978093
15.026	0	0	97.978093
15.05	0	0	97.978093
15.075	0	0	97.978093
15.101	0	0	97.978093
15.126	0	0	97.978093
15.151	0	0	97.978093
15.175	0	0	97.978093
15.2	0	0	97.978093
15.226	0	0	97.978093
15.251	0	0	97.978093
15.276	0	0	97.978093
15.3	0	0	97.978093
15.325	0	0	97.978093
15.351	0	0	97.978093
15.376	0	0	97.978093
15.4	0	0	97.978093
15.425	0	0	97.978093
15.45	0	0	97.978093
15.476	0	0	97.978093
15.501	0	0	97.978093
15.525	0	0	97.978093
15.55	0	0	97.978093
15.575	0	0	97.978093
15.601	0	0	97.978093
15.626	0	0	97.978093
15.65	0	0	97.978093
15.675	0	0	97.978093
15.702	0	0	97.978093
15.726	0	0	97.978093
15.751	0	0	97.978093
15.775	0	0	97.978093
15.8	0	0	97.978093
15.826	0	0	97.978093
15.851	0	0	97.978093
15.876	0	0	97.978093
15.9	0	0	97.978093
15.925	0	0	97.978093
15.951	0	0	97.978093
15.976	0	0	97.978093
16.001	0	0	97.978093
16.025	0	0	97.978093
16.05	0	0	97.978093
16.076	0	0	97.978093
16.101	0	0	97.978093
16.125	0	0	97.978093
16.15	0	0	97.978093
16.175	0	0	97.978093
16.201	0	0	97.978093
16.226	0	0	97.978093
16.25	0	0	97.978093
16.275	0	0	97.978093
16.3	0	0	97.978093
16.326	0	0	97.978093
16.351	0	0	97.978093
16.375	0	0	97.978093
16.4	0	0	97.978093
16.427	0	0	97.978093
16.451	0	0	97.978093
16.476	0	0	97.978093
16.5	0	0	97.978093
16.525	0	0	97.978093
16.551	0	0	97.978093
16.576	0	0	97.978093
16.601	0	0	97.978093
16.625	0	0	97.978093
16.65	0	0	97.978093
16.676	0	0	97.978093
16.701	0	0	97.978093
16.726	0	0	97.978093
16.75	0	0	97.978093
16.775	0	0	97.978093
16.801	0	0	97.978093
16.826	0	0	97.978093
16.85	0	0	97.978093
16.875	0	0	97.978093
16.9	0	0	97.978093
16.926	0	0	97.978093
16.951	0	0	97.978093
16.975	0	0	97.978093
17	0	0	97.978093
17.025	0	0	97.978093
17.051	0	0	97.978093
17.076	0	0	97.978093
17.1	0	0	97.978093
17.125	0	0	97.978093
17.152	0	0	97.978093
17.176	0	0	97.978093
17.201	0	0	97.978093
17.225	0	0	97.978093
17.25	0	0	97.978093
17.276	0	0	97.978093
17.301	0	0	97.978093
17.326	0	0	97.978093
17.35	0	0	97.978093
17.375	0	0	97.978093
17.401	0	0	97.978093
17.426	0	0	97.978093
17.451	0	0	97.978093
17.475	0	0	97.978093
17.5	0	0	97.978093
17.526	0	0	97.978093
17.551	0	0	97.978093
17.575	0	0	97.978093
17.6	0	0	97.978093
17.625	0	0	97.978093
17.651	0	0	97.978093
17.676	0	0	97.978093
17.7	0	0	97.978093
17.725	0	0	97.978093
17.75	0	0	97.978093
17.776	0	0	97.978093
17.801	0	0	97.978093
17.825	0	0	97.978093
17.85	0	0	97.978093
17.876	0	0	97.978093
17.901	0	0	97.978093
17.926	0	0	97.978093
17.95	0	0	97.978093
17.975	0	0	97.978093
18.001	0	0	97.978093
18.026	0	0	97.978093
18.051	0	0	97.978093
18.075	0	0	97.978093
18.1	0	0	97.978093
18.126	0	0	97.978093
18.151	0	0	97.978093
18.176	0	0	97.978093
18.2	0	0	97.978093
18.225	0	0	97.978093
18.251	0	0	97.978093
18.276	0	0	97.978093
18.3	0	0	97.978093
18.325	0	0	97.978093
18.35	0	0	97.978093
18.376	0	0	97.978093
18.401	0	0	97.978093
18.425	0	0	97.978093
18.45	0	0	97.978093
18.475	0	0	97.978093
18.501	0	0	97.978093
18.526	0	0	97.978093
18.55	0	0	97.978093
18.575	0	0	97.978093
18.601	0	0	97.978093
18.626	0	0	97.978093
18.651	0	0	97.978093
18.675	0	0	97.978093
18.7	0	0	97.978093
18.726	0	0	97.978093
18.751	0	0	97.978093
18.776	0	0	97.978093
18.8	0	0	97.978093
18.825	0	0	97.978093
18.851	0	0	97.978093
18.876	0	0	97.978093
18.9	0	0	97.978093
18.925	0	0	97.978093
18.95	0	0	97.978093
18.976	0	0	97.978093
19.001	0	0	97.978093
19.025	0	0	97.978093
19.05	0	0	97.978093
19.075	0	0	97.978093
19.101	0	0	97.978093
19.126	0	0	97.978093
19.15	0	0	97.978093
19.175	0	0	97.978093
19.2	0	0	97.978093
19.226	0	0	97.978093
19.251	0	0	97.978093
19.275	0	0	97.978093
19.3	0	0	97.978093
19.326	0	0	97.978093
19.351	0	0	97.978093
19.376	0	0	97.978093
19.4	0	0	97.978093
19.425	0	0	97.978093
19.451	0	0	97.978093
19.476	0	0	97.978093
19.501	0	0	97.978093
19.525	0	0	97.978093
19.55	0	0	97.978093
19.576	0	0	97.978093
19.601	0	0	97.978093
19.625	0	0	97.978093
19.65	0	0	97.978093
19.675	0	0	97.978093
19.701	0	0	97.978093
19.726	0	0	97.978093
19.75	0	0	97.978093
19.775	0	0	97.978093
19.8	0	0	97.978093
19.826	0	0	97.978093
19.851	0	0	97.978093
19.875	0	0	97.978093
19.9	0	0	97.978093
19.927	0	0	97.978093
19.951	0	0	97.978093
19.976	0	0	97.978093
20	0	0	97.978093
20.025	0	0	97.978093
20.051	0	0	97.978093
20.076	0	0	97.978093
20.101	0	0	97.978093
20.125	0	0	97.978093
20.15	0	0	97.978093
20.176	0	0	97.978093
20.201	0	0	97.978093
20.226	0	0	97.978093
20.25	0	0	97.978093
20.275	0	0	97.978093
20.301	0	0	97.978093
20.326	0	0	97.978093
20.35	0	0	97.978093
20.375	0	0	97.978093
20.4	0	0	97.978093
20.426	0	0	97.978093
20.451	0	0	97.978093
20.475	0	0	97.978093
20.5	0	0	97.978093
20.525	0	0	97.978093
20.551	0	0	97.978093
20.576	0	0	97.978093
20.6	0	0	97.978093
20.625	0	0	97.978093
20.652	0	0	97.978093
20.676	0	0	97.978093
20.701	0	0	97.978093
20.725	0	0	97.978093
20.75	0	0	97.978093
20.776	0	0	97.978093
20.801	0	0	97.978093
20.826	0	0	97.978093
20.85	0	0	97.978093
20.875	0	0	97.978093
20.901	0	0	97.978093
20.926	0	0	97.978093
20.951	0	0	97.978093
20.975	0	0	97.978093
21	0	0	97.978093
21.026	0	0	97.978093
21.051	0	0	97.978093
21.075	0	0	97.978093
21.1	0	0	97.978093
21.125	0	0	97.978093
21.151	0	0	97.978093
21.176	0	0	97.978093
21.2	0	0	97.978093
21.225	0	0	97.978093
21.25	0	0	97.978093
21.276	0	0	97.978093
21.301	0	0	97.978093
21.325	0	0	97.978093
21.35	0	0	97.978093
21.377	0	0	97.978093
21.401	0	0	97.978093
21.426	0	0	97.978093
21.45	0	0	97.978093
21.475	0	0	97.978093
21.501	0	0	97.978093
21.526	0	0	97.978093
21.551	0	0	97.978093
21.575	0	0	97.978093
21.6	0	0	97.978093
21.626	0	0	97.978093
21.651	0	0	97.978093
21.676	0	0	97.978093
21.7	0	0	97.978093
21.725	0	0	97.978093
21.751	0	0	97.978093
21.776	0	0	97.978093
21.8	0	0	97.978093
21.825	0	0	97.978093
21.85	0	0	97.978093
21.876	0	0	97.978093
21.901	0	0	97.978093
21.925	0	0	97.978093
21.95	0	0	97.978093
21.975	0	0	97.978093
22.001	0	0	97.978093
22.026	0	0	97.978093
22.05	0	0	97.978093
22.075	0	0	97.978093
22.102	0	0	97.978093
22.126	0	0	97.978093
22.151	0	0	97.978093
22.175	0	0	97.978093
22.2	0	0	97.978093
22.226	0	0	97.978093
22.251	0	0	97.978093
22.276	0	0	97.978093
22.3	0	0	97.978093
22.325	0	0	97.978093
22.351	0	0	97.978093
22.376	0	0	97.978093
22.401	0	0	97.978093
22.425	0	0	97.978093
22.45	0	0	97.978093
22.476	0	0	97.978093
22.501	0	0	97.978093
22.525	0	0	97.978093
22.55	0	0	97.978093
22.575	0	0	97.978093
22.601	0	0	97.978093
22.626	0	0	97.978093
22.65	0	0	97.978093
22.675	0	0	97.978093
22.7	0	0	97.978093
22.726	0	0	97.978093
22.751	0	0	97.978093
22.775	0	0	97.978093
22.8	0	0	97.978093
22.827	0	0	97.978093
22.851	0	0	97.978093
22.876	0	0	97.978093
22.9	0	0	97.978093
22.925	0	0	97.978093
22.951	0	0	97.978093
22.976	0	0	97.978093
23.001	0	0	97.978093
23.025	0	0	97.978093
23.05	0	0	97.978093
23.076	0	0	97.978093
23.101	0	0	97.978093
23.126	0	0	97.978093
23.15	0	0	97.978093
23.175	0	0	97.978093
23.201	0	0	97.978093
23.226	0	0	97.978093
23.25	0	0	97.978093
23.275	0	0	97.978093
23.3	0	0	97.978093
23.326	0	0	97.978093
23.351	0	0	97.978093
23.375	0	0	97.978093
23.4	0	0	97.978093
23.425	0	0	97.978093
23.451	0	0	97.978093
23.476	0	0	97.978093
23.5	0	0	97.978093
23.525	0	0	97.978093
23.552	0	0	97.978093
23.576	0	0	97.978093
23.601	0	0	97.978093
23.625	0	0	97.978093
23.65	0	0	97.978093
23.676	0	0	97.978093
23.701	0	0	97.978093
23.726	0	0	97.978093
23.75	0	0	97.978093
23.775	0	0	97.978093
23.801	0	0	97.978093
23.826	0	0	97.978093
23.851	0	0	97.978093
23.875	0	0	97.978093
23.9	0	0	97.978093
23.926	0	0	97.978093
23.951	0	0	97.978093
23.975	0	0	97.978093
24	0	0	97.978093
24.025	0	0	97.978093
24.051	0	0	97.978093
24.076	0	0	97.978093
24.1	0	0	97.978093
24.125	0	0	97.978093
24.15	0	0	97.978093
24.176	0	0	97.978093
24.201	0	0	97.978093
24.225	0	0	97.978093
24.25	0	0	97.978093
24.276	0	0	97.978093
24.301	0	0	97.978093
24.326	0	0	97.978093
24.35	0	0	97.978093
24.375	0	0	97.978093
24.401	0	0	97.978093
24.426	0	0	97.978093
24.451	0	0	97.978093
24.475	0	0	97.978093
24.5	0	0	97.978093
24.526	0	0	97.978093
24.551	0	0	97.978093
24.576	0	0	97.978093
24.6	0	0	97.978093
24.625	0	0	97.978093
24.651	0	0	97.978093
24.676	0	0	97.978093
24.7	0	0	97.978093
24.725	0	0	97.978093
24.75	0	0	97.978093
24.776	0	0	97.978093
24.801	0	0	97.978093
24.825	0	0	97.978093
24.85	0	0	97.978093
24.875	0	0	97.978093
24.901	0	0	97.978093
24.926	0	0	97.978093
24.95	0	0	97.978093
24.975	0	0	97.978093
25.001	0	0	97.978093
25.026	0	0	97.978093
25.051	0	0	97.978093
25.075	0	0	97.978093
25.1	0	0	97.978093
25.126	0	0	97.978093
25.151	0	0	97.978093
25.176	0	0	97.978093
25.2	0	0	97.978093
25.225	0	0	97.978093
25.251	0	0	97.978093
25.276	0	0	97.978093
25.3	0	0	97.978093
25.325	0	0	97.978093
25.35	0	0	97.978093
25.376	0	0	97.978093
25.401	0	0	97.978093
25.425	0	0	97.978093
25.45	0	0	97.978093
25.475	0	0	97.978093
25.501	0	0	97.978093
25.526	0	0	97.978093
25.55	0	0	97.978093
25.575	0	0	97.978093
25.6	0	0	97.978093
25.626	0	0	97.978093
25.651	0	0	97.978093
25.675	0	0	97.978093
25.7	43.676291	20.585758	98.524047
25.726	43.676291	24.30784	99.659631
25.751	43.676291	26.25	100.75154
25.776	43.676291	28.635369	101.84345
25.8	43.676291	32.25654	102.89168
25.825	43.676291	37.607191	103.98358
25.851	43.676291	43.963852	105.11917
25.876	43.676291	49.875	106.21107
25.901	43.676291	53.940397	107.30298
25.925	43.676291	54.44898	108.35121
25.95	43.676291	51.773093	109.44312
25.976	43.676291	49.249365	110.5787
26.001	43.676291	49.788576	111.67061
26.025	43.676291	53.378586	112.71884
26.05	43.676291	58.549859	113.81075
26.075	43.676291	64.752956	114.90266
26.101	43.676291	71.044935	116.03824
26.126	43.676291	75.030931	117.13015
26.15	43.676291	75.636905	118.17838
26.175	43.676291	73.792387	119.27029
26.2	43.676291	70.668101	120.36219
26.226	43.676291	67.360794	121.49778
26.251	43.676291	64.779554	122.58968
26.275	43.676291	63.068322	123.63791
26.3	43.676291	62.077226	124.72982
26.327	43.676291	61.757274	125.90908
26.351	43.676291	62.40934	126.95731
26.376	43.676291	64.299106	128.04922
26.4	43.676291	66.563292	129.09745
26.425	43.676291	68.325679	130.18936
26.451	43.676291	69.747984	131.32494
26.476	43.676291	70.777711	132.41685
26.501	43.676291	70.215683	133.50876
26.525	43.676291	67.18154	134.55699
26.55	43.676291	62.863133	135.64889
26.576	43.676291	59.018734	136.78448
26.601	43.676291	56.254062	137.87639
26.626	43.676291	54.669997	138.96829
26.65	43.676291	53.892471	140.01652
26.675	43.676291	53.216979	141.10843
26.701	43.676291	52.12129	142.24401
26.726	43.676291	51.153835	143.33592
26.75	43.676291	51.539654	144.38415
26.775	43.676291	52.40147	145.47606
26.8	43.676291	51.988919	146.56797
26.826	43.676291	50.475822	147.70355
26.851	43.676291	48.668803	148.79546
26.875	43.676291	46.663021	149.84369
26.9	43.676291	44.759906	150.9356
26.925	43.676291	44.022588	152.0275
26.951	43.676291	44.759906	153.16309
26.976	43.676291	45.066747	154.25499
27	43.676291	43.649259	155.30323
27.025	43.676291	42.286135	156.39513
27.052	43.676291	42.631002	157.57439
27.076	43.676291	43.3125	158.62262
27.101	43.676291	42.671392	159.71453
27.125	43.676291	41.171516	160.76276
27.15	43.676291	40.240488	161.85467
27.176	43.676291	39.853344	162.99025
27.201	43.676291	38.957158	164.08216
27.226	43.676291	37.492499	165.17407
27.25	43.676291	36.063908	166.2223
27.275	43.676291	34.82456	167.31421
27.301	43.676291	33.871656	168.44979
27.326	43.676291	34.023889	169.5417
27.351	43.676291	35.510342	170.6336
27.375	43.676291	36.983632	171.68183
27.4	43.676291	37.446524	172.77374
27.426	43.676291	37.030182	173.90933
27.451	43.676291	36.254472	175.00123
27.475	43.676291	35.388856	176.04946
27.5	43.676291	34.576342	177.14137
27.525	43.676291	34.451562	178.23328
27.551	43.676291	34.948008	179.36886
27.576	43.676291	34.898681	180.46077
27.6	43.676291	33.871656	181.509
27.625	43.676291	32.176333	182.60091
27.65	43.676291	30.244511	183.69281
27.676	43.676291	29.112658	184.8284
27.701	43.676291	28.96435	185.92031
27.725	43.676291	28.454322	186.96854
27.75	43.676291	27.184914	188.06044
27.777	43.676291	26.25	189.2397
27.801	43.676291	26.478691	190.28793
27.826	43.676291	27.46859	191.37984
27.85	43.676291	28.119374	192.42807
27.875	43.676291	27.780389	193.51998
27.901	43.676291	26.962213	194.65556
27.926	43.676291	26.446142	195.74747
27.951	43.676291	26.60849	196.83938
27.975	43.676291	27.965799	197.88761
28	43.676291	30.158954	198.97952
28.026	43.676291	31.717996	200.1151
28.051	43.676291	31.988401	201.20701
28.076	43.676291	31.5	202.29891
28.1	43.676291	30.948294	203.34715
28.125	43.676291	30.499744	204.43905
28.151	43.676291	29.871993	205.57464
28.176	43.676291	28.875	206.66654
28.2	43.676291	27.342875	207.71477
28.225	43.676291	25.450319	208.80668
28.25	43.676291	23.697804	209.89859
28.276	43.676291	21.606477	211.03417
28.301	43.676291	0	212.12608
28.325	0	0	212.6502
28.35	0	0	212.6502
28.375	0	0	212.6502
28.401	0	0	212.6502
28.426	0	0	212.6502
28.45	0	0	212.6502
28.475	0	0	212.6502
28.502	0	0	212.6502
28.526	0	0	212.6502
28.551	0	0	212.6502
28.575	0	0	212.6502
28.6	0	0	212.6502
28.626	0	0	212.6502
28.651	0	0	212.6502
28.676	0	0	212.6502
28.7	0	0	212.6502
28.725	0	0	212.6502
28.751	0	0	212.6502
28.776	0	0	212.6502
28.801	0	0	212.6502
28.825	0	0	212.6502
28.85	0	0	212.6502
28.876	0	0	212.6502
28.901	0	0	212.6502
28.925	0	0	212.6502
28.95	0	0	212.6502
28.975	0	0	212.6502
29.001	0	0	212.6502
29.026	0	0	212.6502
29.05	0	0	212.6502
29.075	0	0	212.6502
29.1	0	0	212.6502
29.126	0	0	212.6502
29.151	0	0	212.6502
29.175	0	0	212.6502
29.2	0	0	212.6502
29.227	0	0	212.6502
29.251	0	0	212.6502
29.276	0	0	212.6502
29.3	0	0	212.6502
29.325	0	0	212.6502
29.351	0	0	212.6502
29.376	0	0	212.6502
29.401	0	0	212.6502
29.425	0	0	212.6502
29.45	0	0	212.6502
29.476	0	0	212.6502
29.501	0	0	212.6502
29.526	0	0	212.6502
29.55	0	0	212.6502
29.575	0	0	212.6502
29.601	0	0	212.6502
29.626	0	0	212.6502
29.65	0	0	212.6502
29.675	0	0	212.6502
29.7	0	0	212.6502
29.726	0	0	212.6502
29.751	0	0	212.6502
29.775	0	0	212.6502
29.8	0	0	212.6502
29.825	0	0	212.6502
29.851	0	0	212.6502
29.876	0	0	212.6502
29.9	0	0	212.6502
29.925	0	0	212.6502
29.952	0	0	212.6502
29.976	0	0	212.6502
30.001	0	0	212.6502
30.025	0	0	212.6502
30.05	0	0	212.6502
30.076	0	0	212.6502
30.101	0	0	212.6502
30.126	0	0	212.6502
30.15	0	0	212.6502
30.175	0	0	212.6502
30.201	0	0	212.6502
30.226	0	0	212.6502
30.251	0	0	212.6502
30.275	0	0	212.6502
30.3	0	0	212.6502
30.326	0	0	212.6502
30.351	0	0	212.6502
30.375	0	0	212.6502
30.4	0	0	212.6502
30.425	0	0	212.6502
30.451	0	0	212.6502
30.476	0	0	212.6502
30.5	0	0	212.6502
30.525	0	0	212.6502
30.55	0	0	212.6502
30.576	0	0	212.6502
30.601	0	0	212.6502
30.625	0	0	212.6502
30.65	0	0	212.6502
30.676	0	0	212.6502
30.701	0	0	212.6502
30.726	0	0	212.6502
30.75	0	0	212.6502
30.775	0	0	212.6502
30.801	0	0	212.6502
30.826	0	0	212.6502
30.851	0	0	212.6502
30.875	0	0	212.6502
30.9	0	0	212.6502
30.926	0	0	212.6502
30.951	0	0	212.6502
30.976	0	0	212.6502
31	0	0	212.6502
31.025	0	0	212.6502
31.051	0	0	212.6502
31.076	0	0	212.6502
31.1	0	0	212.6502
31.125	0	0	212.6502
31.15	0	0	212.6502
31.176	0	0	212.6502
31.201	0	0	212.6502
31.225	0	0	212.6502
31.25	0	0	212.6502
31.275	0	0	212.6502
31.301	0	0	212.6502
31.326	0	0	212.6502
31.35	0	0	212.6502
31.375	0	0	212.6502
31.401	0	0	212.6502
31.426	0	0	212.6502
31.451	0	0	212.6502
31.475	0	0	212.6502
31.5	0	0	212.6502
31.526	0	0	212.6502
31.551	0	0	212.6502
31.576	0	0	212.6502
31.6	0	0	212.6502
31.625	0	0	212.6502
31.651	0	0	212.6502
31.676	0	0	212.6502
31.7	0	0	212.6502
31.725	0	0	212.6502
31.75	0	0	212.6502
31.776	0	0	212.6502
31.801	0	0	212.6502
31.825	0	0	212.6502
31.85	0	0	212.6502
31.875	0	0	212.6502
31.901	0	0	212.6502
31.926	0	0	212.6502
31.95	0	0	212.6502
31.975	0	0	212.6502
32	0	0	212.6502
32.026	0	0	212.6502
32.051	0	0	212.6502
32.075	0	0	212.6502
32.1	0	0	212.6502
32.126	0	0	212.6502
32.151	0	0	212.6502
32.176	0	0	212.6502
32.2	0	0	212.6502
32.225	0	0	212.6502
32.251	0	0	212.6502
32.276	0	0	212.6502
32.301	0	0	212.6502
32.325	0	0	212.6502
32.35	0	0	212.6502
32.376	0	0	212.6502
32.401	0	0	212.6502
32.425	0	0	212.6502
32.45	0	0	212.6502
32.475	0	0	212.6502
32.501	0	0	212.6502
32.526	0	0	212.6502
32.55	0	0	212.6502
32.575	0	0	212.6502
32.6	0	0	212.6502
32.626	0	0	212.6502
32.651	0	0	212.6502
32.675	0	0	212.6502
32.7	0	0	212.6502
32.727	0	0	212.6502
32.751	0	0	212.6502
32.776	0	0	212.6502
32.8	0	0	212.6502
32.825	0	0	212.6502
32.851	0	0	212.6502
32.876	0	0	212.6502
32.901	0	0	212.6502
32.925	0	0	212.6502
32.95	0	0	212.6502
32.976	0	0	212.6502
33.001	0	0	212.6502
33.026	0	0	212.6502
33.05	0	0	212.6502
33.075	0	0	212.6502
33.101	0	0	212.6502
33.126	0	0	212.6502
33.15	0	0	212.6502
33.175	0	0	212.6502
33.2	0	0	212.6502
33.226	0	0	212.6502
33.251	0	0	212.6502
33.275	0	0	212.6502
33.3	0	0	212.6502
33.325	0	0	212.6502
33.351	0	0	212.6502
33.376	0	0	212.6502
33.4	0	0	212.6502
33.425	0	0	212.6502
33.452	0	0	212.6502
33.476	0	0	212.6502
33.501	0	0	212.6502
33.525	0	0	212.6502
33.55	0	0	212.6502
33.576	0	0	212.6502
33.601	0	0	212.6502
33.626	0	0	212.6502
33.65	0	0	212.6502
33.675	0	0	212.6502
33.701	0	0	212.6502
33.726	0	0	212.6502
33.751	0	0	212.6502
33.775	0	0	212.6502
33.8	0	0	212.6502
33.826	0	0	212.6502
33.851	0	0	212.6502
33.875	0	0	212.6502
33.9	0	0	212.6502
33.925	0	0	212.6502
33.951	0	0	212.6502
33.976	0	0	212.6502
34	0	0	212.6502
34.025	0	0	212.6502
34.05	0	0	212.6502
34.076	0	0	212.6502
34.101	0	0	212.6502
34.125	0	0	212.6502
34.15	58.327733	27.342875	213.37929
34.177	58.327733	38.802082	214.95414
34.201	58.327733	48.774873	216.35401
34.226	58.327733	56.238749	217.8122
34.25	58.327733	61.617647	219.21207
34.275	58.327733	66.069743	220.67026
34.301	58.327733	69.450972	222.18678
34.326	58.327733	71.214465	223.64497
34.351	58.327733	71.43184	225.10317
34.375	58.327733	69.052969	226.50303
34.4	58.327733	61.8409	227.96123
34.426	58.327733	49.301805	229.47775
34.451	58.327733	35.169123	230.93594
34.476	58.327733	24.413911	232.39413
34.5	58.327733	0	233.794
34.525	58.327733	0	235.25219
34.551	58.327733	0	236.76871
34.576	58.327733	0	238.22691
34.6	58.327733	0	239.62677
34.625	58.327733	24.236868	241.08497
34.65	58.327733	35.242519	242.54316
34.676	58.327733	51.906015	244.05968
34.701	58.327733	68.840594	245.51787
34.725	58.327733	81.512485	246.91774
34.75	58.327733	89.056776	248.37593
34.775	58.327733	91.574509	249.83413
34.801	58.327733	88.785556	251.35065
34.826	58.327733	81.881488	252.80884
34.85	58.327733	75.260174	254.20871
34.875	58.327733	74.025465	255.6669
34.902	58.327733	78.443152	257.24175
34.926	58.327733	84.887402	258.64161
34.951	58.327733	90.648057	260.09981
34.975	58.327733	94.818474	261.49967
35	58.327733	97.089521	262.95786
35.026	58.327733	97.116131	264.47439
35.051	58.327733	94.299266	265.93258
35.076	58.327733	87.613676	267.39077
35.1	58.327733	76.66618	268.79064
35.125	58.327733	62.298833	270.24883
35.151	58.327733	45.768439	271.76535
35.176	58.327733	28.934598	273.22355
35.201	58.327733	0	274.68174
35.225	58.327733	0	276.0816
35.25	58.327733	0	277.5398
35.276	58.327733	0	279.05632
35.301	58.327733	0	280.51451
35.325	58.327733	0	281.91438
35.35	58.327733	0	283.37257
35.375	58.327733	0	284.83076
35.401	58.327733	39.680068	286.34729
35.426	58.327733	66.615032	287.80548
35.45	58.327733	89.413912	289.20534
35.475	58.327733	102.47591	290.66354
35.5	58.327733	106.3692	292.12173
35.526	58.327733	105.78457	293.63825
35.551	58.327733	104.01097	295.09645
35.575	58.327733	101.2243	296.49631
35.6	58.327733	98.882743	297.9545
35.627	58.327733	99.680897	299.52935
35.651	58.327733	102.10541	300.92922
35.676	58.327733	103.37969	302.38741
35.7	58.327733	104.53962	303.78728
35.725	58.327733	106.14222	305.24547
35.751	58.327733	105.45837	306.76199
35.776	58.327733	101.19026	308.22019
35.801	58.327733	94.863883	309.67838
35.825	58.327733	87.061401	311.07824
35.85	58.327733	77.203566	312.53644
35.876	58.327733	66.199981	314.05296
35.901	58.327733	54.827321	315.51115
35.926	58.327733	42.081951	316.96935
35.95	58.327733	27.965799	318.36921
35.975	58.327733	0	319.8274
36.001	58.327733	0	321.34393
36.026	58.327733	0	322.80212
36.05	58.327733	0	324.20198
36.075	58.327733	0	325.66018
36.1	58.327733	0	327.11837
36.126	58.327733	0	328.63489
36.151	58.327733	0	330.09309
36.175	58.327733	0	331.49295
36.2	58.327733	28.302564	332.95114
36.225	58.327733	51.372263	334.40934
36.251	58.327733	73.171139	335.92586
36.276	58.327733	88.201562	337.38405
36.3	58.327733	95.992126	338.78392
36.325	58.327733	98.708377	340.24211
36.352	58.327733	97.40837	341.81696
36.376	58.327733	93.326041	343.21683
36.401	58.327733	89.481318	344.67502
36.425	58.327733	87.613676	346.07488
36.45	58.327733	86.425908	347.53308
36.476	58.327733	84.51114	349.0496
36.501	58.327733	82.091603	350.50779
36.526	58.327733	80.008691	351.96599
36.55	58.327733	78.223238	353.36585
36.575	58.327733	75.852962	354.82404
36.601	58.327733	72.982554	356.34056
36.626	58.327733	70.972156	357.79876
36.651	58.327733	70.692473	359.25695
36.675	58.327733	71.141859	360.65682
36.7	58.327733	70.362732	362.11501
36.726	58.327733	68.501939	363.63153
36.751	58.327733	67.514061	365.08972
36.775	58.327733	67.078895	366.48959
36.8	58.327733	65.546203	367.94778
36.825	58.327733	63.081978	369.40598
36.851	58.327733	60.560178	370.9225
36.876	58.327733	58.974935	372.38069
36.9	58.327733	58.931104	373.78056
36.925	58.327733	58.872611	375.23875
36.95	58.327733	57.525843	376.69694
36.976	58.327733	55.79283	378.21346
37.001	58.327733	54.44898	379.67166
37.025	58.327733	53.443092	381.07152
37.05	58.327733	52.761847	382.52972
37.076	58.327733	52.23684	384.04624
37.101	58.327733	51.988919	385.50443
37.126	58.327733	52.434334	386.96262
37.15	58.327733	53.038643	388.36249
37.175	58.327733	52.5	389.82068
37.201	58.327733	50.287766	391.3372
37.226	58.327733	46.77364	392.7954
37.251	58.327733	41.338541	394.25359
37.275	58.327733	32.25654	395.65346
37.3	58.327733	0	397.11165
37.326	0	0	397.86991
37.351	0	0	397.86991
37.376	0	0	397.86991
37.4	0	0	397.86991
37.425	0	0	397.86991
37.451	0	0	397.86991
37.476	0	0	397.86991
37.5	0	0	397.86991
37.525	0	0	397.86991
37.55	0	0	397.86991
37.576	0	0	397.86991
37.601	0	0	397.86991
37.625	0	0	397.86991
37.65	0	0	397.86991
37.675	0	0	397.86991
37.701	0	0	397.86991
37.726	0	0	397.86991
37.75	0	0	397.86991
37.775	0	0	397.86991
37.801	0	0	397.86991
37.826	0	0	397.86991
37.851	0	0	397.86991
37.875	0	0	397.86991
37.9	0	0	397.86991
37.926	0	0	397.86991
37.951	0	0	397.86991
37.976	0	0	397.86991
38	0	0	397.86991
38.025	0	0	397.86991
38.051	0	0	397.86991
38.076	0	0	397.86991
38.1	0	0	397.86991
38.125	0	0	397.86991
38.15	0	0	397.86991
38.176	0	0	397.86991
38.201	0	0	397.86991
38.225	0	0	397.86991
38.25	0	0	397.86991
38.275	0	0	397.86991
38.301	0	0	397.86991
38.326	0	0	397.86991
38.35	0	0	397.86991
38.375	0	0	397.86991
38.4	0	0	397.86991
38.426	0	0	397.86991
38.451	0	0	397.86991
38.475	0	0	397.86991
38.5	0	0	397.86991
38.526	0	0	397.86991
38.551	0	0	397.86991
38.576	0	0	397.86991
38.6	0	0	397.86991
38.625	0	0	397.86991
38.651	0	0	397.86991
38.676	0	0	397.86991
38.701	0	0	397.86991
38.725	0	0	397.86991
38.75	0	0	397.86991
38.776	0	0	397.86991
38.801	0	0	397.86991
38.825	0	0	397.86991
38.85	0	0	397.86991
38.875	0	0	397.86991
38.901	0	0	397.86991
38.926	0	0	397.86991
38.95	0	0	397.86991
38.975	0	0	397.86991
39	0	0	397.86991
39.026	0	0	397.86991
39.051	0	0	397.86991
39.075	0	0	397.86991
39.1	0	0	397.86991
39.127	0	0	397.86991
39.151	0	0	397.86991
39.176	0	0	397.86991
39.2	0	0	397.86991
39.225	0	0	397.86991
39.251	0	0	397.86991
39.276	0	0	397.86991
39.301	0	0	397.86991
39.325	0	0	397.86991
39.35	0	0	397.86991
39.376	0	0	397.86991
39.401	0	0	397.86991
39.426	0	0	397.86991
39.45	0	0	397.86991
39.475	0	0	397.86991
39.501	0	0	397.86991
39.526	0	0	397.86991
39.55	0	0	397.86991
39.575	0	0	397.86991
39.6	0	0	397.86991
39.626	0	0	397.86991
39.651	0	0	397.86991
39.675	0	0	397.86991
39.7	0	0	397.86991
39.725	0	0	397.86991
39.751	0	0	397.86991
39.776	0	0	397.86991
39.8	0	0	397.86991
39.825	0	0	397.86991
39.852	0	0	397.86991
39.876	0	0	397.86991
39.901	0	0	397.86991
39.925	0	0	397.86991
39.95	0	0	397.86991
39.976	0	0	397.86991
40.001	0	0	397.86991
40.026	0	0	397.86991
40.05	0	0	397.86991
40.075	0	0	397.86991
40.101	0	0	397.86991
40.126	0	0	397.86991
40.151	0	0	397.86991
40.175	0	0	397.86991
40.2	0	0	397.86991
40.226	0	0	397.86991
40.251	0	0	397.86991
40.275	0	0	397.86991
40.3	0	0	397.86991
40.325	0	0	397.86991
40.351	0	0	397.86991
40.376	0	0	397.86991
40.4	0	0	397.86991
40.425	0	0	397.86991
40.45	0	0	397.86991
40.476	0	0	397.86991
40.501	0	0	397.86991
40.525	0	0	397.86991
40.55	0	0	397.86991
40.577	0	0	397.86991
40.601	0	0	397.86991
40.626	0	0	397.86991
40.65	0	0	397.86991
40.675	0	0	397.86991
40.701	0	0	397.86991
40.726	0	0	397.86991
40.751	0	0	397.86991
40.775	0	0	397.86991
40.8	0	0	397.86991
40.826	0	0	397.86991
40.851	0	0	397.86991
40.876	0	0	397.86991
40.9	0	0	397.86991
40.925	0	0	397.86991
40.951	0	0	397.86991
40.976	0	0	397.86991
41	0	0	397.86991
41.025	0	0	397.86991
41.05	0	0	397.86991
41.076	0	0	397.86991
41.101	0	0	397.86991
41.125	0	0	397.86991
41.15	0	0	397.86991
41.175	0	0	397.86991
41.201	0	0	397.86991
41.226	0	0	397.86991
41.25	0	0	397.86991
41.275	0	0	397.86991
41.302	0	0	397.86991
41.326	0	0	397.86991
41.351	0	0	397.86991
41.375	0	0	397.86991
41.4	0	0	397.86991
41.426	0	0	397.86991
41.451	0	0	397.86991
41.476	0	0	397.86991
41.5	0	0	397.86991
41.525	0	0	397.86991
41.551	0	0	397.86991
41.576	0	0	397.86991
41.601	0	0	397.86991
41.625	0	0	397.86991
41.65	0	0	397.86991
41.676	0	0	397.86991
41.701	0	0	397.86991
41.725	0	0	397.86991
41.75	0	0	397.86991
41.775	0	0	397.86991
41.801	0	0	397.86991
41.826	0	0	397.86991
41.85	0	0	397.86991
41.875	0	0	397.86991
41.9	0	0	397.86991
41.926	0	0	397.86991
41.951	0	0	397.86991
41.975	0	0	397.86991
42	0	0	397.86991
42.027	0	0	397.86991
42.051	0	0	397.86991
42.076	0	0	397.86991
42.1	0	0	397.86991
42.125	0	0	397.86991
42.151	0	0	397.86991
42.176	0	0	397.86991
42.201	0	0	397.86991
42.225	0	0	397.86991
42.25	0	0	397.86991
42.276	0	0	397.86991
42.301	0	0	397.86991
42.326	0	0	397.86991
42.35	0	0	397.86991
42.375	0	0	397.86991
42.401	0	0	397.86991
42.426	0	0	397.86991
42.45	0	0	397.86991
42.475	0	0	397.86991
42.5	0	0	397.86991
42.526	0	0	397.86991
42.551	0	0	397.86991
42.575	0	0	397.86991
42.6	0	0	397.86991
42.625	0	0	397.86991
42.651	0	0	397.86991
42.676	0	0	397.86991
42.7	0	0	397.86991
42.725	0	0	397.86991
42.752	0	0	397.86991
42.776	0	0	397.86991
42.801	0	0	397.86991
42.825	0	0	397.86991
42.85	0	0	397.86991
42.876	0	0	397.86991
42.901	0	0	397.86991
42.926	0	0	397.86991
42.95	0	0	397.86991
42.975	0	0	397.86991
43.001	0	0	397.86991
43.026	0	0	397.86991
43.051	0	0	397.86991
43.075	0	0	397.86991
43.1	0	0	397.86991
43.126	0	0	397.86991
43.151	0	0	397.86991
43.175	0	0	397.86991
43.2	0	0	397.86991
43.225	0	0	397.86991
43.251	0	0	397.86991
43.276	0	0	397.86991
43.3	0	0	397.86991
43.325	0	0	397.86991
43.35	0	0	397.86991
43.376	0	0	397.86991
43.401	0	0	397.86991
43.425	0	0	397.86991
43.45	0	0	397.86991
43.476	0	0	397.86991
43.501	0	0	397.86991
43.526	0	0	397.86991
43.55	0	0	397.86991
43.575	0	0	397.86991
43.601	0	0	397.86991
43.626	0	0	397.86991
43.651	0	0	397.86991
43.675	0	0	397.86991
43.7	0	0	397.86991
43.726	0	0	397.86991
43.751	0	0	397.86991
43.776	0	0	397.86991
43.8	0	0	397.86991
43.825	0	0	397.86991
43.851	0	0	397.86991
43.876	0	0	397.86991
43.9	0	0	397.86991
43.925	0	0	397.86991
43.95	56.328797	27.749367	398.57402
43.976	56.328797	34.175443	400.03857
44.001	56.328797	40.047384	401.44679
44.025	56.328797	45.314526	402.79868
44.05	56.328797	49.580545	404.2069
44.075	56.328797	53.184599	405.61512
44.101	56.328797	56.513757	407.07967
44.126	56.328797	59.7584	408.48789
44.15	56.328797	62.5885	409.83978
44.175	56.328797	64.619802	411.248
44.201	56.328797	66.316977	412.71255
44.226	56.328797	67.488541	414.12077
44.251	56.328797	67.399143	415.52899
44.275	56.328797	66.329964	416.88088
44.3	56.328797	64.673096	418.2891
44.326	56.328797	62.395538	419.75365
44.351	56.328797	59.715144	421.16187
44.376	56.328797	57.839419	422.57009
44.4	56.328797	57.958431	423.92198
44.425	56.328797	58.711457	425.3302
44.451	56.328797	58.358302	426.79475
44.476	56.328797	57.525843	428.20297
44.5	56.328797	57.18043	429.55486
44.525	56.328797	57.089978	430.96308
44.55	56.328797	56.68116	432.3713
44.576	56.328797	55.823697	433.83585
44.601	56.328797	55.312182	435.24407
44.625	56.328797	55.761945	436.59596
44.65	56.328797	56.315275	438.00418
44.675	56.328797	56.238749	439.4124
44.701	56.328797	56.162119	440.87695
44.726	56.328797	56.284677	442.28517
44.75	56.328797	56.039293	443.63706
44.775	56.328797	56.14678	445.04528
44.8	56.328797	57.525843	446.4535
44.826	56.328797	59.295374	447.91805
44.851	56.328797	60.275053	449.32627
44.875	56.328797	60.232168	450.67816
44.9	56.328797	59.715144	452.08638
44.926	56.328797	59.512866	453.55093
44.951	56.328797	59.222699	454.95915
44.976	56.328797	57.928701	456.36737
45	56.328797	56.665962	457.71926
45.025	56.328797	56.878365	459.12748
45.051	56.328797	57.45093	460.59203
45.076	56.328797	56.878365	462.00025
45.101	56.328797	55.576278	463.40847
45.125	56.328797	54.433159	464.76036
45.15	56.328797	53.50752	466.16858
45.176	56.328797	52.565584	467.63313
45.201	56.328797	51.522939	469.04135
45.225	56.328797	50.116193	470.39324
45.25	56.328797	47.757689	471.80146
45.275	56.328797	44.100781	473.20968
45.301	56.328797	39.831726	474.67422
45.326	56.328797	36.373067	476.08244
45.35	56.328797	34.923354	477.43434
45.375	56.328797	36.444039	478.84256
45.4	56.328797	39.155639	480.25078
45.426	56.328797	37.903764	481.71532
45.451	56.328797	29.871993	483.12354
45.475	56.328797	0	484.47544
45.5	56.328797	0	485.88366
45.527	56.328797	27.374358	487.40453
45.551	56.328797	46.217894	488.75642
45.576	56.328797	64.138157	490.16464
45.6	56.328797	76.86814	491.51653
45.625	56.328797	82.895572	492.92475
45.651	56.328797	84.204828	494.3893
45.676	56.328797	83.650641	495.79752
45.701	56.328797	82.290715	497.20574
45.725	56.328797	80.416737	498.55763
45.75	56.328797	79.012064	499.96585
45.776	56.328797	78.902976	501.4304
45.801	56.328797	79.976388	502.83862
45.826	56.328797	81.459633	504.24684
45.85	56.328797	82.238364	505.59873
45.875	56.328797	81.786761	507.00695
45.901	56.328797	80.320282	508.4715
45.926	56.328797	77.92537	509.87972
45.95	56.328797	75.14564	511.23161
45.975	56.328797	72.947139	512.63983
46	56.328797	71.23865	514.04805
46.026	56.328797	69.537731	515.5126
46.051	56.328797	68.123681	516.92082
46.075	56.328797	67.078895	518.27271
46.1	56.328797	65.716811	519.68093
46.125	56.328797	63.571625	521.08915
46.151	56.328797	61.168696	522.5537
46.176	56.328797	59.280846	523.96192
46.2	56.328797	57.525843	525.31381
46.225	56.328797	55.062465	526.72203
46.252	56.328797	52.5	528.24291
46.276	56.328797	50.866784	529.5948
46.301	56.328797	49.441372	531.00302
46.325	56.328797	47.413779	532.35491
46.35	56.328797	45.466334	533.76313
46.376	56.328797	44.04215	535.22768
46.401	56.328797	42.448774	536.6359
46.426	56.328797	39.265473	538.04412
46.45	56.328797	32.83874	539.39601
46.475	56.328797	23.108947	540.80423
46.501	56.328797	0	542.26878
46.526	0	0	542.97289
46.551	0	0	542.97289
46.575	0	0	542.97289
46.6	0	0	542.97289
46.626	0	0	542.97289
46.651	0	0	542.97289
46.675	0	0	542.97289
46.7	0	0	542.97289
46.725	0	0	542.97289
46.751	0	0	542.97289
46.776	0	0	542.97289
46.8	0	0	542.97289
46.825	0	0	542.97289
46.85	0	0	542.97289
46.876	0	0	542.97289
46.901	0	0	542.97289
46.925	0	0	542.97289
46.95	0	0	542.97289
46.977	0	0	542.97289
47.001	0	0	542.97289
47.026	0	0	542.97289
47.05	0	0	542.97289
47.075	0	0	542.97289
47.101	0	0	542.97289
47.126	0	0	542.97289
47.151	0	0	542.97289
47.175	0	0	542.97289
47.2	0	0	542.97289
47.226	0	0	542.97289
47.251	0	0	542.97289
47.276	0	0	542.97289
47.3	0	0	542.97289
47.325	0	0	542.97289
47.351	0	0	542.97289
47.376	0	0	542.97289
47.4	0	0	542.97289
47.425	0	0	542.97289
47.45	0	0	542.97289
47.476	0	0	542.97289
47.501	0	0	542.97289
47.525	0	0	542.97289
47.55	0	0	542.97289
47.575	0	0	542.97289
47.601	0	0	542.97289
47.626	0	0	542.97289
47.65	0	0	542.97289
47.675	0	0	542.97289
47.702	0	0	542.97289
47.726	0	0	542.97289
47.751	0	0	542.97289
47.775	0	0	542.97289
47.8	0	0	542.97289
47.826	0	0	542.97289
47.851	0	0	542.97289
47.876	0	0	542.97289
47.9	0	0	542.97289
47.925	0	0	542.97289
47.951	0	0	542.97289
47.976	0	0	542.97289
48.001	0	0	542.97289
48.025	0	0	542.97289
48.05	0	0	542.97289
48.076	0	0	542.97289
48.101	0	0	542.97289
48.125	0	0	542.97289
48.15	0	0	542.97289
48.175	0	0	542.97289
48.201	0	0	542.97289
48.226	0	0	542.97289
48.25	0	0	542.97289
48.275	0	0	542.97289
48.3	0	0	542.97289
48.326	0	0	542.97289
48.351	0	0	542.97289
48.375	0	0	542.97289
48.4	0	0	542.97289
48.427	0	0	542.97289
48.451	0	0	542.97289
48.476	0	0	542.97289
48.5	0	0	542.97289
48.525	0	0	542.97289
48.551	0	0	542.97289
48.576	0	0	542.97289
48.601	0	0	542.97289
48.625	0	0	542.97289
48.65	0	0	542.97289
48.676	0	0	542.97289
48.701	0	0	542.97289
48.726	0	0	542.97289
48.75	0	0	542.97289
48.775	0	0	542.97289
48.801	0	0	542.97289
48.826	0	0	542.97289
48.85	0	0	542.97289
48.875	0	0	542.97289
48.9	0	0	542.97289
48.926	0	0	542.97289
48.951	0	0	542.97289
48.975	0	0	542.97289
49	0	0	542.97289
49.025	0	0	542.97289
49.051	0	0	542.97289
49.076	0	0	542.97289
49.1	0	0	542.97289
49.125	0	0	542.97289
49.152	0	0	542.97289
49.176	0	0	542.97289
49.201	0	0	542.97289
49.225	0	0	542.97289
49.25	0	0	542.97289
49.276	0	0	542.97289
49.301	0	0	542.97289
49.326	0	0	542.97289
49.35	0	0	542.97289
49.375	0	0	542.97289
49.401	0	0	542.97289
49.426	0	0	542.97289
49.451	0	0	542.97289
49.475	0	0	542.97289
49.5	0	0	542.97289
49.526	0	0	542.97289
49.551	0	0	542.97289
49.575	0	0	542.97289
49.6	0	0	542.97289
49.625	0	0	542.97289
49.651	0	0	542.97289
49.676	0	0	542.97289
49.7	0	0	542.97289
49.725	0	0	542.97289
49.75	0	0	542.97289
49.776	0	0	542.97289
49.801	0	0	542.97289
49.825	0	0	542.97289
49.85	0	0	542.97289
49.876	0	0	542.97289
49.901	0	0	542.97289
49.926	0	0	542.97289
49.95	0	0	542.97289
49.975	0	0	542.97289
[truncated: 3,391 more rows]
