# Supplementary material for: Week Long Topography Study of Young Adults Using Electronic Cigarettes in Their Natural Environment
Source: PLoS One. 2016 Oct 13;11(10):e0164038. doi: 10.1371/journal.pone.0164038 (PMC5063505; doi:10.1371/journal.pone.0164038)
Supplement: S5 File — This data file contains the flow rate and cumulative volume vs. time for Participant 5, as shown graphically in Figs 3 and 5, respectively. (CSV) [file pone.0164038.s005.csv]

Time [sec]	Mean Pluff Flow Rate [mL/sec]	Flow Rate [mL/sec]	Accumulated Volume [ml]
1.038	0	0	0
1.042	0	0	0
1.048	0	0	0
1.052	0	0	0
1.056	0	0	0
1.064	0	0	0
1.075	0	0	0
1.083	0	0	0
1.091	0	0	0
1.099	0	0	0
1.107	0	0	0
1.118	0	0	0
1.126	0	0	0
1.134	0	0	0
1.142	0	0	0
1.15	0	0	0
1.159	0	0	0
1.169	0	0	0
1.177	0	0	0
1.185	0	0	0
1.193	0	0	0
1.202	0	0	0
1.212	0	0	0
1.22	0	0	0
1.228	0	0	0
1.236	0	0	0
1.245	0	0	0
1.255	0	0	0
1.263	0	0	0
1.271	0	0	0
1.28	0	0	0
1.288	0	0	0
1.296	0	0	0
1.306	0	0	0
1.314	0	0	0
1.323	0	0	0
1.331	0	0	0
1.339	0	0	0
1.349	0	0	0
1.357	0	0	0
1.366	0	0	0
1.374	0	0	0
1.382	0	0	0
1.392	0	0	0
1.4	0	0	0
1.409	0	0	0
1.417	0	0	0
1.425	0	0	0
1.435	0	0	0
1.443	0	0	0
1.452	0	0	0
1.46	0	0	0
1.468	0	0	0
1.476	0	0	0
1.486	0	0	0
1.495	0	0	0
1.503	0	0	0
1.511	0	0	0
1.519	0	0	0
1.529	0	0	0
1.538	0	0	0
1.55	0	0	0
1.576	0	0	0
1.601	0	0	0
1.626	0	0	0
1.65	0	0	0
1.675	0	0	0
1.701	0	0	0
1.726	0	0	0
1.751	0	0	0
1.775	0	0	0
1.8	0	0	0
1.826	0	0	0
1.851	0	0	0
1.875	0	0	0
1.9	0	0	0
1.925	0	0	0
1.951	0	0	0
1.976	0	0	0
2	0	0	0
2.025	0	0	0
2.05	0	0	0
2.076	0	0	0
2.101	0	0	0
2.125	0	0	0
2.15	0	0	0
2.177	0	0	0
2.201	0	0	0
2.226	0	0	0
2.25	0	0	0
2.275	0	0	0
2.301	0	0	0
2.326	0	0	0
2.351	0	0	0
2.375	0	0	0
2.4	0	0	0
2.426	0	0	0
2.451	0	0	0
2.476	0	0	0
2.5	0	0	0
2.525	0	0	0
2.551	0	0	0
2.576	0	0	0
2.6	0	0	0
2.625	0	0	0
2.65	0	0	0
2.676	0	0	0
2.701	0	0	0
2.725	0	0	0
2.75	0	0	0
2.775	0	0	0
2.801	0	0	0
2.826	0	0	0
2.85	0	0	0
2.875	0	0	0
2.902	0	0	0
2.926	0	0	0
2.951	0	0	0
2.975	0	0	0
3	0	0	0
3.026	0	0	0
3.051	0	0	0
3.076	0	0	0
3.1	0	0	0
3.125	0	0	0
3.151	0	0	0
3.176	0	0	0
3.201	0	0	0
3.225	0	0	0
3.25	0	0	0
3.276	0	0	0
3.301	0	0	0
3.325	0	0	0
3.35	0	0	0
3.375	0	0	0
3.401	0	0	0
3.426	0	0	0
3.45	0	0	0
3.475	0	0	0
3.5	0	0	0
3.526	0	0	0
3.551	0	0	0
3.575	0	0	0
3.6	0	0	0
3.627	0	0	0
3.651	0	0	0
3.676	0	0	0
3.7	0	0	0
3.725	0	0	0
3.751	0	0	0
3.776	0	0	0
3.801	0	0	0
3.825	0	0	0
3.85	0	0	0
3.876	0	0	0
3.901	0	0	0
3.926	0	0	0
3.95	0	0	0
3.975	0	0	0
4.001	0	0	0
4.026	0	0	0
4.05	0	0	0
4.075	0	0	0
4.1	0	0	0
4.126	0	0	0
4.151	0	0	0
4.175	0	0	0
4.2	0	0	0
4.225	0	0	0
4.251	0	0	0
4.276	0	0	0
4.3	0	0	0
4.325	0	0	0
4.352	0	0	0
4.376	0	0	0
4.401	0	0	0
4.425	0	0	0
4.45	0	0	0
4.476	0	0	0
4.501	0	0	0
4.526	0	0	0
4.55	0	0	0
4.575	0	0	0
4.601	0	0	0
4.626	0	0	0
4.651	0	0	0
4.675	0	0	0
4.7	0	0	0
4.726	0	0	0
4.751	0	0	0
4.775	0	0	0
4.8	0	0	0
4.825	0	0	0
4.851	0	0	0
4.876	0	0	0
4.9	0	0	0
4.925	0	0	0
4.95	0	0	0
4.976	0	0	0
5.001	0	0	0
5.025	0	0	0
5.05	0	0	0
5.076	0	0	0
5.101	0	0	0
5.126	0	0	0
5.15	0	0	0
5.175	0	0	0
5.201	0	0	0
5.226	0	0	0
5.251	0	0	0
5.275	0	0	0
5.3	0	0	0
5.326	0	0	0
5.351	0	0	0
5.376	0	0	0
5.4	0	0	0
5.425	0	0	0
5.451	0	0	0
5.476	0	0	0
5.5	0	0	0
5.525	0	0	0
5.55	0	0	0
5.576	0	0	0
5.601	0	0	0
5.625	0	0	0
5.65	0	0	0
5.675	0	0	0
5.701	0	0	0
5.726	0	0	0
5.75	0	0	0
5.775	0	0	0
5.801	0	0	0
5.826	0	0	0
5.851	0	0	0
5.875	0	0	0
5.9	0	0	0
5.926	0	0	0
5.951	0	0	0
5.976	0	0	0
6	0	0	0
6.025	0	0	0
6.051	0	0	0
6.076	0	0	0
6.1	0	0	0
6.125	0	0	0
6.15	0	0	0
6.176	0	0	0
6.201	0	0	0
6.225	0	0	0
6.25	0	0	0
6.275	0	0	0
6.301	0	0	0
6.326	0	0	0
6.35	0	0	0
6.375	0	0	0
6.4	0	0	0
6.426	0	0	0
6.451	0	0	0
6.475	0	0	0
6.5	0	0	0
6.526	0	0	0
6.551	0	0	0
6.576	0	0	0
6.6	0	0	0
6.625	0	0	0
6.651	0	0	0
6.676	0	0	0
6.701	0	0	0
6.725	0	0	0
6.75	0	0	0
6.776	0	0	0
6.801	0	0	0
6.825	0	0	0
6.85	0	0	0
6.875	0	0	0
6.901	0	0	0
6.926	0	0	0
6.95	0	0	0
6.975	0	0	0
7	0	0	0
7.026	0	0	0
7.051	0	0	0
7.075	0	0	0
7.1	0	0	0
7.127	0	0	0
7.151	0	0	0
7.176	0	0	0
7.2	0	0	0
7.225	0	0	0
7.251	0	0	0
7.276	0	0	0
7.301	0	0	0
7.325	0	0	0
7.35	0	0	0
7.376	0	0	0
7.401	0	0	0
7.426	0	0	0
7.45	0	0	0
7.475	0	0	0
7.501	0	0	0
7.526	0	0	0
7.55	0	0	0
7.575	0	0	0
7.6	0	0	0
7.626	0	0	0
7.651	0	0	0
7.675	0	0	0
7.7	26.170991	21.725741	0.32713738
7.725	26.170991	23.515371	0.98141215
7.751	26.170991	24.902937	1.6618579
7.776	26.170991	26.64084	2.3161327
7.8	26.170991	27.811376	2.9442365
7.825	26.170991	27.873248	3.5985112
7.852	26.170991	27.996582	4.305128
7.876	26.170991	27.84233	4.9332317
7.901	26.170991	27.089695	5.5875065
7.925	26.170991	26.380924	6.2156103
7.95	26.170991	24.868325	6.8698851
7.976	26.170991	22.273864	7.5503308
8.001	26.170991	20.835292	8.2046056
8.026	26.170991	21.566576	8.8588803
8.05	26.170991	21.76535	9.4869841
8.075	26.170991	0	10.141259
8.101	26.170991	0	10.821705
8.126	26.170991	22.466381	11.475979
8.151	26.170991	23.878845	12.130254
8.175	26.170991	23.625	12.758358
8.2	26.170991	25.585335	13.412633
8.226	26.170991	29.260215	14.093078
8.251	26.170991	29.727473	14.747353
8.275	26.170991	27.089695	15.375457
8.3	26.170991	26.348254	16.029732
8.325	26.170991	28.755434	16.684007
8.351	26.170991	31.197769	17.364452
8.376	26.170991	32.363174	18.018727
8.4	26.170991	32.864958	18.646831
8.425	26.170991	33.667608	19.301106
8.45	26.170991	34.526484	19.95538
8.476	26.170991	34.775058	20.635826
8.501	26.170991	34.476555	21.290101
8.525	26.170991	33.667608	21.918205
8.55	26.170991	32.680986	22.572479
8.577	26.170991	32.786239	23.279096
8.601	26.170991	34.276108	23.9072
8.626	26.170991	35.144623	24.561475
8.65	26.170991	33.203915	25.189579
8.675	26.170991	28.934598	25.843853
8.701	26.170991	26.052381	26.524299
8.726	26.170991	25.75311	27.178574
8.751	26.170991	26.052381	27.832849
8.775	26.170991	28.149989	28.460952
8.8	26.170991	30.948294	29.115227
8.826	26.170991	30.612497	29.795673
8.851	26.170991	27.965799	30.449948
8.876	26.170991	26.348254	31.104222
8.9	26.170991	24.7642	31.732326
8.925	26.170991	22.733167	32.386601
8.951	26.170991	24.413911	33.067047
8.976	26.170991	29.142229	33.721321
9	26.170991	31.717996	34.349425
9.025	26.170991	30.386572	35.0037
9.05	26.170991	27.593732	35.657975
9.076	26.170991	25.075277	36.338421
9.101	26.170991	21.646305	36.992695
9.125	26.170991	0	37.620799
9.15	26.170991	23.478714	38.275074
9.175	26.170991	26.737658	38.929349
9.201	26.170991	26.737658	39.609794
9.226	26.170991	26.019299	40.264069
9.25	26.170991	28.149989	40.892173
9.275	26.170991	31.252937	41.546448
9.302	26.170991	30.836768	42.253064
9.326	26.170991	26.576099	42.881168
9.351	26.170991	23.478714	43.535443
9.375	26.170991	24.058522	44.163547
9.4	26.170991	23.625	44.817822
9.426	26.170991	20.958944	45.498267
9.451	26.170991	20.793911	46.152542
9.476	26.170991	23.442	46.806817
9.5	26.170991	24.798957	47.434921
9.525	26.170991	23.55197	48.089195
9.551	26.170991	0	48.769641
9.576	26.170991	0	49.423916
9.601	26.170991	22.657263	50.078191
9.625	26.170991	27.026029	50.706294
9.65	26.170991	29.201282	51.360569
9.676	26.170991	29.929605	52.041015
9.701	26.170991	29.987107	52.69529
9.725	26.170991	29.814269	53.323394
9.75	26.170991	30.358213	53.977668
9.775	26.170991	31.225365	54.631943
9.801	26.170991	30.499744	55.312389
9.826	26.170991	28.088727	55.966664
9.85	26.170991	25.450319	56.594767
9.875	26.170991	24.201304	57.249042
9.9	26.170991	25.450319	57.903317
9.926	26.170991	27.026029	58.583763
9.951	26.170991	27.531232	59.238037
9.975	26.170991	27.84233	59.866141
10	26.170991	27.121472	60.520416
10.027	26.170991	25.040904	61.227033
10.051	26.170991	24.094297	61.855136
10.076	26.170991	25.786534	62.509411
10.1	26.170991	27.84233	63.137515
10.125	26.170991	26.962213	63.79179
10.151	26.170991	23.33151	64.472236
10.176	26.170991	22.273864	65.12651
10.201	26.170991	25.686131	65.780785
10.225	26.170991	28.454322	66.408889
10.25	26.170991	28.484576	67.063164
10.276	26.170991	27.624929	67.743609
10.301	26.170991	26.834126	68.397884
10.326	26.170991	25.719642	69.052159
10.35	26.170991	25.040904	69.680263
10.375	26.170991	24.868325	70.334537
10.401	26.170991	25.178115	71.014983
10.426	26.170991	26.769852	71.669258
10.45	26.170991	29.319029	72.297362
10.475	26.170991	31.059419	72.951637
10.5	26.170991	30.301415	73.605911
10.526	26.170991	28.149989	74.286357
10.551	26.170991	26.898246	74.940632
10.575	26.170991	26.052381	75.568736
10.6	26.170991	25.348585	76.22301
10.625	26.170991	25.652577	76.877285
10.651	26.170991	26.019299	77.557731
10.676	26.170991	26.052381	78.212006
10.7	26.170991	26.898246	78.840109
10.725	26.170991	28.605274	79.494384
10.752	26.170991	29.987107	80.201001
10.776	26.170991	30.556173	80.829105
10.801	26.170991	30.499744	81.483379
10.825	26.170991	29.319029	82.111483
10.85	26.170991	26.576099	82.765758
10.876	26.170991	24.165688	83.446204
10.901	26.170991	24.130019	84.100479
10.926	26.170991	25.382542	84.754753
10.95	26.170991	27.2798	85.382857
10.975	26.170991	28.514799	86.037132
11.001	26.170991	26.673152	86.717578
11.026	26.170991	23.368398	87.371852
11.051	26.170991	22.884219	88.026127
11.075	26.170991	24.9375	88.654231
11.1	26.170991	26.769852	89.308506
11.126	26.170991	27.374358	89.988951
11.151	26.170991	27.5625	90.643226
11.175	26.170991	28.363365	91.27133
11.2	26.170991	28.904814	91.925605
11.225	26.170991	28.845155	92.57988
11.251	26.170991	29.319029	93.260325
11.276	26.170991	29.61135	93.9146
11.3	26.170991	27.499929	94.542704
11.325	26.170991	21.962326	95.196979
11.35	26.170991	0	95.851253
11.376	0	0	96.191476
11.401	0	0	96.191476
11.425	0	0	96.191476
11.45	0	0	96.191476
11.476	0	0	96.191476
11.501	0	0	96.191476
11.526	0	0	96.191476
11.55	0	0	96.191476
11.575	0	0	96.191476
11.601	0	0	96.191476
11.626	0	0	96.191476
11.651	0	0	96.191476
11.675	0	0	96.191476
11.7	0	0	96.191476
11.726	0	0	96.191476
11.751	0	0	96.191476
11.776	0	0	96.191476
11.8	0	0	96.191476
11.825	0	0	96.191476
11.851	0	0	96.191476
11.876	0	0	96.191476
11.9	0	0	96.191476
11.925	0	0	96.191476
11.95	0	0	96.191476
11.976	0	0	96.191476
12.001	0	0	96.191476
12.025	0	0	96.191476
12.05	0	0	96.191476
12.075	0	0	96.191476
12.101	0	0	96.191476
12.126	0	0	96.191476
12.15	0	0	96.191476
12.175	0	0	96.191476
12.201	0	0	96.191476
12.226	0	0	96.191476
12.251	0	0	96.191476
12.275	0	0	96.191476
12.3	0	0	96.191476
12.326	0	0	96.191476
12.351	0	0	96.191476
12.376	0	0	96.191476
12.4	0	0	96.191476
12.425	0	0	96.191476
12.451	0	0	96.191476
12.476	0	0	96.191476
12.5	0	0	96.191476
12.525	0	0	96.191476
12.55	0	0	96.191476
12.576	0	0	96.191476
12.601	0	0	96.191476
12.625	0	0	96.191476
12.65	0	0	96.191476
12.675	0	0	96.191476
12.701	0	0	96.191476
12.726	0	0	96.191476
12.75	0	0	96.191476
12.775	0	0	96.191476
12.8	0	0	96.191476
12.826	0	0	96.191476
12.851	0	0	96.191476
12.875	0	0	96.191476
12.9	0	0	96.191476
12.926	0	0	96.191476
12.951	0	0	96.191476
12.976	0	0	96.191476
13	0	0	96.191476
13.025	0	0	96.191476
13.051	0	0	96.191476
13.076	0	0	96.191476
13.101	0	0	96.191476
13.125	0	0	96.191476
13.15	0	0	96.191476
13.176	0	0	96.191476
13.201	0	0	96.191476
13.225	0	0	96.191476
13.25	0	0	96.191476
13.275	0	0	96.191476
13.301	0	0	96.191476
13.326	0	0	96.191476
13.35	0	0	96.191476
13.375	0	0	96.191476
13.4	0	0	96.191476
13.426	0	0	96.191476
13.451	0	0	96.191476
13.475	0	0	96.191476
13.5	0	0	96.191476
13.527	0	0	96.191476
13.551	0	0	96.191476
13.576	0	0	96.191476
13.6	0	0	96.191476
13.625	0	0	96.191476
13.651	0	0	96.191476
13.676	0	0	96.191476
13.701	0	0	96.191476
13.725	0	0	96.191476
13.75	0	0	96.191476
13.776	0	0	96.191476
13.801	0	0	96.191476
13.826	0	0	96.191476
13.85	0	0	96.191476
13.875	0	0	96.191476
13.901	0	0	96.191476
13.926	0	0	96.191476
13.95	0	0	96.191476
13.975	0	0	96.191476
14	0	0	96.191476
14.026	0	0	96.191476
14.051	0	0	96.191476
14.075	0	0	96.191476
14.1	0	0	96.191476
14.125	0	0	96.191476
14.151	0	0	96.191476
14.176	0	0	96.191476
14.2	0	0	96.191476
14.225	0	0	96.191476
14.252	0	0	96.191476
14.276	0	0	96.191476
14.301	0	0	96.191476
14.325	0	0	96.191476
14.35	0	0	96.191476
14.376	0	0	96.191476
14.401	0	0	96.191476
14.426	0	0	96.191476
14.45	0	0	96.191476
14.475	0	0	96.191476
14.501	0	0	96.191476
14.526	0	0	96.191476
14.551	0	0	96.191476
14.575	0	0	96.191476
14.6	0	0	96.191476
14.626	0	0	96.191476
14.651	0	0	96.191476
14.675	0	0	96.191476
14.7	0	0	96.191476
14.725	0	0	96.191476
14.751	0	0	96.191476
14.776	0	0	96.191476
14.8	0	0	96.191476
14.825	0	0	96.191476
14.85	0	0	96.191476
14.876	0	0	96.191476
14.901	0	0	96.191476
14.925	0	0	96.191476
14.95	0	0	96.191476
14.977	0	0	96.191476
15.001	0	0	96.191476
15.026	0	0	96.191476
15.05	0	0	96.191476
15.075	0	0	96.191476
15.101	0	0	96.191476
15.126	0	0	96.191476
15.151	0	0	96.191476
15.175	0	0	96.191476
15.2	0	0	96.191476
15.226	0	0	96.191476
15.251	0	0	96.191476
15.276	0	0	96.191476
15.3	0	0	96.191476
15.325	0	0	96.191476
15.351	0	0	96.191476
15.376	0	0	96.191476
15.4	0	0	96.191476
15.425	0	0	96.191476
15.45	0	0	96.191476
15.476	0	0	96.191476
15.501	0	0	96.191476
15.525	0	0	96.191476
15.55	0	0	96.191476
15.575	0	0	96.191476
15.601	0	0	96.191476
15.626	0	0	96.191476
15.65	0	0	96.191476
15.675	0	0	96.191476
15.702	0	0	96.191476
15.726	0	0	96.191476
15.751	0	0	96.191476
15.775	0	0	96.191476
15.8	0	0	96.191476
15.826	0	0	96.191476
15.851	0	0	96.191476
15.876	0	0	96.191476
15.9	0	0	96.191476
15.925	0	0	96.191476
15.951	0	0	96.191476
15.976	0	0	96.191476
16.001	0	0	96.191476
16.025	0	0	96.191476
16.05	0	0	96.191476
16.076	0	0	96.191476
16.101	0	0	96.191476
16.125	0	0	96.191476
16.15	0	0	96.191476
16.175	0	0	96.191476
16.201	0	0	96.191476
16.226	0	0	96.191476
16.25	0	0	96.191476
16.275	0	0	96.191476
16.3	0	0	96.191476
16.326	0	0	96.191476
16.351	0	0	96.191476
16.375	0	0	96.191476
16.4	0	0	96.191476
16.427	0	0	96.191476
16.451	0	0	96.191476
16.476	0	0	96.191476
16.5	0	0	96.191476
16.525	0	0	96.191476
16.551	0	0	96.191476
16.576	0	0	96.191476
16.601	0	0	96.191476
16.625	0	0	96.191476
16.65	0	0	96.191476
16.676	0	0	96.191476
16.701	0	0	96.191476
16.726	0	0	96.191476
16.75	0	0	96.191476
16.775	0	0	96.191476
16.801	0	0	96.191476
16.826	0	0	96.191476
16.85	0	0	96.191476
16.875	0	0	96.191476
16.9	0	0	96.191476
16.926	0	0	96.191476
16.951	0	0	96.191476
16.975	0	0	96.191476
17	0	0	96.191476
17.025	0	0	96.191476
17.051	0	0	96.191476
17.076	0	0	96.191476
17.1	0	0	96.191476
17.125	0	0	96.191476
17.152	0	0	96.191476
17.176	0	0	96.191476
17.201	0	0	96.191476
17.225	0	0	96.191476
17.25	0	0	96.191476
17.276	0	0	96.191476
17.301	0	0	96.191476
17.326	0	0	96.191476
17.35	0	0	96.191476
17.375	0	0	96.191476
17.401	0	0	96.191476
17.426	0	0	96.191476
17.451	0	0	96.191476
17.475	0	0	96.191476
17.5	0	0	96.191476
17.526	0	0	96.191476
17.551	0	0	96.191476
17.575	0	0	96.191476
17.6	0	0	96.191476
17.625	0	0	96.191476
17.651	0	0	96.191476
17.676	0	0	96.191476
17.7	0	0	96.191476
17.725	0	0	96.191476
17.75	0	0	96.191476
17.776	0	0	96.191476
17.801	0	0	96.191476
17.825	0	0	96.191476
17.85	0	0	96.191476
17.876	0	0	96.191476
17.901	0	0	96.191476
17.926	0	0	96.191476
17.95	0	0	96.191476
17.975	0	0	96.191476
18.001	0	0	96.191476
18.026	0	0	96.191476
18.051	0	0	96.191476
18.075	0	0	96.191476
18.1	0	0	96.191476
18.126	0	0	96.191476
18.151	0	0	96.191476
18.176	0	0	96.191476
18.2	0	0	96.191476
18.225	0	0	96.191476
18.251	0	0	96.191476
18.276	0	0	96.191476
18.3	0	0	96.191476
18.325	0	0	96.191476
18.35	0	0	96.191476
18.376	0	0	96.191476
18.401	0	0	96.191476
18.425	0	0	96.191476
18.45	0	0	96.191476
18.475	0	0	96.191476
18.501	0	0	96.191476
18.526	0	0	96.191476
18.55	0	0	96.191476
18.575	0	0	96.191476
18.601	0	0	96.191476
18.626	0	0	96.191476
18.651	0	0	96.191476
18.675	0	0	96.191476
18.7	0	0	96.191476
18.726	0	0	96.191476
18.751	0	0	96.191476
18.776	0	0	96.191476
18.8	0	0	96.191476
18.825	0	0	96.191476
18.851	0	0	96.191476
18.876	0	0	96.191476
18.9	0	0	96.191476
18.925	0	0	96.191476
18.95	0	0	96.191476
18.976	0	0	96.191476
19.001	0	0	96.191476
19.025	0	0	96.191476
19.05	0	0	96.191476
19.075	0	0	96.191476
19.101	0	0	96.191476
19.126	0	0	96.191476
19.15	0	0	96.191476
19.175	0	0	96.191476
19.2	0	0	96.191476
19.226	0	0	96.191476
19.251	0	0	96.191476
19.275	0	0	96.191476
19.3	0	0	96.191476
19.326	0	0	96.191476
19.351	0	0	96.191476
19.376	0	0	96.191476
19.4	0	0	96.191476
19.425	0	0	96.191476
19.451	0	0	96.191476
19.476	0	0	96.191476
19.501	0	0	96.191476
19.525	0	0	96.191476
19.55	0	0	96.191476
19.576	0	0	96.191476
19.601	0	0	96.191476
19.625	0	0	96.191476
19.65	0	0	96.191476
19.675	0	0	96.191476
19.701	0	0	96.191476
19.726	0	0	96.191476
19.75	0	0	96.191476
19.775	0	0	96.191476
19.8	0	0	96.191476
19.826	0	0	96.191476
19.851	0	0	96.191476
19.875	0	0	96.191476
19.9	0	0	96.191476
19.927	0	0	96.191476
19.951	0	0	96.191476
19.976	0	0	96.191476
20	0	0	96.191476
20.025	0	0	96.191476
20.051	0	0	96.191476
20.076	0	0	96.191476
20.101	0	0	96.191476
20.125	0	0	96.191476
20.15	0	0	96.191476
20.176	0	0	96.191476
20.201	0	0	96.191476
20.226	0	0	96.191476
20.25	0	0	96.191476
20.275	0	0	96.191476
20.301	0	0	96.191476
20.326	0	0	96.191476
20.35	0	0	96.191476
20.375	0	0	96.191476
20.4	0	0	96.191476
20.426	0	0	96.191476
20.451	0	0	96.191476
20.475	0	0	96.191476
20.5	0	0	96.191476
20.525	0	0	96.191476
20.551	0	0	96.191476
20.576	0	0	96.191476
20.6	0	0	96.191476
20.625	0	0	96.191476
20.652	0	0	96.191476
20.676	0	0	96.191476
20.701	0	0	96.191476
20.725	0	0	96.191476
20.75	0	0	96.191476
20.776	0	0	96.191476
20.801	0	0	96.191476
20.826	0	0	96.191476
20.85	0	0	96.191476
20.875	0	0	96.191476
20.901	0	0	96.191476
20.926	0	0	96.191476
20.951	0	0	96.191476
20.975	0	0	96.191476
21	0	0	96.191476
21.026	0	0	96.191476
21.051	0	0	96.191476
21.075	0	0	96.191476
21.1	0	0	96.191476
21.125	0	0	96.191476
21.151	0	0	96.191476
21.176	0	0	96.191476
21.2	0	0	96.191476
21.225	0	0	96.191476
21.25	0	0	96.191476
21.276	0	0	96.191476
21.301	0	0	96.191476
21.325	0	0	96.191476
21.35	0	0	96.191476
21.377	0	0	96.191476
21.401	0	0	96.191476
21.426	0	0	96.191476
21.45	0	0	96.191476
21.475	0	0	96.191476
21.501	0	0	96.191476
21.526	0	0	96.191476
21.551	0	0	96.191476
21.575	0	0	96.191476
21.6	0	0	96.191476
21.626	0	0	96.191476
21.651	0	0	96.191476
21.676	0	0	96.191476
21.7	0	0	96.191476
21.725	0	0	96.191476
21.751	0	0	96.191476
21.776	0	0	96.191476
21.8	0	0	96.191476
21.825	0	0	96.191476
21.85	0	0	96.191476
21.876	0	0	96.191476
21.901	0	0	96.191476
21.925	0	0	96.191476
21.95	0	0	96.191476
21.975	0	0	96.191476
22.001	0	0	96.191476
22.026	0	0	96.191476
22.05	0	0	96.191476
22.075	0	0	96.191476
22.102	0	0	96.191476
22.126	0	0	96.191476
22.151	0	0	96.191476
22.175	0	0	96.191476
22.2	0	0	96.191476
22.226	0	0	96.191476
22.251	0	0	96.191476
22.276	0	0	96.191476
22.3	0	0	96.191476
22.325	0	0	96.191476
22.351	0	0	96.191476
22.376	0	0	96.191476
22.401	0	0	96.191476
22.425	0	0	96.191476
22.45	0	0	96.191476
22.476	0	0	96.191476
22.501	0	0	96.191476
22.525	0	0	96.191476
22.55	0	0	96.191476
22.575	0	0	96.191476
22.601	0	0	96.191476
22.626	0	0	96.191476
22.65	0	0	96.191476
22.675	0	0	96.191476
22.7	0	0	96.191476
22.726	0	0	96.191476
22.751	24.696003	21.122688	96.500176
22.775	24.696003	22.996858	97.09288
22.8	24.696003	24.659636	97.71028
22.827	24.696003	25.618978	98.377072
22.851	24.696003	24.58968	98.969777
22.876	24.696003	20.627557	99.587177
22.9	24.696003	0	100.17988
22.925	24.696003	0	100.79728
22.951	24.696003	0	101.43938
22.976	24.696003	0	102.05678
23.001	24.696003	0	102.67418
23.025	24.696003	20.375479	103.26688
23.05	24.696003	22.040623	103.88428
23.076	24.696003	22.466381	104.52638
23.101	24.696003	20.375479	105.14378
23.126	24.696003	0	105.76118
23.15	24.696003	0	106.35388
23.175	24.696003	0	106.97128
23.201	24.696003	20.835292	107.61338
23.226	24.696003	20.752447	108.23078
23.25	24.696003	0	108.82348
23.275	24.696003	0	109.44088
23.3	24.696003	20.333163	110.05828
23.326	24.696003	21.962326	110.70038
23.351	24.696003	25.178115	111.31778
23.375	24.696003	27.184914	111.91048
23.4	24.696003	27.437215	112.52788
23.425	24.696003	28.695465	113.14528
23.451	24.696003	31.55464	113.78738
23.476	24.696003	32.12275	114.40478
23.5	24.696003	28.635369	114.99748
23.525	24.696003	24.094297	115.61488
23.552	24.696003	21.804888	116.28167
23.576	24.696003	22.118643	116.87438
23.601	24.696003	23.442	117.49178
23.625	24.696003	23.588513	118.08448
23.65	24.696003	21.606477	118.70188
23.676	24.696003	0	119.34398
23.701	24.696003	0	119.96138
23.726	24.696003	21.081872	120.57878
23.75	24.696003	20.669271	121.17148
23.775	24.696003	0	121.78888
23.801	24.696003	20.417708	122.43098
23.826	24.696003	24.554627	123.04838
23.851	24.696003	25.786534	123.66578
23.875	24.696003	23.108947	124.25848
23.9	24.696003	21.686059	124.87588
23.926	24.696003	24.868325	125.51798
23.951	24.696003	27.311356	126.13538
23.975	24.696003	27.2798	126.72808
24	24.696003	27.437215	127.34548
24.025	24.696003	27.531232	127.96288
24.051	24.696003	26.898246	128.60498
24.076	24.696003	27.2798	129.22238
24.1	24.696003	29.40703	129.81508
24.125	24.696003	32.042208	130.43248
24.15	24.696003	33.565119	131.04988
24.176	24.696003	33.333366	131.69198
24.201	24.696003	31.417862	132.30938
24.225	24.696003	28.514799	132.90208
24.25	24.696003	27.2798	133.51948
24.276	24.696003	28.934598	134.16158
24.301	24.696003	30.301415	134.77898
24.326	24.696003	29.023765	135.39638
24.35	24.696003	26.315543	135.98908
24.375	24.696003	24.868325	136.60648
24.401	24.696003	25.450319	137.24858
24.426	24.696003	26.64084	137.86598
24.451	24.696003	27.593732	138.48338
24.475	24.696003	29.319029	139.07609
24.5	24.696003	31.609186	139.69349
24.526	24.696003	32.336548	140.33558
24.551	24.696003	30.836768	140.95298
24.576	24.696003	28.96435	141.57038
24.6	24.696003	29.348392	142.16309
24.625	24.696003	31.362983	142.78049
24.651	24.696003	32.891156	143.42258
24.676	24.696003	34.175443	144.03998
24.7	24.696003	34.526484	144.63269
24.725	24.696003	32.203091	145.25009
24.75	24.696003	29.698485	145.86749
24.776	24.696003	30.612497	146.50958
24.801	24.696003	31.581925	147.12698
24.825	24.696003	29.640423	147.71969
24.85	24.696003	28.695465	148.33709
24.875	24.696003	31.031675	148.95449
24.901	24.696003	32.229827	149.59658
24.926	24.696003	31.114833	150.21398
24.95	24.696003	31.059419	150.80669
24.975	24.696003	33.047906	151.42409
25.001	24.696003	34.426552	152.06618
25.026	24.696003	33.410795	152.68358
25.051	24.696003	30.724837	153.30098
25.075	24.696003	28.424035	153.89369
25.1	24.696003	28.845155	154.51109
25.126	24.696003	32.095926	155.15318
25.151	24.696003	34.250969	155.77058
25.176	24.696003	32.442919	156.38798
25.2	24.696003	28.424035	156.98069
25.225	24.696003	25.652577	157.59809
25.251	24.696003	24.413911	158.24018
25.276	24.696003	22.884219	158.85758
25.3	24.696003	21.325601	159.45029
25.325	24.696003	22.273864	160.06769
25.35	24.696003	24.30784	160.68509
25.376	24.696003	24.798957	161.32718
25.401	24.696003	25.109603	161.94458
25.425	24.696003	25.143883	162.53729
25.45	24.696003	23.770386	163.15469
25.475	24.696003	24.343249	163.77209
25.501	24.696003	27.2798	164.41418
25.526	24.696003	27.780389	165.03158
25.55	24.696003	26.315543	165.62429
25.575	24.696003	27.184914	166.24169
25.6	24.696003	30.216019	166.85909
25.626	24.696003	33.281646	167.50118
25.651	24.696003	34.576342	168.11858
25.675	24.696003	32.336548	168.71129
25.7	24.696003	28.211118	169.32869
25.726	24.696003	26.576099	169.97078
25.751	24.696003	27.248208	170.58818
25.776	24.696003	26.705424	171.20558
25.8	24.696003	24.833665	171.79829
25.825	24.696003	24.130019	172.41569
25.851	24.696003	25.585335	173.05778
25.876	24.696003	27.248208	173.67518
25.901	24.696003	27.184914	174.29259
25.925	24.696003	25.618978	174.88529
25.95	24.696003	24.9375	175.50269
25.976	24.696003	26.446142	176.14479
26.001	24.696003	27.624929	176.76219
26.025	24.696003	27.2798	177.35489
26.05	24.696003	26.99414	177.97229
26.075	24.696003	26.413553	178.58969
26.101	24.696003	24.659636	179.23179
26.126	24.696003	23.66143	179.84919
26.15	24.696003	24.972016	180.44189
26.175	24.696003	27.624929	181.05929
26.2	24.696003	29.40703	181.67669
26.226	24.696003	28.575148	182.31879
26.251	24.696003	26.151377	182.93619
26.275	24.696003	24.094297	183.52889
26.3	24.696003	22.542928	184.14629
26.327	24.696003	22.42801	184.81308
26.351	24.696003	24.69454	185.40579
26.376	24.696003	26.60849	186.02319
26.4	24.696003	26.019299	186.61589
26.425	24.696003	25.040904	187.23329
26.451	24.696003	25.953007	187.87539
26.476	24.696003	26.930248	188.49279
26.501	24.696003	27.057881	189.11019
26.525	24.696003	28.149989	189.70289
26.55	24.696003	29.756433	190.32029
26.576	24.696003	28.665433	190.96239
26.601	24.696003	23.220495	191.57979
26.626	24.696003	0	192.19719
26.65	0	0	192.49354
26.675	0	0	192.49354
26.701	0	0	192.49354
26.726	0	0	192.49354
26.75	0	0	192.49354
26.775	0	0	192.49354
26.8	0	0	192.49354
26.826	0	0	192.49354
26.851	0	0	192.49354
26.875	0	0	192.49354
26.9	0	0	192.49354
26.925	0	0	192.49354
26.951	0	0	192.49354
26.976	0	0	192.49354
27	0	0	192.49354
27.025	0	0	192.49354
27.052	0	0	192.49354
27.076	0	0	192.49354
27.101	0	0	192.49354
27.125	0	0	192.49354
27.15	0	0	192.49354
27.176	0	0	192.49354
27.201	0	0	192.49354
27.226	0	0	192.49354
27.25	0	0	192.49354
27.275	0	0	192.49354
27.301	0	0	192.49354
27.326	0	0	192.49354
27.351	0	0	192.49354
27.375	0	0	192.49354
27.4	0	0	192.49354
27.426	0	0	192.49354
27.451	0	0	192.49354
27.475	0	0	192.49354
27.5	0	0	192.49354
27.525	0	0	192.49354
27.551	0	0	192.49354
27.576	0	0	192.49354
27.6	0	0	192.49354
27.625	0	0	192.49354
27.65	0	0	192.49354
27.676	0	0	192.49354
27.701	0	0	192.49354
27.725	0	0	192.49354
27.75	0	0	192.49354
27.777	0	0	192.49354
27.801	0	0	192.49354
27.826	0	0	192.49354
27.85	0	0	192.49354
27.875	0	0	192.49354
27.901	0	0	192.49354
27.926	0	0	192.49354
27.951	0	0	192.49354
27.975	0	0	192.49354
28	0	0	192.49354
28.026	0	0	192.49354
28.051	0	0	192.49354
28.076	0	0	192.49354
28.1	0	0	192.49354
28.125	0	0	192.49354
28.151	0	0	192.49354
28.176	0	0	192.49354
28.2	0	0	192.49354
28.225	0	0	192.49354
28.25	0	0	192.49354
28.276	0	0	192.49354
28.301	0	0	192.49354
28.325	0	0	192.49354
28.35	0	0	192.49354
28.375	0	0	192.49354
28.401	0	0	192.49354
28.426	0	0	192.49354
28.45	0	0	192.49354
28.475	0	0	192.49354
28.502	0	0	192.49354
28.526	0	0	192.49354
28.551	0	0	192.49354
28.575	0	0	192.49354
28.6	0	0	192.49354
28.626	0	0	192.49354
28.651	0	0	192.49354
28.676	0	0	192.49354
28.7	0	0	192.49354
28.725	0	0	192.49354
28.751	0	0	192.49354
28.776	0	0	192.49354
28.801	0	0	192.49354
28.825	0	0	192.49354
28.85	0	0	192.49354
28.876	0	0	192.49354
28.901	0	0	192.49354
28.925	0	0	192.49354
28.95	0	0	192.49354
28.975	0	0	192.49354
29.001	0	0	192.49354
29.026	0	0	192.49354
29.05	0	0	192.49354
29.075	0	0	192.49354
29.1	0	0	192.49354
29.126	0	0	192.49354
29.151	0	0	192.49354
29.175	0	0	192.49354
29.2	0	0	192.49354
29.227	0	0	192.49354
29.251	0	0	192.49354
29.276	0	0	192.49354
29.3	0	0	192.49354
29.325	0	0	192.49354
29.351	0	0	192.49354
29.376	0	0	192.49354
29.401	0	0	192.49354
29.425	0	0	192.49354
29.45	0	0	192.49354
29.476	0	0	192.49354
29.501	0	0	192.49354
29.526	0	0	192.49354
29.55	0	0	192.49354
29.575	0	0	192.49354
29.601	0	0	192.49354
29.626	0	0	192.49354
29.65	0	0	192.49354
29.675	0	0	192.49354
29.7	0	0	192.49354
29.726	0	0	192.49354
29.751	0	0	192.49354
29.775	0	0	192.49354
29.8	0	0	192.49354
29.825	0	0	192.49354
29.851	0	0	192.49354
29.876	0	0	192.49354
29.9	0	0	192.49354
29.925	0	0	192.49354
29.952	0	0	192.49354
29.976	0	0	192.49354
30.001	0	0	192.49354
30.025	0	0	192.49354
30.05	0	0	192.49354
30.076	0	0	192.49354
30.101	0	0	192.49354
30.126	0	0	192.49354
30.15	0	0	192.49354
30.175	0	0	192.49354
30.201	0	0	192.49354
30.226	0	0	192.49354
30.251	0	0	192.49354
30.275	0	0	192.49354
30.3	0	0	192.49354
30.326	0	0	192.49354
30.351	0	0	192.49354
30.375	0	0	192.49354
30.4	0	0	192.49354
30.425	0	0	192.49354
30.451	0	0	192.49354
30.476	0	0	192.49354
30.5	0	0	192.49354
30.525	0	0	192.49354
30.55	0	0	192.49354
30.576	0	0	192.49354
30.601	0	0	192.49354
30.625	0	0	192.49354
30.65	0	0	192.49354
30.676	0	0	192.49354
30.701	0	0	192.49354
30.726	0	0	192.49354
30.75	0	0	192.49354
30.775	0	0	192.49354
30.801	0	0	192.49354
30.826	0	0	192.49354
30.851	0	0	192.49354
30.875	0	0	192.49354
30.9	0	0	192.49354
30.926	0	0	192.49354
30.951	0	0	192.49354
30.976	0	0	192.49354
31	0	0	192.49354
31.025	0	0	192.49354
31.051	0	0	192.49354
31.076	0	0	192.49354
31.1	0	0	192.49354
31.125	0	0	192.49354
31.15	0	0	192.49354
31.176	0	0	192.49354
31.201	0	0	192.49354
31.225	0	0	192.49354
31.25	0	0	192.49354
31.275	0	0	192.49354
31.301	0	0	192.49354
31.326	0	0	192.49354
31.35	0	0	192.49354
31.375	0	0	192.49354
31.401	0	0	192.49354
31.426	0	0	192.49354
31.451	0	0	192.49354
31.475	0	0	192.49354
31.5	0	0	192.49354
31.526	0	0	192.49354
31.551	0	0	192.49354
31.576	0	0	192.49354
31.6	0	0	192.49354
31.625	0	0	192.49354
31.651	0	0	192.49354
31.676	0	0	192.49354
31.7	0	0	192.49354
31.725	0	0	192.49354
31.75	0	0	192.49354
31.776	0	0	192.49354
31.801	0	0	192.49354
31.825	0	0	192.49354
31.85	0	0	192.49354
31.875	0	0	192.49354
31.901	0	0	192.49354
31.926	0	0	192.49354
31.95	0	0	192.49354
31.975	0	0	192.49354
32	0	0	192.49354
32.026	0	0	192.49354
32.051	0	0	192.49354
32.075	0	0	192.49354
32.1	0	0	192.49354
32.126	0	0	192.49354
32.151	0	0	192.49354
32.176	0	0	192.49354
32.2	0	0	192.49354
32.225	0	0	192.49354
32.251	0	0	192.49354
32.276	0	0	192.49354
32.301	0	0	192.49354
32.325	0	0	192.49354
32.35	0	0	192.49354
32.376	0	0	192.49354
32.401	0	0	192.49354
32.425	0	0	192.49354
32.45	0	0	192.49354
32.475	0	0	192.49354
32.501	0	0	192.49354
32.526	0	0	192.49354
32.55	0	0	192.49354
32.575	0	0	192.49354
32.6	0	0	192.49354
32.626	0	0	192.49354
32.651	0	0	192.49354
32.675	0	0	192.49354
32.7	0	0	192.49354
32.727	0	0	192.49354
32.751	0	0	192.49354
32.776	0	0	192.49354
32.8	0	0	192.49354
32.825	0	0	192.49354
32.851	0	0	192.49354
32.876	0	0	192.49354
32.901	0	0	192.49354
32.925	0	0	192.49354
32.95	0	0	192.49354
32.976	0	0	192.49354
33.001	0	0	192.49354
33.026	0	0	192.49354
33.05	0	0	192.49354
33.075	0	0	192.49354
33.101	0	0	192.49354
33.126	0	0	192.49354
33.15	0	0	192.49354
33.175	0	0	192.49354
33.2	0	0	192.49354
33.226	0	0	192.49354
33.251	0	0	192.49354
33.275	0	0	192.49354
33.3	0	0	192.49354
33.325	0	0	192.49354
33.351	0	0	192.49354
33.376	0	0	192.49354
33.4	0	0	192.49354
33.425	0	0	192.49354
33.452	0	0	192.49354
33.476	0	0	192.49354
33.501	0	0	192.49354
33.525	0	0	192.49354
33.55	0	0	192.49354
33.576	0	0	192.49354
33.601	0	0	192.49354
33.626	0	0	192.49354
33.65	0	0	192.49354
33.675	0	0	192.49354
33.701	0	0	192.49354
33.726	0	0	192.49354
33.751	0	0	192.49354
33.775	0	0	192.49354
33.8	0	0	192.49354
33.826	0	0	192.49354
33.851	0	0	192.49354
33.875	0	0	192.49354
33.9	0	0	192.49354
33.925	0	0	192.49354
33.951	0	0	192.49354
33.976	0	0	192.49354
34	0	0	192.49354
34.025	0	0	192.49354
34.05	0	0	192.49354
34.076	0	0	192.49354
34.101	0	0	192.49354
34.125	0	0	192.49354
34.15	0	0	192.49354
34.177	0	0	192.49354
34.201	0	0	192.49354
34.226	0	0	192.49354
34.25	0	0	192.49354
34.275	0	0	192.49354
34.301	0	0	192.49354
34.326	0	0	192.49354
34.351	0	0	192.49354
34.375	0	0	192.49354
34.4	0	0	192.49354
34.426	0	0	192.49354
34.451	0	0	192.49354
34.476	0	0	192.49354
34.5	0	0	192.49354
34.525	0	0	192.49354
34.551	0	0	192.49354
34.576	0	0	192.49354
34.6	0	0	192.49354
34.625	0	0	192.49354
34.65	0	0	192.49354
34.676	0	0	192.49354
34.701	0	0	192.49354
34.725	0	0	192.49354
34.75	0	0	192.49354
34.775	0	0	192.49354
34.801	0	0	192.49354
34.826	0	0	192.49354
34.85	0	0	192.49354
34.875	0	0	192.49354
34.902	0	0	192.49354
34.926	0	0	192.49354
34.951	0	0	192.49354
34.975	0	0	192.49354
35	0	0	192.49354
35.026	0	0	192.49354
35.051	0	0	192.49354
35.076	0	0	192.49354
35.1	0	0	192.49354
35.125	0	0	192.49354
35.151	0	0	192.49354
35.176	0	0	192.49354
35.201	0	0	192.49354
35.225	0	0	192.49354
35.25	0	0	192.49354
35.276	0	0	192.49354
35.301	0	0	192.49354
35.325	0	0	192.49354
35.35	0	0	192.49354
35.375	0	0	192.49354
35.401	0	0	192.49354
35.426	0	0	192.49354
35.45	0	0	192.49354
35.475	0	0	192.49354
35.5	0	0	192.49354
35.526	0	0	192.49354
35.551	0	0	192.49354
35.575	0	0	192.49354
35.6	0	0	192.49354
35.627	0	0	192.49354
35.651	0	0	192.49354
35.676	0	0	192.49354
35.7	0	0	192.49354
35.725	0	0	192.49354
35.751	0	0	192.49354
35.776	0	0	192.49354
35.801	0	0	192.49354
35.825	0	0	192.49354
35.85	0	0	192.49354
35.876	0	0	192.49354
35.901	0	0	192.49354
35.926	0	0	192.49354
35.95	0	0	192.49354
35.975	0	0	192.49354
36.001	0	0	192.49354
36.026	0	0	192.49354
36.05	0	0	192.49354
36.075	0	0	192.49354
36.1	0	0	192.49354
36.126	0	0	192.49354
36.151	0	0	192.49354
36.175	0	0	192.49354
36.2	0	0	192.49354
36.225	0	0	192.49354
36.251	0	0	192.49354
36.276	0	0	192.49354
36.3	0	0	192.49354
36.325	0	0	192.49354
36.352	0	0	192.49354
36.376	0	0	192.49354
36.401	0	0	192.49354
36.425	0	0	192.49354
36.45	0	0	192.49354
36.476	0	0	192.49354
36.501	0	0	192.49354
36.526	0	0	192.49354
36.55	0	0	192.49354
36.575	0	0	192.49354
36.601	0	0	192.49354
36.626	0	0	192.49354
36.651	0	0	192.49354
36.675	0	0	192.49354
36.7	0	0	192.49354
36.726	0	0	192.49354
36.751	0	0	192.49354
36.775	0	0	192.49354
36.8	0	0	192.49354
36.825	0	0	192.49354
36.851	0	0	192.49354
36.876	0	0	192.49354
36.9	0	0	192.49354
36.925	0	0	192.49354
36.95	0	0	192.49354
36.976	0	0	192.49354
37.001	0	0	192.49354
37.025	0	0	192.49354
37.05	0	0	192.49354
37.076	0	0	192.49354
37.101	0	0	192.49354
37.126	0	0	192.49354
37.15	0	0	192.49354
37.175	0	0	192.49354
37.201	0	0	192.49354
37.226	0	0	192.49354
37.251	0	0	192.49354
37.275	0	0	192.49354
37.3	0	0	192.49354
37.326	0	0	192.49354
37.351	0	0	192.49354
37.376	0	0	192.49354
37.4	0	0	192.49354
37.425	0	0	192.49354
37.451	0	0	192.49354
37.476	0	0	192.49354
37.5	0	0	192.49354
37.525	0	0	192.49354
37.55	0	0	192.49354
37.576	0	0	192.49354
37.601	0	0	192.49354
37.625	0	0	192.49354
37.65	0	0	192.49354
37.675	0	0	192.49354
37.701	0	0	192.49354
37.726	0	0	192.49354
37.75	0	0	192.49354
37.775	0	0	192.49354
37.801	0	0	192.49354
37.826	0	0	192.49354
37.851	0	0	192.49354
37.875	0	0	192.49354
37.9	0	0	192.49354
37.926	0	0	192.49354
37.951	0	0	192.49354
37.976	0	0	192.49354
38	0	0	192.49354
38.025	0	0	192.49354
38.051	0	0	192.49354
38.076	0	0	192.49354
38.1	0	0	192.49354
38.125	0	0	192.49354
38.15	0	0	192.49354
38.176	0	0	192.49354
38.201	0	0	192.49354
38.225	0	0	192.49354
38.25	0	0	192.49354
38.275	0	0	192.49354
38.301	0	0	192.49354
38.326	0	0	192.49354
38.35	0	0	192.49354
38.375	0	0	192.49354
38.4	0	0	192.49354
38.426	0	0	192.49354
38.451	0	0	192.49354
38.475	0	0	192.49354
38.5	0	0	192.49354
38.526	0	0	192.49354
38.551	0	0	192.49354
38.576	0	0	192.49354
38.6	0	0	192.49354
38.625	0	0	192.49354
38.651	0	0	192.49354
38.676	0	0	192.49354
38.701	0	0	192.49354
38.725	0	0	192.49354
38.75	0	0	192.49354
38.776	0	0	192.49354
38.801	26.531563	23.914888	192.82518
38.825	26.531563	28.211118	193.46194
38.85	26.531563	31.170148	194.12523
38.875	26.531563	32.8125	194.78852
38.901	26.531563	32.416359	195.47834
38.926	26.531563	29.900813	196.14163
38.95	26.531563	27.811376	196.77839
38.975	26.531563	29.319029	197.44168
39	26.531563	32.442919	198.10496
39.026	26.531563	33.229846	198.79479
39.051	26.531563	31.717996	199.45807
39.075	26.531563	30.752858	200.09483
39.1	26.531563	31.114833	200.75812
39.127	26.531563	31.114833	201.47447
39.151	26.531563	30.073153	202.11123
39.176	26.531563	30.044498	202.77452
39.2	26.531563	31.90752	203.41128
39.225	26.531563	32.042208	204.07457
39.251	26.531563	29.523957	204.76439
39.276	26.531563	27.934983	205.42768
39.301	26.531563	26.99414	206.09097
39.325	26.531563	24.343249	206.72772
39.35	26.531563	22.35107	207.39101
39.376	26.531563	24.022694	208.08083
39.401	26.531563	27.656091	208.74412
39.426	26.531563	30.044498	209.40741
39.45	26.531563	30.556173	210.04417
39.475	26.531563	31.280485	210.70746
39.501	26.531563	33.047906	211.39728
39.526	26.531563	33.436565	212.06057
39.55	26.531563	30.92045	212.69732
39.575	26.531563	27.965799	213.36061
39.6	26.531563	28.332981	214.0239
39.626	26.531563	31.197769	214.71372
39.651	26.531563	32.548942	215.37701
39.675	26.531563	31.335508	216.01377
39.7	26.531563	30.386572	216.67706
39.725	26.531563	30.612497	217.34035
39.751	26.531563	30.836768	218.03017
39.776	26.531563	32.363174	218.69346
39.8	26.531563	34.526484	219.33022
39.825	26.531563	34.476555	219.9935
39.852	26.531563	33.307516	220.70986
39.876	26.531563	33.513757	221.34661
39.901	26.531563	32.759958	222.0099
39.925	26.531563	28.665433	222.64666
39.95	26.531563	24.130019	223.30995
39.976	26.531563	23.294564	223.99977
40.001	26.531563	24.798957	224.66306
40.026	26.531563	25.886546	225.32635
40.05	26.531563	25.819914	225.96311
40.075	26.531563	24.30784	226.6264
40.101	26.531563	22.771024	227.31622
40.126	26.531563	22.921827	227.97951
40.151	26.531563	22.996858	228.64279
40.175	26.531563	22.118643	229.27955
40.2	26.531563	21.962326	229.94284
40.226	26.531563	22.695247	230.63266
40.251	26.531563	24.27238	231.29595
40.275	26.531563	26.576099	231.93271
40.3	26.531563	27.184914	232.596
40.325	26.531563	25.416453	233.25929
40.351	26.531563	24.27238	233.94911
40.376	26.531563	25.246442	234.6124
40.4	26.531563	26.085422	235.24915
40.425	26.531563	25.953007	235.91244
40.45	26.531563	26.446142	236.57573
40.476	26.531563	28.149989	237.26555
40.501	26.531563	29.814269	237.92884
40.525	26.531563	30.386572	238.5656
40.55	26.531563	29.814269	239.22889
40.577	26.531563	29.201282	239.94524
40.601	26.531563	30.015816	240.582
40.626	26.531563	30.864687	241.24529
40.65	26.531563	29.17177	241.88204
40.675	26.531563	26.705424	242.54533
40.701	26.531563	26.315543	243.23515
40.726	26.531563	26.085422	243.89844
40.751	26.531563	24.902937	244.56173
40.775	26.531563	23.806594	245.19849
40.8	26.531563	22.959373	245.86178
40.826	26.531563	22.808818	246.5516
40.851	26.531563	22.84655	247.21489
40.876	26.531563	21.883748	247.87818
40.9	26.531563	22.001509	248.51494
40.925	26.531563	25.314583	249.17822
40.951	26.531563	28.058045	249.86804
40.976	26.531563	26.834126	250.53133
41	26.531563	22.733167	251.16809
41.025	26.531563	0	251.83138
41.05	26.531563	0	252.49467
41.076	26.531563	0	253.18449
41.101	26.531563	22.466381	253.84778
41.125	26.531563	25.819914	254.48454
41.15	26.531563	25.853252	255.14783
41.175	26.531563	23.33151	255.81112
41.201	26.531563	21.040976	256.50094
41.226	26.531563	21.566576	257.16422
41.25	26.531563	23.806594	257.80098
41.275	26.531563	25.109603	258.46427
41.302	26.531563	26.085422	259.18062
41.326	26.531563	28.755434	259.81738
41.351	26.531563	30.976112	260.48067
41.375	26.531563	29.023765	261.11743
41.4	26.531563	22.695247	261.78072
41.426	26.531563	0	262.47054
41.451	26.531563	0	263.13383
41.476	26.531563	21.040976	263.79712
41.5	26.531563	24.624683	264.43387
41.525	26.531563	24.30784	265.09716
41.551	26.531563	21.76535	265.78698
41.576	26.531563	20.669271	266.45027
41.601	26.531563	23.950877	267.11356
41.625	26.531563	27.996582	267.75032
41.65	26.531563	28.725465	268.41361
41.676	26.531563	26.834126	269.10343
41.701	26.531563	24.165688	269.76672
41.725	26.531563	22.504687	270.40347
41.75	26.531563	23.842747	271.06676
41.775	26.531563	25.212302	271.73005
41.801	26.531563	24.30784	272.41987
41.826	26.531563	24.343249	273.08316
41.85	26.531563	27.342875	273.71992
41.875	26.531563	30.47149	274.38321
41.9	26.531563	30.44321	275.0465
41.926	26.531563	27.153211	275.73632
41.951	26.531563	24.868325	276.39961
41.975	26.531563	25.652577	277.03637
42	26.531563	27.2798	277.69965
42.027	26.531563	29.987107	278.41601
42.051	26.531563	32.864958	279.05276
42.076	26.531563	33.255756	279.71605
42.1	26.531563	32.149553	280.35281
42.125	26.531563	31.90752	281.0161
42.151	26.531563	31.799359	281.70592
42.176	26.531563	31.5	282.36921
42.201	26.531563	31.609186	283.0325
42.225	26.531563	31.087138	283.66926
42.25	26.531563	30.44321	284.33255
42.276	26.531563	31.335508	285.02237
42.301	26.531563	32.416359	285.68566
42.326	26.531563	31.636423	286.34894
42.35	26.531563	27.780389	286.9857
42.375	26.531563	20.333163	287.64899
42.401	26.531563	0	288.33881
42.426	0	0	288.67046
42.45	0	0	288.67046
42.475	0	0	288.67046
42.5	0	0	288.67046
42.526	0	0	288.67046
42.551	0	0	288.67046
42.575	0	0	288.67046
42.6	0	0	288.67046
42.625	0	0	288.67046
42.651	0	0	288.67046
42.676	0	0	288.67046
42.7	0	0	288.67046
42.725	0	0	288.67046
42.752	0	0	288.67046
42.776	0	0	288.67046
42.801	0	0	288.67046
42.825	0	0	288.67046
42.85	0	0	288.67046
42.876	0	0	288.67046
42.901	0	0	288.67046
42.926	0	0	288.67046
42.95	0	0	288.67046
42.975	0	0	288.67046
43.001	0	0	288.67046
43.026	0	0	288.67046
43.051	0	0	288.67046
43.075	0	0	288.67046
43.1	0	0	288.67046
43.126	0	0	288.67046
43.151	0	0	288.67046
43.175	0	0	288.67046
43.2	0	0	288.67046
43.225	0	0	288.67046
43.251	0	0	288.67046
43.276	0	0	288.67046
43.3	0	0	288.67046
43.325	0	0	288.67046
43.35	0	0	288.67046
43.376	0	0	288.67046
43.401	0	0	288.67046
43.425	0	0	288.67046
43.45	0	0	288.67046
43.476	0	0	288.67046
43.501	0	0	288.67046
43.526	0	0	288.67046
43.55	0	0	288.67046
43.575	0	0	288.67046
43.601	0	0	288.67046
43.626	0	0	288.67046
43.651	0	0	288.67046
43.675	0	0	288.67046
43.7	0	0	288.67046
43.726	0	0	288.67046
43.751	0	0	288.67046
43.776	0	0	288.67046
43.8	0	0	288.67046
43.825	0	0	288.67046
43.851	0	0	288.67046
43.876	0	0	288.67046
43.9	0	0	288.67046
43.925	0	0	288.67046
43.95	0	0	288.67046
43.976	0	0	288.67046
44.001	0	0	288.67046
44.025	0	0	288.67046
44.05	0	0	288.67046
44.075	0	0	288.67046
44.101	0	0	288.67046
44.126	0	0	288.67046
44.15	0	0	288.67046
44.175	0	0	288.67046
44.201	0	0	288.67046
44.226	0	0	288.67046
44.251	0	0	288.67046
44.275	0	0	288.67046
44.3	0	0	288.67046
44.326	0	0	288.67046
44.351	0	0	288.67046
44.376	0	0	288.67046
44.4	0	0	288.67046
44.425	0	0	288.67046
44.451	0	0	288.67046
44.476	0	0	288.67046
44.5	0	0	288.67046
44.525	0	0	288.67046
44.55	0	0	288.67046
44.576	0	0	288.67046
44.601	0	0	288.67046
44.625	0	0	288.67046
44.65	0	0	288.67046
44.675	0	0	288.67046
44.701	0	0	288.67046
44.726	0	0	288.67046
44.75	0	0	288.67046
44.775	0	0	288.67046
44.8	0	0	288.67046
44.826	0	0	288.67046
44.851	0	0	288.67046
44.875	0	0	288.67046
44.9	0	0	288.67046
44.926	0	0	288.67046
44.951	0	0	288.67046
44.976	0	0	288.67046
45	0	0	288.67046
45.025	0	0	288.67046
45.051	0	0	288.67046
45.076	0	0	288.67046
45.101	0	0	288.67046
45.125	0	0	288.67046
45.15	0	0	288.67046
45.176	0	0	288.67046
45.201	0	0	288.67046
45.225	0	0	288.67046
45.25	0	0	288.67046
45.275	0	0	288.67046
45.301	0	0	288.67046
45.326	0	0	288.67046
45.35	0	0	288.67046
45.375	0	0	288.67046
45.4	0	0	288.67046
45.426	0	0	288.67046
45.451	0	0	288.67046
45.475	0	0	288.67046
45.5	0	0	288.67046
45.527	0	0	288.67046
45.551	0	0	288.67046
45.576	0	0	288.67046
45.6	0	0	288.67046
45.625	0	0	288.67046
45.651	0	0	288.67046
45.676	0	0	288.67046
45.701	0	0	288.67046
45.725	0	0	288.67046
45.75	0	0	288.67046
45.776	0	0	288.67046
45.801	0	0	288.67046
45.826	0	0	288.67046
45.85	0	0	288.67046
45.875	0	0	288.67046
45.901	0	0	288.67046
45.926	0	0	288.67046
45.95	0	0	288.67046
45.975	0	0	288.67046
46	0	0	288.67046
46.026	0	0	288.67046
46.051	0	0	288.67046
46.075	0	0	288.67046
46.1	0	0	288.67046
46.125	0	0	288.67046
46.151	0	0	288.67046
46.176	0	0	288.67046
46.2	0	0	288.67046
46.225	0	0	288.67046
46.252	0	0	288.67046
46.276	0	0	288.67046
46.301	0	0	288.67046
46.325	0	0	288.67046
46.35	0	0	288.67046
46.376	0	0	288.67046
46.401	0	0	288.67046
46.426	0	0	288.67046
46.45	0	0	288.67046
46.475	0	0	288.67046
46.501	0	0	288.67046
46.526	0	0	288.67046
46.551	0	0	288.67046
46.575	0	0	288.67046
46.6	0	0	288.67046
46.626	0	0	288.67046
46.651	0	0	288.67046
46.675	0	0	288.67046
46.7	0	0	288.67046
46.725	0	0	288.67046
46.751	0	0	288.67046
46.776	0	0	288.67046
46.8	0	0	288.67046
46.825	0	0	288.67046
46.85	0	0	288.67046
46.876	0	0	288.67046
46.901	0	0	288.67046
46.925	0	0	288.67046
46.95	0	0	288.67046
46.977	0	0	288.67046
47.001	0	0	288.67046
47.026	0	0	288.67046
47.05	0	0	288.67046
47.075	0	0	288.67046
47.101	0	0	288.67046
47.126	0	0	288.67046
47.151	0	0	288.67046
47.175	0	0	288.67046
47.2	0	0	288.67046
47.226	0	0	288.67046
47.251	0	0	288.67046
47.276	0	0	288.67046
47.3	0	0	288.67046
47.325	0	0	288.67046
47.351	0	0	288.67046
47.376	0	0	288.67046
47.4	0	0	288.67046
47.425	0	0	288.67046
47.45	0	0	288.67046
47.476	0	0	288.67046
47.501	0	0	288.67046
47.525	0	0	288.67046
47.55	0	0	288.67046
47.575	0	0	288.67046
47.601	0	0	288.67046
47.626	0	0	288.67046
47.65	0	0	288.67046
47.675	0	0	288.67046
47.702	0	0	288.67046
47.726	0	0	288.67046
47.751	0	0	288.67046
47.775	0	0	288.67046
47.8	0	0	288.67046
47.826	0	0	288.67046
47.851	0	0	288.67046
47.876	0	0	288.67046
47.9	0	0	288.67046
47.925	0	0	288.67046
47.951	0	0	288.67046
47.976	0	0	288.67046
48.001	0	0	288.67046
48.025	0	0	288.67046
48.05	0	0	288.67046
48.076	0	0	288.67046
48.101	0	0	288.67046
48.125	0	0	288.67046
48.15	0	0	288.67046
48.175	0	0	288.67046
48.201	0	0	288.67046
48.226	0	0	288.67046
48.25	0	0	288.67046
48.275	0	0	288.67046
48.3	0	0	288.67046
48.326	0	0	288.67046
48.351	0	0	288.67046
48.375	0	0	288.67046
48.4	0	0	288.67046
48.427	0	0	288.67046
48.451	0	0	288.67046
48.476	0	0	288.67046
48.5	0	0	288.67046
48.525	0	0	288.67046
48.551	0	0	288.67046
48.576	0	0	288.67046
48.601	0	0	288.67046
48.625	0	0	288.67046
48.65	0	0	288.67046
48.676	0	0	288.67046
48.701	0	0	288.67046
48.726	0	0	288.67046
48.75	0	0	288.67046
48.775	0	0	288.67046
48.801	0	0	288.67046
48.826	0	0	288.67046
48.85	0	0	288.67046
48.875	0	0	288.67046
48.9	0	0	288.67046
48.926	0	0	288.67046
48.951	0	0	288.67046
48.975	0	0	288.67046
49	0	0	288.67046
49.025	0	0	288.67046
49.051	0	0	288.67046
49.076	0	0	288.67046
49.1	0	0	288.67046
49.125	0	0	288.67046
49.152	0	0	288.67046
49.176	0	0	288.67046
49.201	0	0	288.67046
49.225	0	0	288.67046
49.25	0	0	288.67046
49.276	0	0	288.67046
49.301	0	0	288.67046
49.326	0	0	288.67046
49.35	0	0	288.67046
49.375	0	0	288.67046
49.401	0	0	288.67046
49.426	0	0	288.67046
49.451	0	0	288.67046
49.475	0	0	288.67046
49.5	0	0	288.67046
49.526	0	0	288.67046
49.551	0	0	288.67046
49.575	0	0	288.67046
49.6	0	0	288.67046
49.625	0	0	288.67046
49.651	0	0	288.67046
49.676	0	0	288.67046
49.7	0	0	288.67046
49.725	0	0	288.67046
49.75	0	0	288.67046
49.776	0	0	288.67046
49.801	0	0	288.67046
49.825	0	0	288.67046
49.85	0	0	288.67046
49.876	0	0	288.67046
49.901	0	0	288.67046
49.926	0	0	288.67046
49.95	0	0	288.67046
49.975	0	0	288.67046
[truncated: 188 more rows]
