# Supplementary material for: Week Long Topography Study of Young Adults Using Electronic Cigarettes in Their Natural Environment
Source: PLoS One. 2016 Oct 13;11(10):e0164038. doi: 10.1371/journal.pone.0164038 (PMC5063505; doi:10.1371/journal.pone.0164038)
Supplement: S7 File — This data file contains the flow rate and cumulative volume vs. time for Participant 7, as shown graphically in Figs 3 and 5, respectively. (CSV) [file pone.0164038.s007.csv]

Time [sec]	Mean Pluff Flow Rate [mL/sec]	Flow Rate [mL/sec]	Accumulated Volume [ml]
1.038	0	0	0
1.042	0	0	0
1.048	0	0	0
1.052	0	0	0
1.056	0	0	0
1.064	0	0	0
1.075	0	0	0
1.083	0	0	0
1.091	0	0	0
1.099	0	0	0
1.107	0	0	0
1.118	0	0	0
1.126	0	0	0
1.134	0	0	0
1.142	0	0	0
1.15	0	0	0
1.159	0	0	0
1.169	0	0	0
1.177	0	0	0
1.185	0	0	0
1.193	0	0	0
1.202	0	0	0
1.212	0	0	0
1.22	0	0	0
1.228	0	0	0
1.236	0	0	0
1.245	0	0	0
1.255	0	0	0
1.263	0	0	0
1.271	0	0	0
1.28	0	0	0
1.288	0	0	0
1.296	0	0	0
1.306	0	0	0
1.314	0	0	0
1.323	0	0	0
1.331	0	0	0
1.339	0	0	0
1.349	0	0	0
1.357	0	0	0
1.366	0	0	0
1.374	0	0	0
1.382	0	0	0
1.392	0	0	0
1.4	0	0	0
1.409	0	0	0
1.417	0	0	0
1.425	0	0	0
1.435	0	0	0
1.443	0	0	0
1.452	0	0	0
1.46	0	0	0
1.468	0	0	0
1.476	0	0	0
1.486	0	0	0
1.495	0	0	0
1.503	0	0	0
1.511	0	0	0
1.519	0	0	0
1.529	0	0	0
1.538	0	0	0
1.55	0	0	0
1.576	0	0	0
1.601	0	0	0
1.626	0	0	0
1.65	0	0	0
1.675	0	0	0
1.701	0	0	0
1.726	0	0	0
1.751	0	0	0
1.775	0	0	0
1.8	0	0	0
1.826	0	0	0
1.851	0	0	0
1.875	0	0	0
1.9	0	0	0
1.925	0	0	0
1.951	0	0	0
1.976	0	0	0
2	0	0	0
2.025	0	0	0
2.05	0	0	0
2.076	0	0	0
2.101	0	0	0
2.125	0	0	0
2.15	0	0	0
2.177	0	0	0
2.201	0	0	0
2.226	0	0	0
2.25	0	0	0
2.275	0	0	0
2.301	0	0	0
2.326	0	0	0
2.351	0	0	0
2.375	0	0	0
2.4	0	0	0
2.426	0	0	0
2.451	0	0	0
2.476	0	0	0
2.5	0	0	0
2.525	0	0	0
2.551	0	0	0
2.576	0	0	0
2.6	0	0	0
2.625	0	0	0
2.65	0	0	0
2.676	0	0	0
2.701	0	0	0
2.725	0	0	0
2.75	0	0	0
2.775	0	0	0
2.801	0	0	0
2.826	0	0	0
2.85	0	0	0
2.875	0	0	0
2.902	0	0	0
2.926	0	0	0
2.951	0	0	0
2.975	0	0	0
3	0	0	0
3.026	0	0	0
3.051	0	0	0
3.076	0	0	0
3.1	0	0	0
3.125	0	0	0
3.151	0	0	0
3.176	0	0	0
3.201	0	0	0
3.225	0	0	0
3.25	0	0	0
3.276	0	0	0
3.301	0	0	0
3.325	0	0	0
3.35	0	0	0
3.375	0	0	0
3.401	0	0	0
3.426	0	0	0
3.45	0	0	0
3.475	0	0	0
3.5	0	0	0
3.526	0	0	0
3.551	0	0	0
3.575	0	0	0
3.6	0	0	0
3.627	0	0	0
3.651	0	0	0
3.676	0	0	0
3.7	0	0	0
3.725	0	0	0
3.751	0	0	0
3.776	0	0	0
3.801	0	0	0
3.825	0	0	0
3.85	0	0	0
3.876	0	0	0
3.901	0	0	0
3.926	0	0	0
3.95	0	0	0
3.975	0	0	0
4.001	0	0	0
4.026	0	0	0
4.05	0	0	0
4.075	0	0	0
4.1	0	0	0
4.126	0	0	0
4.151	0	0	0
4.175	0	0	0
4.2	0	0	0
4.225	0	0	0
4.251	0	0	0
4.276	0	0	0
4.3	0	0	0
4.325	0	0	0
4.352	0	0	0
4.376	0	0	0
4.401	0	0	0
4.425	0	0	0
4.45	0	0	0
4.476	0	0	0
4.501	0	0	0
4.526	0	0	0
4.55	0	0	0
4.575	0	0	0
4.601	0	0	0
4.626	0	0	0
4.651	0	0	0
4.675	0	0	0
4.7	0	0	0
4.726	0	0	0
4.751	0	0	0
4.775	0	0	0
4.8	0	0	0
4.825	0	0	0
4.851	0	0	0
4.876	0	0	0
4.9	0	0	0
4.925	0	0	0
4.95	0	0	0
4.976	0	0	0
5.001	0	0	0
5.025	0	0	0
5.05	0	0	0
5.076	0	0	0
5.101	0	0	0
5.126	0	0	0
5.15	0	0	0
5.175	0	0	0
5.201	0	0	0
5.226	0	0	0
5.251	0	0	0
5.275	0	0	0
5.3	0	0	0
5.326	0	0	0
5.351	0	0	0
5.376	0	0	0
5.4	0	0	0
5.425	0	0	0
5.451	0	0	0
5.476	0	0	0
5.5	0	0	0
5.525	0	0	0
5.55	0	0	0
5.576	0	0	0
5.601	0	0	0
5.625	0	0	0
5.65	0	0	0
5.675	0	0	0
5.701	0	0	0
5.726	0	0	0
5.75	0	0	0
5.775	0	0	0
5.801	0	0	0
5.826	0	0	0
5.851	0	0	0
5.875	0	0	0
5.9	0	0	0
5.926	0	0	0
5.951	0	0	0
5.976	0	0	0
6	0	0	0
6.025	0	0	0
6.051	0	0	0
6.076	0	0	0
6.1	0	0	0
6.125	0	0	0
6.15	0	0	0
6.176	0	0	0
6.201	0	0	0
6.225	0	0	0
6.25	0	0	0
6.275	0	0	0
6.301	0	0	0
6.326	0	0	0
6.35	0	0	0
6.375	0	0	0
6.4	0	0	0
6.426	0	0	0
6.451	0	0	0
6.475	0	0	0
6.5	0	0	0
6.526	0	0	0
6.551	0	0	0
6.576	0	0	0
6.6	0	0	0
6.625	0	0	0
6.651	0	0	0
6.676	0	0	0
6.701	0	0	0
6.725	0	0	0
6.75	0	0	0
6.776	0	0	0
6.801	0	0	0
6.825	0	0	0
6.85	0	0	0
6.875	0	0	0
6.901	0	0	0
6.926	0	0	0
6.95	0	0	0
6.975	0	0	0
7	0	0	0
7.026	0	0	0
7.051	0	0	0
7.075	0	0	0
7.1	0	0	0
7.127	0	0	0
7.151	0	0	0
7.176	0	0	0
7.2	0	0	0
7.225	0	0	0
7.251	0	0	0
7.276	0	0	0
7.301	0	0	0
7.325	0	0	0
7.35	0	0	0
7.376	0	0	0
7.401	0	0	0
7.426	0	0	0
7.45	0	0	0
7.475	0	0	0
7.501	0	0	0
7.526	0	0	0
7.55	0	0	0
7.575	0	0	0
7.6	0	0	0
7.626	0	0	0
7.651	0	0	0
7.675	0	0	0
7.7	0	0	0
7.725	0	0	0
7.751	0	0	0
7.776	0	0	0
7.8	0	0	0
7.825	0	0	0
7.852	0	0	0
7.876	0	0	0
7.901	0	0	0
7.925	0	0	0
7.95	0	0	0
7.976	0	0	0
8.001	0	0	0
8.026	0	0	0
8.05	0	0	0
8.075	0	0	0
8.101	0	0	0
8.126	0	0	0
8.151	0	0	0
8.175	0	0	0
8.2	0	0	0
8.226	0	0	0
8.251	0	0	0
8.275	0	0	0
8.3	0	0	0
8.325	0	0	0
8.351	0	0	0
8.376	0	0	0
8.4	0	0	0
8.425	0	0	0
8.45	0	0	0
8.476	0	0	0
8.501	0	0	0
8.525	0	0	0
8.55	0	0	0
8.577	0	0	0
8.601	0	0	0
8.626	0	0	0
8.65	0	0	0
8.675	0	0	0
8.701	0	0	0
8.726	0	0	0
8.751	0	0	0
8.775	0	0	0
8.8	0	0	0
8.826	0	0	0
8.851	0	0	0
8.876	0	0	0
8.9	0	0	0
8.925	0	0	0
8.951	0	0	0
8.976	0	0	0
9	0	0	0
9.025	0	0	0
9.05	0	0	0
9.076	0	0	0
9.101	0	0	0
9.125	0	0	0
9.15	0	0	0
9.175	0	0	0
9.201	0	0	0
9.226	0	0	0
9.25	0	0	0
9.275	0	0	0
9.302	0	0	0
9.326	0	0	0
9.351	0	0	0
9.375	0	0	0
9.4	0	0	0
9.426	0	0	0
9.451	0	0	0
9.476	0	0	0
9.5	0	0	0
9.525	0	0	0
9.551	0	0	0
9.576	0	0	0
9.601	0	0	0
9.625	0	0	0
9.65	0	0	0
9.676	0	0	0
9.701	0	0	0
9.725	0	0	0
9.75	0	0	0
9.775	0	0	0
9.801	0	0	0
9.826	0	0	0
9.85	0	0	0
9.875	0	0	0
9.9	0	0	0
9.926	0	0	0
9.951	0	0	0
9.975	0	0	0
10	0	0	0
10.027	0	0	0
10.051	0	0	0
10.076	0	0	0
10.1	0	0	0
10.125	0	0	0
10.151	0	0	0
10.176	0	0	0
10.201	0	0	0
10.225	0	0	0
10.25	0	0	0
10.276	0	0	0
10.301	0	0	0
10.326	0	0	0
10.35	0	0	0
10.375	0	0	0
10.401	0	0	0
10.426	0	0	0
10.45	0	0	0
10.475	0	0	0
10.5	0	0	0
10.526	0	0	0
10.551	0	0	0
10.575	0	0	0
10.6	0	0	0
10.625	0	0	0
10.651	0	0	0
10.676	0	0	0
10.7	0	0	0
10.725	0	0	0
10.752	0	0	0
10.776	0	0	0
10.801	0	0	0
10.825	0	0	0
10.85	0	0	0
10.876	0	0	0
10.901	0	0	0
10.926	0	0	0
10.95	0	0	0
10.975	0	0	0
11.001	0	0	0
11.026	0	0	0
11.051	0	0	0
11.075	0	0	0
11.1	0	0	0
11.126	0	0	0
11.151	0	0	0
11.175	0	0	0
11.2	0	0	0
11.225	0	0	0
11.251	0	0	0
11.276	0	0	0
11.3	0	0	0
11.325	0	0	0
11.35	0	0	0
11.376	0	0	0
11.401	0	0	0
11.425	0	0	0
11.45	0	0	0
11.476	0	0	0
11.501	0	0	0
11.526	0	0	0
11.55	0	0	0
11.575	0	0	0
11.601	0	0	0
11.626	0	0	0
11.651	0	0	0
11.675	0	0	0
11.7	0	0	0
11.726	0	0	0
11.751	0	0	0
11.776	0	0	0
11.8	0	0	0
11.825	0	0	0
11.851	0	0	0
11.876	0	0	0
11.9	0	0	0
11.925	0	0	0
11.95	0	0	0
11.976	0	0	0
12.001	0	0	0
12.025	0	0	0
12.05	0	0	0
12.075	0	0	0
12.101	0	0	0
12.126	0	0	0
12.15	0	0	0
12.175	0	0	0
12.201	0	0	0
12.226	0	0	0
12.251	0	0	0
12.275	0	0	0
12.3	0	0	0
12.326	0	0	0
12.351	0	0	0
12.376	0	0	0
12.4	0	0	0
12.425	0	0	0
12.451	0	0	0
12.476	0	0	0
12.5	0	0	0
12.525	0	0	0
12.55	0	0	0
12.576	0	0	0
12.601	0	0	0
12.625	0	0	0
12.65	0	0	0
12.675	0	0	0
12.701	0	0	0
12.726	0	0	0
12.75	0	0	0
12.775	0	0	0
12.8	0	0	0
12.826	0	0	0
12.851	0	0	0
12.875	0	0	0
12.9	0	0	0
12.926	0	0	0
12.951	0	0	0
12.976	0	0	0
13	0	0	0
13.025	0	0	0
13.051	0	0	0
13.076	0	0	0
13.101	0	0	0
13.125	0	0	0
13.15	0	0	0
13.176	0	0	0
13.201	0	0	0
13.225	0	0	0
13.25	0	0	0
13.275	0	0	0
13.301	0	0	0
13.326	0	0	0
13.35	0	0	0
13.375	0	0	0
13.4	0	0	0
13.426	0	0	0
13.451	0	0	0
13.475	0	0	0
13.5	0	0	0
13.527	0	0	0
13.551	0	0	0
13.576	0	0	0
13.6	0	0	0
13.625	0	0	0
13.651	0	0	0
13.676	0	0	0
13.701	0	0	0
13.725	0	0	0
13.75	0	0	0
13.776	0	0	0
13.801	0	0	0
13.826	0	0	0
13.85	0	0	0
13.875	0	0	0
13.901	0	0	0
13.926	0	0	0
13.95	0	0	0
13.975	0	0	0
14	0	0	0
14.026	0	0	0
14.051	0	0	0
14.075	0	0	0
14.1	0	0	0
14.125	0	0	0
14.151	0	0	0
14.176	0	0	0
14.2	0	0	0
14.225	0	0	0
14.252	0	0	0
14.276	0	0	0
14.301	0	0	0
14.325	0	0	0
14.35	0	0	0
14.376	0	0	0
14.401	0	0	0
14.426	0	0	0
14.45	0	0	0
14.475	0	0	0
14.501	0	0	0
14.526	0	0	0
14.551	0	0	0
14.575	0	0	0
14.6	0	0	0
14.626	0	0	0
14.651	0	0	0
14.675	0	0	0
14.7	0	0	0
14.725	0	0	0
14.751	0	0	0
14.776	0	0	0
14.8	0	0	0
14.825	0	0	0
14.85	0	0	0
14.876	0	0	0
14.901	0	0	0
14.925	0	0	0
14.95	0	0	0
14.977	0	0	0
15.001	0	0	0
15.026	0	0	0
15.05	0	0	0
15.075	0	0	0
15.101	0	0	0
15.126	0	0	0
15.151	0	0	0
15.175	0	0	0
15.2	0	0	0
15.226	0	0	0
15.251	0	0	0
15.276	0	0	0
15.3	0	0	0
15.325	0	0	0
15.351	0	0	0
15.376	0	0	0
15.4	0	0	0
15.425	0	0	0
15.45	0	0	0
15.476	0	0	0
15.501	0	0	0
15.525	0	0	0
15.55	0	0	0
15.575	0	0	0
15.601	0	0	0
15.626	0	0	0
15.65	0	0	0
15.675	0	0	0
15.702	0	0	0
15.726	0	0	0
15.751	0	0	0
15.775	0	0	0
15.8	0	0	0
15.826	0	0	0
15.851	0	0	0
15.876	0	0	0
15.9	0	0	0
15.925	0	0	0
15.951	0	0	0
15.976	0	0	0
16.001	0	0	0
16.025	0	0	0
16.05	0	0	0
16.076	0	0	0
16.101	0	0	0
16.125	0	0	0
16.15	0	0	0
16.175	0	0	0
16.201	0	0	0
16.226	0	0	0
16.25	0	0	0
16.275	0	0	0
16.3	0	0	0
16.326	0	0	0
16.351	0	0	0
16.375	0	0	0
16.4	0	0	0
16.427	0	0	0
16.451	0	0	0
16.476	0	0	0
16.5	0	0	0
16.525	0	0	0
16.551	0	0	0
16.576	0	0	0
16.601	0	0	0
16.625	0	0	0
16.65	0	0	0
16.676	0	0	0
16.701	0	0	0
16.726	0	0	0
16.75	0	0	0
16.775	0	0	0
16.801	0	0	0
16.826	0	0	0
16.85	0	0	0
16.875	0	0	0
16.9	0	0	0
16.926	0	0	0
16.951	0	0	0
16.975	0	0	0
17	0	0	0
17.025	0	0	0
17.051	0	0	0
17.076	0	0	0
17.1	0	0	0
17.125	0	0	0
17.152	0	0	0
17.176	0	0	0
17.201	0	0	0
17.225	0	0	0
17.25	0	0	0
17.276	0	0	0
17.301	0	0	0
17.326	0	0	0
17.35	0	0	0
17.375	0	0	0
17.401	0	0	0
17.426	0	0	0
17.451	0	0	0
17.475	0	0	0
17.5	0	0	0
17.526	0	0	0
17.551	0	0	0
17.575	0	0	0
17.6	0	0	0
17.625	0	0	0
17.651	0	0	0
17.676	0	0	0
17.7	0	0	0
17.725	0	0	0
17.75	0	0	0
17.776	0	0	0
17.801	0	0	0
17.825	0	0	0
17.85	0	0	0
17.876	0	0	0
17.901	0	0	0
17.926	0	0	0
17.95	0	0	0
17.975	0	0	0
18.001	0	0	0
18.026	0	0	0
18.051	0	0	0
18.075	0	0	0
18.1	0	0	0
18.126	0	0	0
18.151	0	0	0
18.176	0	0	0
18.2	0	0	0
18.225	0	0	0
18.251	0	0	0
18.276	0	0	0
18.3	0	0	0
18.325	0	0	0
18.35	0	0	0
18.376	0	0	0
18.401	0	0	0
18.425	0	0	0
18.45	0	0	0
18.475	0	0	0
18.501	0	0	0
18.526	0	0	0
18.55	0	0	0
18.575	0	0	0
18.601	0	0	0
18.626	0	0	0
18.651	0	0	0
18.675	0	0	0
18.7	0	0	0
18.726	0	0	0
18.751	0	0	0
18.776	0	0	0
18.8	0	0	0
18.825	0	0	0
18.851	0	0	0
18.876	0	0	0
18.9	0	0	0
18.925	0	0	0
18.95	0	0	0
18.976	0	0	0
19.001	0	0	0
19.025	0	0	0
19.05	0	0	0
19.075	0	0	0
19.101	0	0	0
19.126	0	0	0
19.15	0	0	0
19.175	0	0	0
19.2	0	0	0
19.226	0	0	0
19.251	0	0	0
19.275	0	0	0
19.3	0	0	0
19.326	0	0	0
19.351	0	0	0
19.376	0	0	0
19.4	0	0	0
19.425	0	0	0
19.451	0	0	0
19.476	0	0	0
19.501	0	0	0
19.525	0	0	0
19.55	0	0	0
19.576	0	0	0
19.601	0	0	0
19.625	0	0	0
19.65	0	0	0
19.675	0	0	0
19.701	0	0	0
19.726	0	0	0
19.75	0	0	0
19.775	0	0	0
19.8	0	0	0
19.826	0	0	0
19.851	0	0	0
19.875	0	0	0
19.9	0	0	0
19.927	0	0	0
19.951	0	0	0
19.976	0	0	0
20	0	0	0
20.025	0	0	0
20.051	0	0	0
20.076	0	0	0
20.101	0	0	0
20.125	0	0	0
20.15	0	0	0
20.176	0	0	0
20.201	0	0	0
20.226	0	0	0
20.25	0	0	0
20.275	0	0	0
20.301	0	26.930248	0
20.326	0	36.325675	0
20.35	0	44.489685	0
20.375	0	50.765084	0
20.4	0	55.125	0
20.426	0	58.166114	0
20.451	0	60.574399	0
20.475	0	62.367923	0
20.5	0	63.10928	0
20.525	0	62.767148	0
20.551	0	61.896587	0
20.576	0	60.942981	0
20.6	0	59.715144	0
20.625	0	57.988145	0
20.652	0	56.238749	0
20.676	0	54.968528	0
20.701	0	53.924426	0
20.725	0	52.810799	0
20.75	0	51.689843	0
20.776	0	50.680178	0
20.801	0	49.632635	0
20.826	0	46.957428	0
20.85	0	40.154779	0
20.875	0	28.875	0
20.901	0	0	0
20.926	0	0	0
20.951	0	0	0
20.975	0	0	0
21	0	0	0
21.026	0	0	0
21.051	0	0	0
21.075	0	0	0
21.1	0	0	0
21.125	0	0	0
21.151	0	0	0
21.176	0	0	0
21.2	0	0	0
21.225	0	0	0
21.25	0	0	0
21.276	0	0	0
21.301	0	0	0
21.325	0	0	0
21.35	0	0	0
21.377	0	0	0
21.401	0	0	0
21.426	0	0	0
21.45	0	0	0
21.475	0	0	0
21.501	0	0	0
21.526	0	0	0
21.551	0	0	0
21.575	0	0	0
21.6	0	0	0
21.626	0	0	0
21.651	0	0	0
21.676	0	0	0
21.7	0	0	0
21.725	0	0	0
21.751	0	0	0
21.776	0	0	0
21.8	0	0	0
21.825	0	0	0
21.85	0	0	0
21.876	0	0	0
21.901	0	0	0
21.925	0	0	0
21.95	0	0	0
21.975	0	0	0
22.001	0	0	0
22.026	0	0	0
22.05	0	0	0
22.075	0	0	0
22.102	0	0	0
22.126	0	0	0
22.151	0	0	0
22.175	0	0	0
22.2	0	0	0
22.226	0	0	0
22.251	0	0	0
22.276	0	0	0
22.3	0	0	0
22.325	0	0	0
22.351	0	0	0
22.376	0	0	0
22.401	0	0	0
22.425	0	0	0
22.45	0	0	0
22.476	0	0	0
22.501	0	0	0
22.525	0	0	0
22.55	0	0	0
22.575	0	0	0
22.601	0	0	0
22.626	0	0	0
22.65	0	0	0
22.675	0	0	0
22.7	0	0	0
22.726	0	0	0
22.751	0	0	0
22.775	0	0	0
22.8	0	0	0
22.827	0	0	0
22.851	0	0	0
22.876	0	0	0
22.9	0	0	0
22.925	0	0	0
22.951	0	0	0
22.976	0	0	0
23.001	0	0	0
23.025	0	0	0
23.05	0	0	0
23.076	0	0	0
23.101	0	0	0
23.126	0	0	0
23.15	0	0	0
23.175	0	0	0
23.201	0	0	0
23.226	0	0	0
23.25	0	0	0
23.275	0	0	0
23.3	0	0	0
23.326	0	0	0
23.351	0	0	0
23.375	0	0	0
23.4	0	0	0
23.425	0	0	0
23.451	0	0	0
23.476	0	0	0
23.5	0	0	0
23.525	0	0	0
23.552	0	0	0
23.576	0	0	0
23.601	0	0	0
23.625	0	0	0
23.65	0	0	0
23.676	0	0	0
23.701	0	0	0
23.726	0	0	0
23.75	0	0	0
23.775	0	0	0
23.801	0	0	0
23.826	0	0	0
23.851	0	0	0
23.875	0	0	0
23.9	0	0	0
23.926	0	0	0
23.951	0	0	0
23.975	0	0	0
24	0	0	0
24.025	0	0	0
24.051	0	0	0
24.076	0	0	0
24.1	0	0	0
24.125	0	0	0
24.15	0	0	0
24.176	0	0	0
24.201	0	0	0
24.225	0	0	0
24.25	0	0	0
24.276	0	0	0
24.301	0	0	0
24.326	0	0	0
24.35	0	0	0
24.375	0	0	0
24.401	0	0	0
24.426	0	0	0
24.451	0	0	0
24.475	0	0	0
24.5	0	0	0
24.526	0	0	0
24.551	0	0	0
24.576	0	0	0
24.6	0	0	0
24.625	0	0	0
24.651	0	0	0
24.676	0	0	0
24.7	0	0	0
24.725	0	0	0
24.75	0	0	0
24.776	0	0	0
24.801	0	0	0
24.825	0	0	0
24.85	0	0	0
24.875	0	0	0
24.901	0	0	0
24.926	0	0	0
24.95	0	0	0
24.975	0	0	0
25.001	0	0	0
25.026	0	0	0
25.051	0	0	0
25.075	0	0	0
25.1	0	0	0
25.126	0	0	0
25.151	0	0	0
25.176	0	0	0
25.2	0	0	0
25.225	0	0	0
25.251	0	0	0
25.276	0	0	0
25.3	0	0	0
25.325	0	0	0
25.35	0	0	0
25.376	0	0	0
25.401	0	0	0
25.425	0	0	0
25.45	0	0	0
25.475	0	0	0
25.501	0	0	0
25.526	0	0	0
25.55	0	0	0
25.575	0	0	0
25.6	0	0	0
25.626	0	0	0
25.651	0	0	0
25.675	0	0	0
25.7	0	0	0
25.726	0	0	0
25.751	0	0	0
25.776	0	0	0
25.8	0	0	0
25.825	0	0	0
25.851	0	0	0
25.876	0	0	0
25.901	0	0	0
25.925	0	0	0
25.95	0	0	0
25.976	0	0	0
26.001	0	0	0
26.025	0	0	0
26.05	0	0	0
26.075	0	0	0
26.101	0	0	0
26.126	0	0	0
26.15	0	0	0
26.175	0	0	0
26.2	0	0	0
26.226	0	0	0
26.251	0	0	0
26.275	0	0	0
26.3	0	0	0
26.327	0	0	0
26.351	0	0	0
26.376	0	0	0
26.4	0	0	0
26.425	0	0	0
26.451	0	0	0
26.476	0	0	0
26.501	0	0	0
26.525	0	0	0
26.55	0	0	0
26.576	0	0	0
26.601	0	0	0
26.626	0	0	0
26.65	0	0	0
26.675	0	0	0
26.701	0	0	0
26.726	0	0	0
26.75	0	0	0
26.775	0	0	0
26.8	0	0	0
26.826	0	0	0
26.851	0	0	0
26.875	0	0	0
26.9	0	0	0
26.925	0	0	0
26.951	0	0	0
26.976	0	0	0
27	0	0	0
27.025	0	0	0
27.052	0	0	0
27.076	0	0	0
27.101	0	0	0
27.125	0	0	0
27.15	0	0	0
27.176	0	0	0
27.201	0	0	0
27.226	0	0	0
27.25	0	0	0
27.275	0	0	0
27.301	0	0	0
27.326	0	0	0
27.351	0	0	0
27.375	0	0	0
27.4	0	0	0
27.426	0	0	0
27.451	0	0	0
27.475	0	0	0
27.5	0	0	0
27.525	0	0	0
27.551	0	0	0
27.576	0	0	0
27.6	0	0	0
27.625	0	0	0
27.65	0	0	0
27.676	0	0	0
27.701	0	0	0
27.725	0	0	0
27.75	0	0	0
27.777	0	0	0
27.801	0	0	0
27.826	0	0	0
27.85	0	0	0
27.875	0	0	0
27.901	0	0	0
27.926	0	0	0
27.951	0	0	0
27.975	0	0	0
28	0	0	0
28.026	0	0	0
28.051	0	0	0
28.076	0	0	0
28.1	0	0	0
28.125	0	0	0
28.151	0	0	0
28.176	0	0	0
28.2	0	0	0
28.225	0	0	0
28.25	0	0	0
28.276	0	0	0
28.301	0	0	0
28.325	0	0	0
28.35	0	0	0
28.375	0	0	0
28.401	0	0	0
28.426	0	0	0
28.45	0	0	0
28.475	0	0	0
28.502	0	0	0
28.526	0	0	0
28.551	0	0	0
28.575	0	0	0
28.6	0	0	0
28.626	0	0	0
28.651	0	0	0
28.676	0	0	0
28.7	0	0	0
28.725	0	0	0
28.751	0	0	0
28.776	0	0	0
28.801	0	0	0
28.825	0	0	0
28.85	0	0	0
28.876	0	0	0
28.901	0	0	0
28.925	0	0	0
28.95	0	0	0
28.975	0	0	0
29.001	0	0	0
29.026	0	0	0
29.05	0	0	0
29.075	0	0	0
29.1	0	0	0
29.126	0	0	0
29.151	0	0	0
29.175	0	0	0
29.2	0	0	0
29.227	0	0	0
29.251	0	0	0
29.276	0	0	0
29.3	0	0	0
29.325	0	0	0
29.351	0	0	0
29.376	0	0	0
29.401	0	0	0
29.425	0	0	0
29.45	0	0	0
29.476	0	0	0
29.501	0	0	0
29.526	0	0	0
29.55	0	0	0
29.575	0	0	0
29.601	0	0	0
29.626	0	0	0
29.65	0	0	0
29.675	0	0	0
29.7	0	0	0
29.726	0	0	0
29.751	0	0	0
29.775	0	0	0
29.8	0	0	0
29.825	0	0	0
29.851	0	0	0
29.876	0	0	0
29.9	0	0	0
29.925	0	0	0
29.952	0	0	0
29.976	0	0	0
30.001	0	0	0
30.025	0	0	0
30.05	0	0	0
30.076	0	0	0
30.101	0	0	0
30.126	0	0	0
30.15	0	0	0
30.175	0	0	0
30.201	0	0	0
30.226	0	0	0
30.251	0	0	0
30.275	0	0	0
30.3	0	0	0
30.326	0	0	0
30.351	0	0	0
30.375	0	0	0
30.4	0	0	0
30.425	0	0	0
30.451	0	0	0
30.476	0	0	0
30.5	0	0	0
30.525	0	0	0
30.55	0	0	0
30.576	0	0	0
30.601	0	0	0
30.625	0	0	0
30.65	0	0	0
30.676	0	0	0
30.701	0	0	0
30.726	0	0	0
30.75	0	0	0
30.775	0	0	0
30.801	0	0	0
30.826	0	0	0
30.851	0	0	0
30.875	0	0	0
30.9	0	0	0
30.926	0	0	0
30.951	0	0	0
30.976	0	0	0
31	0	0	0
31.025	0	0	0
31.051	0	0	0
31.076	0	0	0
31.1	0	0	0
31.125	0	0	0
31.15	0	0	0
31.176	0	0	0
31.201	0	0	0
31.225	0	0	0
31.25	0	0	0
31.275	0	0	0
31.301	0	0	0
31.326	0	0	0
31.35	0	0	0
31.375	0	0	0
31.401	0	0	0
31.426	0	0	0
31.451	0	0	0
31.475	0	0	0
31.5	0	0	0
31.526	0	0	0
31.551	0	0	0
31.576	0	0	0
31.6	0	0	0
31.625	0	0	0
31.651	0	0	0
31.676	0	0	0
31.7	0	0	0
31.725	0	0	0
31.75	0	0	0
31.776	0	0	0
31.801	0	0	0
31.825	0	0	0
31.85	0	0	0
31.875	0	0	0
31.901	0	0	0
31.926	0	0	0
31.95	0	0	0
31.975	0	0	0
32	0	0	0
32.026	0	0	0
32.051	0	0	0
32.075	0	0	0
32.1	0	0	0
32.126	0	0	0
32.151	0	0	0
32.176	0	0	0
32.2	0	0	0
32.225	0	0	0
32.251	0	0	0
32.276	0	0	0
32.301	0	0	0
32.325	0	0	0
32.35	0	0	0
32.376	0	0	0
32.401	0	0	0
32.425	0	0	0
32.45	0	0	0
32.475	0	0	0
32.501	0	0	0
32.526	0	0	0
32.55	0	0	0
32.575	0	0	0
32.6	0	0	0
32.626	0	0	0
32.651	0	0	0
32.675	0	0	0
32.7	0	0	0
32.727	0	0	0
32.751	0	0	0
32.776	0	0	0
32.8	0	0	0
32.825	0	0	0
32.851	0	0	0
32.876	0	0	0
32.901	0	0	0
32.925	0	0	0
32.95	0	0	0
32.976	0	0	0
33.001	0	0	0
33.026	0	0	0
33.05	0	0	0
33.075	0	0	0
33.101	0	0	0
33.126	0	0	0
33.15	0	0	0
33.175	0	0	0
33.2	0	0	0
33.226	0	0	0
33.251	0	0	0
33.275	0	0	0
33.3	0	0	0
33.325	0	0	0
33.351	0	0	0
33.376	0	0	0
33.4	0	0	0
33.425	0	21.923072	0
33.452	0	26.737658	0
33.476	0	31.880514	0
33.501	0	37.515466	0
33.525	0	42.932996	0
33.55	0	47.268226	0
33.576	0	50.287766	0
33.601	0	52.352136	0
33.626	0	54.131675	0
33.65	0	55.77739	0
33.675	0	56.65076	0
33.701	0	56.269372	0
33.726	0	54.984195	0
33.751	0	53.70034	0
33.775	0	52.74552	0
33.8	0	51.773093	0
33.826	0	51.103296	0
33.851	0	51.103296	0
33.875	0	51.405785	0
33.9	0	51.673177	0
33.925	0	51.17067	0
33.951	0	48.757211	0
33.976	0	43.332382	0
34	0	34.250969	0
34.025	0	22.771024	0
34.05	0	0	0
34.076	0	0	0
34.101	0	0	0
34.125	0	0	0
34.15	0	0	0
34.177	0	0	0
34.201	0	0	0
34.226	0	0	0
34.25	0	0	0
34.275	0	0	0
34.301	0	0	0
34.326	0	0	0
34.351	0	0	0
34.375	0	0	0
34.4	0	0	0
34.426	0	0	0
34.451	0	0	0
34.476	0	0	0
34.5	0	0	0
34.525	0	0	0
34.551	0	0	0
34.576	0	0	0
34.6	0	0	0
34.625	0	0	0
34.65	0	0	0
34.676	0	0	0
34.701	0	0	0
34.725	0	0	0
34.75	0	0	0
34.775	0	0	0
34.801	0	0	0
34.826	0	0	0
34.85	0	0	0
34.875	0	0	0
34.902	0	0	0
34.926	0	0	0
34.951	0	0	0
34.975	0	0	0
35	0	0	0
35.026	0	0	0
35.051	0	0	0
35.076	0	0	0
35.1	0	0	0
35.125	0	0	0
35.151	0	0	0
35.176	0	0	0
35.201	0	0	0
35.225	0	0	0
35.25	0	0	0
35.276	0	0	0
35.301	0	0	0
35.325	0	0	0
35.35	0	0	0
35.375	0	0	0
35.401	0	0	0
35.426	0	0	0
35.45	0	0	0
35.475	0	0	0
35.5	0	0	0
35.526	0	0	0
35.551	0	0	0
35.575	0	0	0
35.6	0	0	0
35.627	0	0	0
35.651	0	0	0
35.676	0	0	0
35.7	0	0	0
35.725	0	0	0
35.751	0	0	0
35.776	0	0	0
35.801	0	0	0
35.825	0	0	0
35.85	0	0	0
35.876	0	0	0
35.901	0	0	0
35.926	0	0	0
35.95	0	0	0
35.975	0	0	0
36.001	0	0	0
36.026	0	0	0
36.05	0	0	0
36.075	0	0	0
36.1	0	0	0
36.126	0	0	0
36.151	0	0	0
36.175	0	0	0
36.2	0	0	0
36.225	0	0	0
36.251	0	0	0
36.276	32.955846	23.108947	0.41194807
36.3	32.955846	29.756433	1.2028884
36.325	32.955846	35.727976	2.0267845
36.352	32.955846	40.645139	2.9165923
36.376	32.955846	44.27621	3.7075326
36.401	32.955846	46.589128	4.5314288
36.425	32.955846	48.08123	5.3223691
36.45	32.955846	49.371638	6.1462652
36.476	32.955846	50.629166	7.0031172
36.501	32.955846	51.806355	7.8270133
36.526	32.955846	52.71285	8.6509095
36.55	32.955846	53.152199	9.4418498
36.575	32.955846	53.24934	10.265746
36.601	32.955846	52.973645	11.122598
36.626	32.955846	52.088229	11.946494
36.651	32.955846	50.765084	12.77039
36.675	32.955846	49.144319	13.56133
36.7	32.955846	47.304656	14.385227
36.726	32.955846	45.655384	15.242079
36.751	32.955846	43.570256	16.065975
36.775	32.955846	39.896546	16.856915
36.8	32.955846	35.120106	17.680811
36.825	32.955846	29.987107	18.504707
36.851	32.955846	24.343249	19.361559
36.876	32.955846	0	20.185455
36.9	32.955846	0	20.976396
36.925	32.955846	0	21.800292
36.95	32.955846	20.917808	22.624188
36.976	32.955846	21.962326	23.48104
37.001	32.955846	22.695247	24.304936
37.025	32.955846	24.69454	25.095876
37.05	32.955846	27.026029	25.919773
37.076	32.955846	27.996582	26.776625
37.101	32.955846	27.71831	27.600521
37.126	32.955846	27.624929	28.424417
37.15	32.955846	28.514799	29.215357
37.175	32.955846	29.465552	30.039253
37.201	32.955846	29.900813	30.896105
37.226	32.955846	30.244511	31.720001
37.251	32.955846	30.073153	32.543898
37.275	32.955846	29.260215	33.334838
37.3	32.955846	28.934598	34.158734
37.326	32.955846	28.994073	35.015586
37.351	32.955846	28.424035	35.839482
37.376	32.955846	27.248208	36.663378
37.4	32.955846	25.819914	37.454319
37.425	32.955846	24.378606	38.278215
37.451	32.955846	23.257559	39.135067
37.476	32.955846	22.196389	39.958963
37.5	32.955846	20.958944	40.749903
37.525	32.955846	0	41.573799
37.55	0	0	41.985747
37.576	0	0	41.985747
37.601	0	0	41.985747
37.625	0	0	41.985747
37.65	0	0	41.985747
37.675	0	0	41.985747
37.701	0	0	41.985747
37.726	0	0	41.985747
37.75	0	0	41.985747
37.775	0	0	41.985747
37.801	0	0	41.985747
37.826	0	0	41.985747
37.851	0	0	41.985747
37.875	0	0	41.985747
37.9	0	0	41.985747
37.926	0	0	41.985747
37.951	0	0	41.985747
37.976	0	0	41.985747
38	0	0	41.985747
38.025	0	0	41.985747
38.051	0	0	41.985747
38.076	0	0	41.985747
38.1	0	0	41.985747
38.125	0	0	41.985747
38.15	0	0	41.985747
38.176	0	0	41.985747
38.201	0	0	41.985747
38.225	0	0	41.985747
38.25	0	0	41.985747
38.275	0	0	41.985747
38.301	0	0	41.985747
38.326	0	0	41.985747
38.35	0	0	41.985747
38.375	0	0	41.985747
38.4	0	0	41.985747
38.426	0	0	41.985747
38.451	0	0	41.985747
38.475	0	0	41.985747
38.5	0	0	41.985747
38.526	0	0	41.985747
38.551	0	0	41.985747
38.576	0	0	41.985747
38.6	0	0	41.985747
38.625	0	0	41.985747
38.651	0	0	41.985747
38.676	0	0	41.985747
38.701	0	0	41.985747
38.725	0	0	41.985747
38.75	0	0	41.985747
38.776	0	0	41.985747
38.801	0	0	41.985747
38.825	0	0	41.985747
38.85	0	0	41.985747
38.875	0	0	41.985747
38.901	0	0	41.985747
38.926	0	0	41.985747
38.95	0	0	41.985747
38.975	0	0	41.985747
39	0	0	41.985747
39.026	0	0	41.985747
39.051	0	0	41.985747
39.075	0	0	41.985747
39.1	0	0	41.985747
39.127	0	0	41.985747
39.151	0	0	41.985747
39.176	0	0	41.985747
39.2	0	0	41.985747
39.225	0	0	41.985747
39.251	0	0	41.985747
39.276	0	0	41.985747
39.301	0	0	41.985747
39.325	0	0	41.985747
39.35	0	0	41.985747
39.376	0	0	41.985747
39.401	0	0	41.985747
39.426	0	0	41.985747
39.45	0	0	41.985747
39.475	0	0	41.985747
39.501	0	0	41.985747
39.526	0	0	41.985747
39.55	0	0	41.985747
39.575	0	0	41.985747
39.6	0	0	41.985747
39.626	0	0	41.985747
39.651	0	0	41.985747
39.675	0	0	41.985747
39.7	0	0	41.985747
39.725	0	0	41.985747
39.751	0	0	41.985747
39.776	0	0	41.985747
39.8	0	0	41.985747
39.825	0	0	41.985747
39.852	0	0	41.985747
39.876	0	0	41.985747
39.901	0	0	41.985747
39.925	0	0	41.985747
39.95	0	0	41.985747
39.976	0	0	41.985747
40.001	0	0	41.985747
40.026	0	0	41.985747
40.05	0	0	41.985747
40.075	0	0	41.985747
40.101	0	0	41.985747
40.126	0	0	41.985747
40.151	0	0	41.985747
40.175	0	0	41.985747
40.2	0	0	41.985747
40.226	0	0	41.985747
40.251	0	0	41.985747
40.275	0	0	41.985747
40.3	0	0	41.985747
40.325	0	0	41.985747
40.351	0	0	41.985747
40.376	0	0	41.985747
40.4	0	0	41.985747
40.425	0	0	41.985747
40.45	0	0	41.985747
40.476	0	0	41.985747
40.501	0	0	41.985747
40.525	0	0	41.985747
40.55	0	0	41.985747
40.577	0	0	41.985747
40.601	0	0	41.985747
40.626	0	0	41.985747
40.65	0	0	41.985747
40.675	0	0	41.985747
40.701	0	0	41.985747
40.726	0	0	41.985747
40.751	0	0	41.985747
40.775	0	0	41.985747
40.8	0	0	41.985747
40.826	0	0	41.985747
40.851	0	0	41.985747
40.876	0	0	41.985747
40.9	0	0	41.985747
40.925	0	0	41.985747
40.951	0	0	41.985747
40.976	0	0	41.985747
41	0	0	41.985747
41.025	0	0	41.985747
41.05	0	0	41.985747
41.076	0	0	41.985747
41.101	0	0	41.985747
41.125	0	0	41.985747
41.15	0	0	41.985747
41.175	0	0	41.985747
41.201	0	0	41.985747
41.226	0	0	41.985747
41.25	0	0	41.985747
41.275	0	0	41.985747
41.302	0	0	41.985747
41.326	0	0	41.985747
41.351	0	0	41.985747
41.375	0	0	41.985747
41.4	0	0	41.985747
41.426	0	0	41.985747
41.451	0	0	41.985747
41.476	0	0	41.985747
41.5	0	0	41.985747
41.525	0	0	41.985747
41.551	0	0	41.985747
41.576	0	0	41.985747
41.601	0	0	41.985747
41.625	0	0	41.985747
41.65	0	0	41.985747
41.676	0	0	41.985747
41.701	0	0	41.985747
41.725	0	0	41.985747
41.75	0	0	41.985747
41.775	0	0	41.985747
41.801	0	0	41.985747
41.826	0	0	41.985747
41.85	0	0	41.985747
41.875	0	0	41.985747
41.9	0	0	41.985747
41.926	0	0	41.985747
41.951	0	0	41.985747
41.975	0	0	41.985747
42	0	0	41.985747
42.027	0	0	41.985747
42.051	0	0	41.985747
42.076	0	0	41.985747
42.1	0	0	41.985747
42.125	0	0	41.985747
42.151	0	0	41.985747
42.176	0	0	41.985747
42.201	0	0	41.985747
42.225	0	0	41.985747
42.25	0	0	41.985747
42.276	0	0	41.985747
42.301	0	0	41.985747
42.326	0	0	41.985747
42.35	0	0	41.985747
42.375	0	0	41.985747
42.401	0	0	41.985747
42.426	0	0	41.985747
42.45	0	0	41.985747
42.475	0	0	41.985747
42.5	0	0	41.985747
42.526	0	0	41.985747
42.551	0	0	41.985747
42.575	0	0	41.985747
42.6	0	0	41.985747
42.625	0	0	41.985747
42.651	0	0	41.985747
42.676	0	0	41.985747
42.7	0	0	41.985747
42.725	0	0	41.985747
42.752	0	0	41.985747
42.776	0	0	41.985747
42.801	0	0	41.985747
42.825	0	0	41.985747
42.85	0	0	41.985747
42.876	0	0	41.985747
42.901	0	0	41.985747
42.926	0	0	41.985747
42.95	0	0	41.985747
42.975	0	0	41.985747
43.001	0	0	41.985747
43.026	0	0	41.985747
43.051	0	0	41.985747
43.075	0	0	41.985747
43.1	0	0	41.985747
43.126	0	0	41.985747
43.151	0	0	41.985747
43.175	0	0	41.985747
43.2	0	0	41.985747
43.225	0	0	41.985747
43.251	0	0	41.985747
43.276	0	0	41.985747
43.3	0	0	41.985747
43.325	0	0	41.985747
43.35	0	0	41.985747
43.376	0	0	41.985747
43.401	0	0	41.985747
43.425	0	0	41.985747
43.45	0	0	41.985747
43.476	0	0	41.985747
43.501	0	0	41.985747
43.526	0	0	41.985747
43.55	0	0	41.985747
43.575	0	0	41.985747
43.601	0	0	41.985747
43.626	0	0	41.985747
43.651	0	0	41.985747
43.675	0	0	41.985747
43.7	0	0	41.985747
43.726	0	0	41.985747
43.751	0	0	41.985747
43.776	0	0	41.985747
43.8	0	0	41.985747
43.825	0	0	41.985747
43.851	0	0	41.985747
43.876	0	0	41.985747
43.9	0	0	41.985747
43.925	0	0	41.985747
43.95	0	0	41.985747
43.976	0	0	41.985747
44.001	0	0	41.985747
44.025	0	0	41.985747
44.05	0	0	41.985747
44.075	0	0	41.985747
44.101	0	0	41.985747
44.126	0	0	41.985747
44.15	0	0	41.985747
44.175	0	0	41.985747
44.201	0	0	41.985747
44.226	0	0	41.985747
44.251	0	0	41.985747
44.275	0	0	41.985747
44.3	0	0	41.985747
44.326	0	0	41.985747
44.351	0	0	41.985747
44.376	0	0	41.985747
44.4	0	0	41.985747
44.425	0	0	41.985747
44.451	0	0	41.985747
44.476	0	0	41.985747
44.5	0	0	41.985747
44.525	0	0	41.985747
44.55	0	0	41.985747
44.576	0	0	41.985747
44.601	0	0	41.985747
44.625	0	0	41.985747
44.65	0	0	41.985747
44.675	0	0	41.985747
44.701	0	0	41.985747
44.726	0	0	41.985747
44.75	0	0	41.985747
44.775	0	0	41.985747
44.8	0	0	41.985747
44.826	0	0	41.985747
44.851	0	0	41.985747
44.875	0	0	41.985747
44.9	0	0	41.985747
44.926	0	0	41.985747
44.951	0	0	41.985747
44.976	0	0	41.985747
45	0	0	41.985747
45.025	0	0	41.985747
45.051	0	0	41.985747
45.076	0	0	41.985747
45.101	0	0	41.985747
45.125	0	0	41.985747
45.15	0	0	41.985747
45.176	0	0	41.985747
45.201	0	0	41.985747
45.225	0	0	41.985747
45.25	0	0	41.985747
45.275	0	0	41.985747
45.301	0	0	41.985747
45.326	0	0	41.985747
45.35	0	0	41.985747
45.375	0	0	41.985747
45.4	0	0	41.985747
45.426	0	0	41.985747
45.451	0	0	41.985747
45.475	0	0	41.985747
45.5	0	0	41.985747
45.527	0	0	41.985747
45.551	0	0	41.985747
45.576	0	0	41.985747
45.6	0	0	41.985747
45.625	0	0	41.985747
45.651	0	0	41.985747
45.676	0	0	41.985747
45.701	0	0	41.985747
45.725	0	0	41.985747
45.75	0	0	41.985747
45.776	0	0	41.985747
45.801	0	0	41.985747
45.826	0	0	41.985747
45.85	0	0	41.985747
45.875	0	0	41.985747
45.901	0	0	41.985747
45.926	0	0	41.985747
45.95	0	0	41.985747
45.975	0	0	41.985747
46	0	0	41.985747
46.026	0	0	41.985747
46.051	0	0	41.985747
46.075	0	0	41.985747
46.1	0	0	41.985747
46.125	0	0	41.985747
46.151	0	0	41.985747
46.176	0	0	41.985747
46.2	0	0	41.985747
46.225	0	0	41.985747
46.252	0	0	41.985747
46.276	0	0	41.985747
46.301	0	0	41.985747
46.325	0	0	41.985747
46.35	0	0	41.985747
46.376	0	0	41.985747
46.401	0	0	41.985747
46.426	0	0	41.985747
46.45	0	0	41.985747
46.475	0	0	41.985747
46.501	0	0	41.985747
46.526	0	0	41.985747
46.551	0	0	41.985747
46.575	0	0	41.985747
46.6	0	0	41.985747
46.626	0	0	41.985747
46.651	0	0	41.985747
46.675	0	0	41.985747
46.7	0	0	41.985747
46.725	0	0	41.985747
46.751	0	0	41.985747
46.776	0	0	41.985747
46.8	0	0	41.985747
46.825	0	0	41.985747
46.85	0	0	41.985747
46.876	0	0	41.985747
46.901	0	0	41.985747
46.925	0	0	41.985747
46.95	0	0	41.985747
46.977	0	0	41.985747
47.001	0	0	41.985747
47.026	0	0	41.985747
47.05	0	0	41.985747
47.075	0	0	41.985747
47.101	0	0	41.985747
47.126	0	0	41.985747
47.151	0	0	41.985747
47.175	0	0	41.985747
47.2	0	0	41.985747
47.226	0	0	41.985747
47.251	0	0	41.985747
47.276	0	0	41.985747
47.3	0	0	41.985747
47.325	0	0	41.985747
47.351	0	0	41.985747
47.376	0	0	41.985747
47.4	0	0	41.985747
47.425	0	0	41.985747
47.45	0	0	41.985747
47.476	0	0	41.985747
47.501	0	0	41.985747
47.525	0	0	41.985747
47.55	0	0	41.985747
47.575	0	0	41.985747
47.601	0	0	41.985747
47.626	0	0	41.985747
47.65	0	0	41.985747
47.675	0	0	41.985747
47.702	0	0	41.985747
47.726	0	0	41.985747
47.751	0	0	41.985747
47.775	0	0	41.985747
47.8	0	0	41.985747
47.826	0	0	41.985747
47.851	0	0	41.985747
47.876	0	0	41.985747
47.9	0	0	41.985747
47.925	0	0	41.985747
47.951	0	0	41.985747
47.976	0	0	41.985747
48.001	0	0	41.985747
48.025	0	0	41.985747
48.05	0	0	41.985747
48.076	0	0	41.985747
48.101	0	0	41.985747
48.125	0	0	41.985747
48.15	0	0	41.985747
48.175	0	0	41.985747
48.201	0	0	41.985747
48.226	0	0	41.985747
48.25	0	0	41.985747
48.275	0	0	41.985747
48.3	0	0	41.985747
48.326	0	0	41.985747
48.351	0	0	41.985747
48.375	0	0	41.985747
48.4	0	0	41.985747
48.427	0	0	41.985747
48.451	0	0	41.985747
48.476	0	0	41.985747
48.5	0	0	41.985747
48.525	0	0	41.985747
48.551	0	0	41.985747
48.576	0	0	41.985747
48.601	0	0	41.985747
48.625	0	0	41.985747
48.65	0	0	41.985747
48.676	0	0	41.985747
48.701	0	0	41.985747
48.726	0	0	41.985747
48.75	0	0	41.985747
48.775	0	0	41.985747
48.801	0	0	41.985747
48.826	0	0	41.985747
48.85	0	0	41.985747
48.875	0	0	41.985747
48.9	0	0	41.985747
48.926	0	0	41.985747
48.951	0	0	41.985747
48.975	0	0	41.985747
49	0	0	41.985747
49.025	0	0	41.985747
49.051	0	0	41.985747
49.076	0	0	41.985747
49.1	0	0	41.985747
49.125	0	0	41.985747
49.152	0	0	41.985747
49.176	0	0	41.985747
49.201	0	0	41.985747
49.225	0	0	41.985747
49.25	0	0	41.985747
49.276	0	0	41.985747
49.301	0	0	41.985747
49.326	0	0	41.985747
49.35	0	0	41.985747
49.375	0	0	41.985747
49.401	0	0	41.985747
49.426	0	0	41.985747
49.451	0	0	41.985747
49.475	0	0	41.985747
49.5	0	0	41.985747
49.526	0	0	41.985747
49.551	0	0	41.985747
49.575	0	0	41.985747
49.6	0	0	41.985747
49.625	0	0	41.985747
49.651	0	0	41.985747
49.676	0	0	41.985747
49.7	0	0	41.985747
49.725	0	0	41.985747
49.75	0	0	41.985747
49.776	0	0	41.985747
49.801	0	0	41.985747
49.825	0	0	41.985747
49.85	0	0	41.985747
49.876	0	0	41.985747
49.901	0	0	41.985747
49.926	0	0	41.985747
49.95	0	0	41.985747
49.975	0	0	41.985747
[truncated: 686 more rows]
