# Supplementary material for: Week Long Topography Study of Young Adults Using Electronic Cigarettes in Their Natural Environment
Source: PLoS One. 2016 Oct 13;11(10):e0164038. doi: 10.1371/journal.pone.0164038 (PMC5063505; doi:10.1371/journal.pone.0164038)
Supplement: S8 File — This data file contains the flow rate and cumulative volume vs. time for Participant 8, as shown graphically in Figs 3 and 5, respectively. (CSV) [file pone.0164038.s008.csv]

Time [sec]	Mean Pluff Flow Rate [mL/sec]	Flow Rate [mL/sec]	Accumulated Volume [ml]
1.038	0	0	0
1.042	0	0	0
1.048	0	0	0
1.052	0	0	0
1.056	0	0	0
1.064	0	0	0
1.075	0	0	0
1.083	0	0	0
1.091	0	0	0
1.099	0	0	0
1.107	0	0	0
1.118	0	0	0
1.126	0	0	0
1.134	0	0	0
1.142	0	0	0
1.15	0	0	0
1.159	0	0	0
1.169	0	0	0
1.177	0	0	0
1.185	0	0	0
1.193	0	0	0
1.202	0	0	0
1.212	0	0	0
1.22	0	0	0
1.228	0	0	0
1.236	0	0	0
1.245	0	0	0
1.255	0	0	0
1.263	0	0	0
1.271	0	0	0
1.28	0	0	0
1.288	0	0	0
1.296	0	0	0
1.306	0	0	0
1.314	0	0	0
1.323	0	0	0
1.331	0	0	0
1.339	0	0	0
1.349	0	0	0
1.357	0	0	0
1.366	0	0	0
1.374	0	0	0
1.382	0	0	0
1.392	0	0	0
1.4	0	0	0
1.409	0	0	0
1.417	0	0	0
1.425	0	0	0
1.435	0	0	0
1.443	0	0	0
1.452	0	0	0
1.46	0	0	0
1.468	0	0	0
1.476	0	0	0
1.486	0	0	0
1.495	0	0	0
1.503	0	0	0
1.511	0	0	0
1.519	0	0	0
1.529	0	0	0
1.538	0	0	0
1.55	0	0	0
1.576	0	0	0
1.601	0	0	0
1.626	0	0	0
1.65	0	0	0
1.675	0	0	0
1.701	0	0	0
1.726	0	0	0
1.751	0	0	0
1.775	0	0	0
1.8	0	0	0
1.826	0	0	0
1.851	0	0	0
1.875	0	0	0
1.9	0	0	0
1.925	0	0	0
1.951	0	0	0
1.976	0	0	0
2	0	0	0
2.025	0	0	0
2.05	0	0	0
2.076	0	0	0
2.101	0	0	0
2.125	0	0	0
2.15	0	0	0
2.177	0	0	0
2.201	0	0	0
2.226	0	0	0
2.25	0	0	0
2.275	0	0	0
2.301	0	0	0
2.326	0	0	0
2.351	0	0	0
2.375	0	0	0
2.4	0	0	0
2.426	0	0	0
2.451	0	0	0
2.476	0	0	0
2.5	0	0	0
2.525	0	0	0
2.551	0	0	0
2.576	0	0	0
2.6	0	0	0
2.625	0	0	0
2.65	0	0	0
2.676	0	0	0
2.701	0	0	0
2.725	0	0	0
2.75	0	0	0
2.775	0	0	0
2.801	0	0	0
2.826	0	0	0
2.85	0	0	0
2.875	0	0	0
2.902	0	0	0
2.926	0	0	0
2.951	0	0	0
2.975	0	0	0
3	0	0	0
3.026	0	0	0
3.051	0	0	0
3.076	0	0	0
3.1	0	0	0
3.125	0	0	0
3.151	0	0	0
3.176	0	0	0
3.201	0	0	0
3.225	0	0	0
3.25	0	0	0
3.276	0	0	0
3.301	0	0	0
3.325	0	0	0
3.35	0	0	0
3.375	0	0	0
3.401	0	0	0
3.426	0	0	0
3.45	0	0	0
3.475	0	0	0
3.5	0	0	0
3.526	0	0	0
3.551	0	0	0
3.575	0	0	0
3.6	0	0	0
3.627	0	20.417708	0
3.651	0	20.793911	0
3.676	0	20.585758	0
3.7	0	0	0
3.725	0	0	0
3.751	0	0	0
3.776	0	0	0
3.801	0	0	0
3.825	0	0	0
3.85	0	0	0
3.876	0	0	0
3.901	0	0	0
3.926	0	0	0
3.95	0	0	0
3.975	0	0	0
4.001	0	0	0
4.026	0	0	0
4.05	0	0	0
4.075	0	0	0
4.1	0	0	0
4.126	0	0	0
4.151	0	20.669271	0
4.175	0	21.040976	0
4.2	0	20.793911	0
4.225	0	20.627557	0
4.251	0	20.876591	0
4.276	0	21.244668	0
4.3	0	21.244668	0
4.325	0	20.627557	0
4.352	0	0	0
4.376	0	0	0
4.401	0	0	0
4.425	0	0	0
4.45	0	0	0
4.476	0	0	0
4.501	0	0	0
4.526	0	0	0
4.55	0	0	0
4.575	0	0	0
4.601	0	0	0
4.626	0	0	0
4.651	0	0	0
4.675	0	0	0
4.7	0	0	0
4.726	0	0	0
4.751	0	0	0
4.775	0	0	0
4.8	0	0	0
4.825	0	0	0
4.851	0	0	0
4.876	0	0	0
4.9	0	0	0
4.925	0	0	0
4.95	0	0	0
4.976	0	0	0
5.001	0	0	0
5.025	0	0	0
5.05	0	0	0
5.076	0	0	0
5.101	0	0	0
5.126	0	0	0
5.15	0	0	0
5.175	0	0	0
5.201	0	0	0
5.226	0	0	0
5.251	0	0	0
5.275	0	0	0
5.3	0	0	0
5.326	0	0	0
5.351	0	0	0
5.376	0	0	0
5.4	0	0	0
5.425	0	0	0
5.451	0	0	0
5.476	0	0	0
5.5	0	0	0
5.525	0	0	0
5.55	0	0	0
5.576	0	0	0
5.601	0	0	0
5.625	0	0	0
5.65	0	0	0
5.675	0	0	0
5.701	0	0	0
5.726	0	0	0
5.75	0	0	0
5.775	0	0	0
5.801	0	0	0
5.826	0	0	0
5.851	0	0	0
5.875	0	0	0
5.9	0	0	0
5.926	0	0	0
5.951	0	0	0
5.976	0	0	0
6	0	0	0
6.025	0	0	0
6.051	0	0	0
6.076	0	0	0
6.1	0	20.417708	0
6.125	0	20.543875	0
6.15	0	0	0
6.176	0	0	0
6.201	0	0	0
6.225	0	0	0
6.25	0	0	0
6.275	0	20.958944	0
6.301	0	21.040976	0
6.326	0	20.375479	0
6.35	0	0	0
6.375	0	0	0
6.4	0	20.793911	0
6.426	0	20.835292	0
6.451	0	0	0
6.475	0	0	0
6.5	0	0	0
6.526	0	0	0
6.551	0	0	0
6.576	0	0	0
6.6	0	0	0
6.625	0	0	0
6.651	0	0	0
6.676	0	0	0
6.701	0	0	0
6.725	0	0	0
6.75	0	0	0
6.776	0	0	0
6.801	0	0	0
6.825	0	0	0
6.85	0	0	0
6.875	0	0	0
6.901	0	0	0
6.926	0	0	0
6.95	0	0	0
6.975	0	0	0
7	0	0	0
7.026	0	0	0
7.051	0	0	0
7.075	0	0	0
7.1	0	0	0
7.127	0	0	0
7.151	0	0	0
7.176	0	0	0
7.2	0	0	0
7.225	0	0	0
7.251	0	0	0
7.276	0	0	0
7.301	0	0	0
7.325	0	0	0
7.35	0	0	0
7.376	0	0	0
7.401	0	0	0
7.426	0	0	0
7.45	0	0	0
7.475	0	0	0
7.501	0	0	0
7.526	0	0	0
7.55	0	0	0
7.575	0	0	0
7.6	0	0	0
7.626	0	0	0
7.651	0	0	0
7.675	0	0	0
7.7	0	0	0
7.725	0	0	0
7.751	0	0	0
7.776	0	0	0
7.8	0	0	0
7.825	0	0	0
7.852	0	0	0
7.876	0	0	0
7.901	0	0	0
7.925	0	0	0
7.95	0	0	0
7.976	0	0	0
8.001	0	0	0
8.026	0	0	0
8.05	0	0	0
8.075	0	0	0
8.101	0	0	0
8.126	0	0	0
8.151	0	0	0
8.175	0	0	0
8.2	0	0	0
8.226	0	0	0
8.251	0	0	0
8.275	0	0	0
8.3	0	0	0
8.325	0	0	0
8.351	0	0	0
8.376	0	0	0
8.4	0	0	0
8.425	0	0	0
8.45	0	0	0
8.476	0	0	0
8.501	0	0	0
8.525	0	0	0
8.55	0	0	0
8.577	0	0	0
8.601	0	0	0
8.626	0	0	0
8.65	0	0	0
8.675	0	0	0
8.701	0	0	0
8.726	0	0	0
8.751	0	0	0
8.775	0	0	0
8.8	0	0	0
8.826	0	0	0
8.851	0	0	0
8.876	0	0	0
8.9	0	0	0
8.925	0	0	0
8.951	0	0	0
8.976	0	0	0
9	0	0	0
9.025	0	0	0
9.05	0	0	0
9.076	0	0	0
9.101	0	0	0
9.125	0	0	0
9.15	0	0	0
9.175	0	0	0
9.201	0	0	0
9.226	0	0	0
9.25	0	0	0
9.275	0	0	0
9.302	0	0	0
9.326	0	0	0
9.351	0	0	0
9.375	0	0	0
9.4	0	0	0
9.426	0	0	0
9.451	0	0	0
9.476	0	0	0
9.5	0	0	0
9.525	0	0	0
9.551	0	0	0
9.576	0	0	0
9.601	0	0	0
9.625	0	0	0
9.65	0	0	0
9.676	0	0	0
9.701	0	0	0
9.725	0	0	0
9.75	0	0	0
9.775	0	0	0
9.801	0	0	0
9.826	0	0	0
9.85	0	0	0
9.875	0	0	0
9.9	0	0	0
9.926	0	0	0
9.951	0	0	0
9.975	0	0	0
10	0	0	0
10.027	0	0	0
10.051	0	0	0
10.076	0	0	0
10.1	0	0	0
10.125	0	0	0
10.151	0	0	0
10.176	0	0	0
10.201	0	0	0
10.225	0	0	0
10.25	0	0	0
10.276	0	0	0
10.301	0	0	0
10.326	0	0	0
10.35	0	0	0
10.375	0	0	0
10.401	0	0	0
10.426	0	0	0
10.45	0	0	0
10.475	0	0	0
10.5	0	0	0
10.526	0	0	0
10.551	0	0	0
10.575	0	0	0
10.6	0	0	0
10.625	0	0	0
10.651	0	0	0
10.676	0	0	0
10.7	0	0	0
10.725	0	0	0
10.752	0	0	0
10.776	0	0	0
10.801	0	0	0
10.825	0	20.876591	0
10.85	0	21.406227	0
10.876	0	21.566576	0
10.901	0	21.76535	0
10.926	0	21.804888	0
10.95	0	21.081872	0
10.975	0	0	0
11.001	0	0	0
11.026	0	0	0
11.051	0	0	0
11.075	0	0	0
11.1	0	0	0
11.126	0	0	0
11.151	0	0	0
11.175	0	0	0
11.2	0	0	0
11.225	0	0	0
11.251	0	0	0
11.276	0	0	0
11.3	0	0	0
11.325	0	0	0
11.35	0	0	0
11.376	0	0	0
11.401	0	0	0
11.425	0	0	0
11.45	0	0	0
11.476	0	0	0
11.501	0	0	0
11.526	0	0	0
11.55	0	0	0
11.575	0	0	0
11.601	0	0	0
11.626	0	0	0
11.651	0	0	0
11.675	0	0	0
11.7	0	0	0
11.726	0	0	0
11.751	0	0	0
11.776	0	0	0
11.8	0	0	0
11.825	0	0	0
11.851	0	0	0
11.876	0	0	0
11.9	0	0	0
11.925	0	0	0
11.95	0	0	0
11.976	0	0	0
12.001	0	0	0
12.025	0	0	0
12.05	0	0	0
12.075	0	0	0
12.101	0	0	0
12.126	0	0	0
12.15	0	0	0
12.175	0	0	0
12.201	0	0	0
12.226	0	0	0
12.251	0	0	0
12.275	0	0	0
12.3	0	0	0
12.326	0	0	0
12.351	0	0	0
12.376	0	0	0
12.4	0	0	0
12.425	0	0	0
12.451	0	0	0
12.476	0	0	0
12.5	0	0	0
12.525	0	0	0
12.55	0	0	0
12.576	0	0	0
12.601	0	0	0
12.625	0	0	0
12.65	0	0	0
12.675	0	0	0
12.701	0	0	0
12.726	0	0	0
12.75	0	0	0
12.775	0	0	0
12.8	0	0	0
12.826	0	0	0
12.851	0	0	0
12.875	0	0	0
12.9	0	0	0
12.926	0	0	0
12.951	0	0	0
12.976	0	0	0
13	0	0	0
13.025	0	0	0
13.051	0	0	0
13.076	0	0	0
13.101	0	0	0
13.125	0	0	0
13.15	0	0	0
13.176	0	0	0
13.201	0	0	0
13.225	0	0	0
13.25	0	0	0
13.275	0	0	0
13.301	0	0	0
13.326	0	0	0
13.35	0	0	0
13.375	0	0	0
13.4	0	0	0
13.426	0	0	0
13.451	0	0	0
13.475	0	0	0
13.5	0	0	0
13.527	0	0	0
13.551	0	0	0
13.576	0	0	0
13.6	0	0	0
13.625	0	0	0
13.651	0	0	0
13.676	0	0	0
13.701	0	0	0
13.725	0	0	0
13.75	0	0	0
13.776	0	0	0
13.801	0	0	0
13.826	0	0	0
13.85	0	0	0
13.875	0	0	0
13.901	0	0	0
13.926	0	0	0
13.95	0	0	0
13.975	0	0	0
14	0	0	0
14.026	0	0	0
14.051	0	0	0
14.075	0	0	0
14.1	0	0	0
14.125	0	0	0
14.151	0	0	0
14.176	0	0	0
14.2	0	0	0
14.225	0	0	0
14.252	0	0	0
14.276	0	0	0
14.301	0	0	0
14.325	0	0	0
14.35	0	0	0
14.376	0	0	0
14.401	0	0	0
14.426	0	0	0
14.45	0	0	0
14.475	0	0	0
14.501	0	0	0
14.526	0	0	0
14.551	0	0	0
14.575	0	0	0
14.6	0	0	0
14.626	0	0	0
14.651	0	0	0
14.675	0	0	0
14.7	0	0	0
14.725	0	0	0
14.751	0	0	0
14.776	0	0	0
14.8	0	0	0
14.825	0	0	0
14.85	0	0	0
14.876	0	0	0
14.901	0	0	0
14.925	0	0	0
14.95	0	0	0
14.977	0	0	0
15.001	0	0	0
15.026	0	0	0
15.05	0	0	0
15.075	0	0	0
15.101	0	0	0
15.126	0	0	0
15.151	0	0	0
15.175	0	0	0
15.2	0	0	0
15.226	0	0	0
15.251	0	0	0
15.276	0	0	0
15.3	0	0	0
15.325	0	0	0
15.351	0	0	0
15.376	0	0	0
15.4	0	0	0
15.425	0	0	0
15.45	0	0	0
15.476	0	0	0
15.501	0	0	0
15.525	0	0	0
15.55	0	0	0
15.575	0	0	0
15.601	0	0	0
15.626	0	0	0
15.65	0	0	0
15.675	0	0	0
15.702	0	0	0
15.726	0	0	0
15.751	0	0	0
15.775	0	0	0
15.8	0	0	0
15.826	0	0	0
15.851	0	0	0
15.876	0	0	0
15.9	0	0	0
15.925	0	0	0
15.951	0	0	0
15.976	0	0	0
16.001	0	0	0
16.025	0	0	0
16.05	0	0	0
16.076	0	0	0
16.101	0	0	0
16.125	0	0	0
16.15	0	0	0
16.175	0	0	0
16.201	0	0	0
16.226	0	0	0
16.25	0	0	0
16.275	0	0	0
16.3	0	0	0
16.326	0	0	0
16.351	0	0	0
16.375	0	0	0
16.4	0	0	0
16.427	0	0	0
16.451	0	0	0
16.476	0	0	0
16.5	0	0	0
16.525	0	0	0
16.551	0	0	0
16.576	0	0	0
16.601	0	0	0
16.625	0	0	0
16.65	0	0	0
16.676	0	0	0
16.701	0	0	0
16.726	0	0	0
16.75	0	0	0
16.775	0	0	0
16.801	0	0	0
16.826	0	0	0
16.85	0	0	0
16.875	19.680578	20.585758	0.24600722
16.9	19.680578	21.204086	0.73802167
16.926	19.680578	22.15755	1.2497167
16.951	19.680578	22.657263	1.7417311
16.975	19.680578	22.23516	2.214065
17	19.680578	21.923072	2.7060795
17.025	19.680578	22.619215	3.1980939
17.051	19.680578	23.183372	3.7097889
17.076	19.680578	22.921827	4.2018034
17.1	19.680578	22.733167	4.6741373
17.125	19.680578	22.921827	5.1661517
17.152	19.680578	22.921827	5.6975273
17.176	19.680578	22.619215	6.1698612
17.201	19.680578	22.389573	6.6618756
17.225	19.680578	22.3125	7.1342095
17.25	19.680578	21.962326	7.626224
17.276	19.680578	21.285173	8.137919
17.301	19.680578	20.876591	8.6299334
17.326	19.680578	21	9.1219479
17.35	19.680578	21.325601	9.5942818
17.375	19.680578	21.646305	10.086296
17.401	19.680578	21.844354	10.597991
17.426	19.680578	21.923072	11.090006
17.451	19.680578	22.118643	11.58202
17.475	19.680578	22.196389	12.054354
17.5	19.680578	21.76535	12.546368
17.526	19.680578	21.163427	13.058063
17.551	19.680578	20.917808	13.550078
17.575	19.680578	20.917808	14.022412
17.6	19.680578	20.669271	14.514426
17.625	19.680578	0	15.006441
17.651	19.680578	0	15.518136
17.676	19.680578	0	16.01015
17.7	19.680578	0	16.482484
17.725	19.680578	0	16.974498
17.75	19.680578	0	17.466513
17.776	19.680578	0	17.978208
17.801	19.680578	0	18.470222
17.825	19.680578	0	18.942556
17.85	19.680578	0	19.434571
17.876	19.680578	0	19.946266
17.901	19.680578	0	20.43828
17.926	19.680578	0	20.930295
17.95	19.680578	0	21.402629
17.975	19.680578	0	21.894643
18.001	19.680578	0	22.406338
18.026	19.680578	0	22.898352
18.051	19.680578	20.543875	23.390367
18.075	19.680578	20.669271	23.862701
18.1	19.680578	20.375479	24.354715
18.126	19.680578	0	24.86641
18.151	19.680578	20.417708	25.358425
18.176	19.680578	20.835292	25.850439
18.2	19.680578	20.917808	26.322773
18.225	19.680578	20.793911	26.814787
18.251	19.680578	20.835292	27.326482
18.276	19.680578	21.081872	27.818497
18.3	19.680578	21.285173	28.290831
18.325	19.680578	21.040976	28.782845
18.35	19.680578	20.793911	29.27486
18.376	19.680578	21.325601	29.786555
18.401	19.680578	22.040623	30.278569
18.425	19.680578	22.196389	30.750903
18.45	19.680578	21.883748	31.242917
18.475	19.680578	21.406227	31.734932
18.501	19.680578	21.040976	32.246627
18.526	19.680578	20.793911	32.738641
18.55	19.680578	20.627557	33.210975
18.575	19.680578	20.710901	33.70299
18.601	19.680578	20.835292	34.214685
18.626	19.680578	20.835292	34.706699
18.651	19.680578	21.244668	35.198714
18.675	19.680578	22.118643	35.671048
18.7	19.680578	22.695247	36.163062
18.726	19.680578	22.619215	36.674757
18.751	19.680578	21.962326	37.166771
18.776	19.680578	21	37.658786
18.8	19.680578	20.333163	38.13112
18.825	19.680578	0	38.623134
18.851	19.680578	0	39.134829
18.876	19.680578	20.417708	39.626844
18.9	19.680578	21	40.099178
18.925	19.680578	21.285173	40.591192
18.95	19.680578	21.244668	41.083206
18.976	19.680578	21.081872	41.594901
19.001	19.680578	21.204086	42.086916
19.025	19.680578	21.725741	42.55925
19.05	19.680578	22.079668	43.051264
19.075	19.680578	21.844354	43.543279
19.101	19.680578	21.285173	44.054974
19.126	19.680578	21.081872	44.546988
19.15	19.680578	21.446427	45.019322
19.175	19.680578	21.725741	45.511337
19.2	19.680578	21.526601	46.003351
19.226	19.680578	21.446427	46.515046
19.251	19.680578	21.844354	47.00706
19.275	19.680578	22.079668	47.479394
19.3	19.680578	21.883748	47.971409
19.326	19.680578	21.646305	48.483104
19.351	19.680578	21.325601	48.975118
19.376	19.680578	20.710901	49.467133
19.4	19.680578	20.45985	49.939467
19.425	19.680578	21.122688	50.431481
19.451	19.680578	21.883748	50.943176
19.476	19.680578	22.196389	51.43519
19.501	19.680578	22.389573	51.927205
19.525	19.680578	22.42801	52.399539
19.55	19.680578	22.040623	52.891553
19.576	19.680578	21.526601	53.403248
19.601	19.680578	21.566576	53.895263
19.625	19.680578	22.35107	54.367597
19.65	19.680578	23.183372	54.859611
19.675	19.680578	23.257559	55.351625
19.701	19.680578	22.808818	55.863321
19.726	19.680578	22.657263	56.355335
19.75	19.680578	22.771024	56.827669
19.775	19.680578	22.619215	57.319683
19.8	19.680578	22.196389	57.811698
19.826	19.680578	21.962326	58.323393
19.851	19.680578	22.001509	58.815407
19.875	19.680578	21.76535	59.287741
19.9	19.680578	21.163427	59.779756
19.927	19.680578	21.081872	60.311131
19.951	19.680578	21.804888	60.783465
19.976	19.680578	22.389573	61.275479
20	19.680578	22.389573	61.747813
20.025	19.680578	21.883748	62.239828
20.051	19.680578	20.958944	62.751523
20.076	19.680578	20.375479	63.243537
20.101	19.680578	20.710901	63.735552
20.125	19.680578	21.163427	64.207886
20.15	19.680578	21.040976	64.6999
20.176	19.680578	20.958944	65.211595
20.201	19.680578	21.365952	65.703609
20.226	19.680578	21.725741	66.195624
20.25	19.680578	21.923072	66.667958
20.275	19.680578	22.23516	67.159972
20.301	19.680578	22.42801	67.671667
20.326	19.680578	22.389573	68.163682
20.35	19.680578	22.619215	68.636016
20.375	19.680578	23.071645	69.12803
20.4	19.680578	22.771024	69.620044
20.426	19.680578	21.606477	70.13174
20.451	19.680578	21.163427	70.623754
20.475	19.680578	22.001509	71.096088
20.5	19.680578	22.466381	71.588102
20.525	19.680578	21.962326	72.080117
20.551	19.680578	21.406227	72.591812
20.576	19.680578	21.204086	73.083826
20.6	19.680578	21.204086	73.55616
20.625	19.680578	21.163427	74.048175
20.652	19.680578	21.040976	74.57955
20.676	19.680578	21.406227	75.051884
20.701	19.680578	22.079668	75.543898
20.725	19.680578	22.118643	76.016232
20.75	19.680578	21.566576	76.508247
20.776	19.680578	20.958944	77.019942
20.801	19.680578	20.543875	77.511956
20.826	19.680578	20.627557	78.003971
20.85	19.680578	21	78.476305
20.875	19.680578	21.204086	78.968319
20.901	19.680578	21.446427	79.480014
20.926	19.680578	21.883748	79.972029
20.951	19.680578	22.15755	80.464043
20.975	19.680578	22.15755	80.936377
21	19.680578	22.15755	81.428391
21.026	19.680578	22.15755	81.940086
21.051	19.680578	21.962326	82.432101
21.075	19.680578	21.76535	82.904435
21.1	19.680578	21.725741	83.396449
21.125	19.680578	21.566576	83.888464
21.151	19.680578	21.285173	84.400159
21.176	19.680578	21.244668	84.892173
21.2	19.680578	21.486551	85.364507
21.225	19.680578	21.725741	85.856521
21.25	19.680578	21.725741	86.348536
21.276	19.680578	21.566576	86.860231
21.301	19.680578	21.526601	87.352245
21.325	19.680578	21.566576	87.824579
21.35	19.680578	21.365952	88.316594
21.377	19.680578	20.917808	88.847969
21.401	19.680578	20.793911	89.320303
21.426	19.680578	21.244668	89.812317
21.45	19.680578	21.606477	90.284651
21.475	19.680578	21.486551	90.776666
21.501	19.680578	21.163427	91.288361
21.526	19.680578	20.958944	91.780375
21.551	19.680578	21.163427	92.27239
21.575	19.680578	21.725741	92.744724
21.6	19.680578	22.196389	93.236738
21.626	19.680578	22.466381	93.748433
21.651	19.680578	22.771024	94.240448
21.676	19.680578	23.108947	94.732462
21.7	19.680578	23.108947	95.204796
21.725	19.680578	22.619215	95.69681
21.751	19.680578	22.079668	96.208505
21.776	19.680578	21.76535	96.70052
21.8	19.680578	21.606477	97.172854
21.825	19.680578	21.725741	97.664868
21.85	19.680578	22.001509	98.156883
21.876	19.680578	22.079668	98.668578
21.901	19.680578	21.962326	99.160592
21.925	19.680578	21.76535	99.632926
21.95	19.680578	21.526601	100.12494
21.975	19.680578	21.244668	100.61695
22.001	19.680578	20.876591	101.12865
22.026	19.680578	20.793911	101.62066
22.05	19.680578	21.204086	102.093
22.075	19.680578	21.406227	102.58501
22.102	19.680578	21.204086	103.11639
22.126	19.680578	21.365952	103.58872
22.151	19.680578	21.962326	104.08074
22.175	19.680578	22.273864	104.55307
22.2	19.680578	22.15755	105.04508
22.226	19.680578	21.962326	105.55678
22.251	19.680578	21.76535	106.04879
22.276	19.680578	21.566576	106.54081
22.3	19.680578	21.646305	107.01314
22.325	19.680578	22.15755	107.50516
22.351	19.680578	22.695247	108.01685
22.376	19.680578	22.733167	108.50887
22.401	19.680578	22.3125	109.00088
22.425	19.680578	21.844354	109.47321
22.45	19.680578	21.486551	109.96523
22.476	19.680578	21	110.47692
22.501	19.680578	0	110.96894
22.525	0	0	111.20511
22.55	0	0	111.20511
22.575	0	0	111.20511
22.601	0	0	111.20511
22.626	0	0	111.20511
22.65	0	0	111.20511
22.675	0	0	111.20511
22.7	0	0	111.20511
22.726	0	0	111.20511
22.751	0	0	111.20511
22.775	0	0	111.20511
22.8	0	0	111.20511
22.827	0	0	111.20511
22.851	0	0	111.20511
22.876	0	0	111.20511
22.9	0	0	111.20511
22.925	0	0	111.20511
22.951	0	0	111.20511
22.976	0	0	111.20511
23.001	0	0	111.20511
23.025	0	0	111.20511
23.05	0	0	111.20511
23.076	0	0	111.20511
23.101	0	0	111.20511
23.126	0	0	111.20511
23.15	0	0	111.20511
23.175	0	0	111.20511
23.201	0	0	111.20511
23.226	0	0	111.20511
23.25	0	0	111.20511
23.275	0	0	111.20511
23.3	0	0	111.20511
23.326	0	0	111.20511
23.351	0	0	111.20511
23.375	0	0	111.20511
23.4	0	0	111.20511
23.425	0	0	111.20511
23.451	0	0	111.20511
23.476	0	0	111.20511
23.5	0	0	111.20511
23.525	0	0	111.20511
23.552	0	0	111.20511
23.576	0	0	111.20511
23.601	0	0	111.20511
23.625	0	0	111.20511
23.65	0	0	111.20511
23.676	0	0	111.20511
23.701	0	0	111.20511
23.726	0	0	111.20511
23.75	0	0	111.20511
23.775	0	0	111.20511
23.801	0	0	111.20511
23.826	0	0	111.20511
23.851	0	0	111.20511
23.875	0	0	111.20511
23.9	0	0	111.20511
23.926	0	0	111.20511
23.951	0	0	111.20511
23.975	0	0	111.20511
24	0	0	111.20511
24.025	0	0	111.20511
24.051	0	0	111.20511
24.076	0	0	111.20511
24.1	0	0	111.20511
24.125	0	0	111.20511
24.15	0	0	111.20511
24.176	0	0	111.20511
24.201	0	0	111.20511
24.225	0	0	111.20511
24.25	0	0	111.20511
24.276	0	0	111.20511
24.301	0	0	111.20511
24.326	0	0	111.20511
24.35	0	0	111.20511
24.375	0	0	111.20511
24.401	0	0	111.20511
24.426	0	0	111.20511
24.451	0	0	111.20511
24.475	0	0	111.20511
24.5	0	0	111.20511
24.526	0	0	111.20511
24.551	0	0	111.20511
24.576	0	0	111.20511
24.6	0	0	111.20511
24.625	0	0	111.20511
24.651	0	0	111.20511
24.676	0	0	111.20511
24.7	0	0	111.20511
24.725	0	0	111.20511
24.75	0	0	111.20511
24.776	0	0	111.20511
24.801	0	0	111.20511
24.825	0	0	111.20511
24.85	0	0	111.20511
24.875	0	0	111.20511
24.901	0	0	111.20511
24.926	0	0	111.20511
24.95	0	0	111.20511
24.975	0	0	111.20511
25.001	0	0	111.20511
25.026	0	0	111.20511
25.051	0	0	111.20511
25.075	0	0	111.20511
25.1	0	0	111.20511
25.126	0	0	111.20511
25.151	0	0	111.20511
25.176	0	0	111.20511
25.2	0	0	111.20511
25.225	0	0	111.20511
25.251	0	0	111.20511
25.276	0	0	111.20511
25.3	0	0	111.20511
25.325	0	0	111.20511
25.35	0	0	111.20511
25.376	0	0	111.20511
25.401	0	0	111.20511
25.425	0	0	111.20511
25.45	0	0	111.20511
25.475	0	0	111.20511
25.501	0	0	111.20511
25.526	0	0	111.20511
25.55	0	0	111.20511
25.575	0	0	111.20511
25.6	0	0	111.20511
25.626	0	0	111.20511
25.651	0	0	111.20511
25.675	0	0	111.20511
25.7	0	0	111.20511
25.726	0	0	111.20511
25.751	0	0	111.20511
25.776	0	0	111.20511
25.8	0	0	111.20511
25.825	0	0	111.20511
25.851	0	0	111.20511
25.876	0	0	111.20511
25.901	0	0	111.20511
25.925	0	0	111.20511
25.95	0	0	111.20511
25.976	0	0	111.20511
26.001	0	0	111.20511
26.025	0	0	111.20511
26.05	0	0	111.20511
26.075	0	0	111.20511
26.101	0	0	111.20511
26.126	0	0	111.20511
26.15	0	0	111.20511
26.175	0	0	111.20511
26.2	0	0	111.20511
26.226	0	0	111.20511
26.251	0	0	111.20511
26.275	0	0	111.20511
26.3	0	0	111.20511
26.327	0	0	111.20511
26.351	0	0	111.20511
26.376	0	0	111.20511
26.4	0	0	111.20511
26.425	0	0	111.20511
26.451	0	0	111.20511
26.476	0	0	111.20511
26.501	0	0	111.20511
26.525	0	0	111.20511
26.55	0	0	111.20511
26.576	0	0	111.20511
26.601	0	0	111.20511
26.626	0	0	111.20511
26.65	0	0	111.20511
26.675	0	0	111.20511
26.701	0	0	111.20511
26.726	0	0	111.20511
26.75	0	0	111.20511
26.775	0	0	111.20511
26.8	0	0	111.20511
26.826	0	0	111.20511
26.851	0	0	111.20511
26.875	0	0	111.20511
26.9	0	0	111.20511
26.925	0	0	111.20511
26.951	0	0	111.20511
26.976	0	0	111.20511
27	0	0	111.20511
27.025	0	0	111.20511
27.052	0	0	111.20511
27.076	0	0	111.20511
27.101	0	0	111.20511
27.125	0	0	111.20511
27.15	0	0	111.20511
27.176	0	0	111.20511
27.201	0	0	111.20511
27.226	0	0	111.20511
27.25	0	0	111.20511
27.275	0	0	111.20511
27.301	0	0	111.20511
27.326	0	0	111.20511
27.351	0	0	111.20511
27.375	0	0	111.20511
27.4	0	0	111.20511
27.426	0	0	111.20511
27.451	0	0	111.20511
27.475	0	0	111.20511
27.5	0	0	111.20511
27.525	0	0	111.20511
27.551	0	0	111.20511
27.576	0	0	111.20511
27.6	0	0	111.20511
27.625	0	0	111.20511
27.65	0	0	111.20511
27.676	0	0	111.20511
27.701	0	0	111.20511
27.725	0	0	111.20511
27.75	0	0	111.20511
27.777	0	0	111.20511
27.801	0	0	111.20511
27.826	0	0	111.20511
27.85	0	0	111.20511
27.875	0	0	111.20511
27.901	0	0	111.20511
27.926	0	0	111.20511
27.951	0	0	111.20511
27.975	0	0	111.20511
28	0	0	111.20511
28.026	0	0	111.20511
28.051	0	0	111.20511
28.076	0	0	111.20511
28.1	0	0	111.20511
28.125	0	0	111.20511
28.151	0	0	111.20511
28.176	0	0	111.20511
28.2	0	0	111.20511
28.225	0	0	111.20511
28.25	0	0	111.20511
28.276	0	0	111.20511
28.301	0	0	111.20511
28.325	0	0	111.20511
28.35	0	0	111.20511
28.375	0	0	111.20511
28.401	0	0	111.20511
28.426	0	0	111.20511
28.45	0	0	111.20511
28.475	0	0	111.20511
28.502	0	0	111.20511
28.526	0	0	111.20511
28.551	0	0	111.20511
28.575	0	0	111.20511
28.6	0	0	111.20511
28.626	0	0	111.20511
28.651	0	0	111.20511
28.676	0	0	111.20511
28.7	0	0	111.20511
28.725	0	0	111.20511
28.751	0	0	111.20511
28.776	0	0	111.20511
28.801	0	0	111.20511
28.825	0	0	111.20511
28.85	0	0	111.20511
28.876	0	0	111.20511
28.901	0	0	111.20511
28.925	0	0	111.20511
28.95	0	0	111.20511
28.975	0	0	111.20511
29.001	0	0	111.20511
29.026	0	0	111.20511
29.05	0	0	111.20511
29.075	0	0	111.20511
29.1	0	0	111.20511
29.126	0	0	111.20511
29.151	0	0	111.20511
29.175	0	0	111.20511
29.2	0	0	111.20511
29.227	0	0	111.20511
29.251	0	0	111.20511
29.276	0	0	111.20511
29.3	0	0	111.20511
29.325	0	0	111.20511
29.351	0	0	111.20511
29.376	0	0	111.20511
29.401	0	0	111.20511
29.425	0	0	111.20511
29.45	0	0	111.20511
29.476	0	0	111.20511
29.501	0	0	111.20511
29.526	0	0	111.20511
29.55	0	0	111.20511
29.575	0	0	111.20511
29.601	0	0	111.20511
29.626	0	0	111.20511
29.65	0	0	111.20511
29.675	0	0	111.20511
29.7	0	0	111.20511
29.726	0	0	111.20511
29.751	0	0	111.20511
29.775	0	0	111.20511
29.8	0	0	111.20511
29.825	0	0	111.20511
29.851	0	0	111.20511
29.876	0	0	111.20511
29.9	0	0	111.20511
29.925	0	0	111.20511
29.952	0	0	111.20511
29.976	0	0	111.20511
30.001	0	0	111.20511
30.025	0	0	111.20511
30.05	0	0	111.20511
30.076	0	0	111.20511
30.101	0	0	111.20511
30.126	0	0	111.20511
30.15	0	0	111.20511
30.175	0	0	111.20511
30.201	0	0	111.20511
30.226	0	0	111.20511
30.251	0	0	111.20511
30.275	0	0	111.20511
30.3	0	0	111.20511
30.326	0	0	111.20511
30.351	0	0	111.20511
30.375	0	0	111.20511
30.4	0	0	111.20511
30.425	0	0	111.20511
30.451	0	0	111.20511
30.476	0	0	111.20511
30.5	0	0	111.20511
30.525	0	0	111.20511
30.55	0	0	111.20511
30.576	0	0	111.20511
30.601	0	0	111.20511
30.625	0	0	111.20511
30.65	0	0	111.20511
30.676	0	0	111.20511
30.701	0	0	111.20511
30.726	0	0	111.20511
30.75	0	0	111.20511
30.775	0	0	111.20511
30.801	17.142539	21.923072	111.42796
30.826	17.142539	23.034282	111.85652
30.851	17.142539	23.257559	112.28509
30.875	17.142539	22.921827	112.69651
30.9	17.142539	22.196389	113.12507
30.926	17.142539	21.646305	113.57078
30.951	17.142539	21.844354	113.99934
30.976	17.142539	21.725741	114.4279
31	17.142539	20.752447	114.83932
31.025	17.142539	0	115.26789
31.051	17.142539	20.417708	115.71359
31.076	17.142539	21.122688	116.14216
31.1	17.142539	21.725741	116.55358
31.125	17.142539	21.646305	116.98214
31.15	17.142539	21.566576	117.4107
31.176	17.142539	22.15755	117.85641
31.201	17.142539	22.504687	118.28497
31.225	17.142539	22.040623	118.6964
31.25	17.142539	21.446427	119.12496
31.275	17.142539	21.081872	119.55352
31.301	17.142539	20.585758	119.99923
31.326	17.142539	0	120.42779
31.35	17.142539	0	120.83921
31.375	17.142539	0	121.26778
31.401	17.142539	0	121.71348
31.426	17.142539	20.45985	122.14205
31.451	17.142539	0	122.57061
31.475	17.142539	0	122.98203
31.5	17.142539	0	123.41059
31.526	17.142539	20.917808	123.8563
31.551	17.142539	21.486551	124.28486
31.576	17.142539	21.646305	124.71343
31.6	17.142539	21.646305	125.12485
31.625	17.142539	21.204086	125.55341
31.651	17.142539	0	125.99912
31.676	17.142539	0	126.42768
31.7	17.142539	0	126.8391
31.725	17.142539	0	127.26766
31.75	17.142539	0	127.69623
31.776	17.142539	0	128.14193
31.801	17.142539	0	128.5705
31.825	17.142539	0	128.98192
31.85	17.142539	0	129.41048
31.875	17.142539	0	129.83905
31.901	17.142539	0	130.28475
31.926	17.142539	0	130.71331
31.95	17.142539	0	131.12474
31.975	17.142539	0	131.5533
32	17.142539	20.669271	131.98186
32.026	17.142539	21.325601	132.42757
32.051	17.142539	21.923072	132.85613
32.075	17.142539	22.040623	133.26755
32.1	17.142539	21.566576	133.69612
32.126	17.142539	21.566576	134.14182
32.151	17.142539	22.389573	134.57039
32.176	17.142539	22.996858	134.99895
32.2	17.142539	22.959373	135.41037
32.225	17.142539	22.466381	135.83893
32.251	17.142539	21.725741	136.28464
32.276	17.142539	21.285173	136.7132
32.301	17.142539	21.446427	137.14177
32.325	17.142539	21.566576	137.55319
32.35	17.142539	21.081872	137.98175
32.376	17.142539	20.333163	138.42746
32.401	17.142539	0	138.85602
32.425	17.142539	0	139.26744
32.45	17.142539	0	139.69601
32.475	17.142539	0	140.12457
32.501	17.142539	0	140.57027
32.526	17.142539	0	140.99884
32.55	17.142539	0	141.41026
32.575	17.142539	20.710901	141.83882
32.6	17.142539	21.606477	142.26739
32.626	17.142539	22.273864	142.71309
32.651	17.142539	22.884219	143.14166
32.675	17.142539	23.14619	143.55308
32.7	17.142539	22.733167	143.98164
32.727	17.142539	22.118643	144.44449
32.751	17.142539	21.923072	144.85591
32.776	17.142539	22.273864	145.28447
32.8	17.142539	22.771024	145.69589
32.825	17.142539	22.695247	146.12446
32.851	17.142539	22.079668	146.57016
32.876	17.142539	21.406227	146.99873
32.901	17.142539	20.710901	147.42729
32.925	17.142539	0	147.83871
32.95	17.142539	0	148.26727
32.976	17.142539	0	148.71298
33.001	17.142539	20.333163	149.14154
33.026	17.142539	20.917808	149.57011
33.05	17.142539	21.804888	149.98153
33.075	17.142539	22.542928	150.41009
33.101	17.142539	22.542928	150.8558
33.126	17.142539	22.079668	151.28436
33.15	17.142539	22.504687	151.69578
33.175	17.142539	23.368398	152.12435
33.2	17.142539	22.996858	152.55291
33.226	17.142539	21.883748	152.99862
33.251	17.142539	21.446427	153.42718
33.275	17.142539	21.804888	153.8386
33.3	17.142539	22.542928	154.26716
33.325	17.142539	23.14619	154.69573
33.351	17.142539	23.257559	155.14143
33.376	17.142539	23.034282	155.57
33.4	17.142539	22.771024	155.98142
33.425	17.142539	22.542928	156.40998
33.452	17.142539	22.196389	156.87283
33.476	17.142539	21.76535	157.28425
33.501	17.142539	21.566576	157.71281
33.525	17.142539	21.566576	158.12423
33.55	17.142539	21.566576	158.5528
33.576	17.142539	21.76535	158.9985
33.601	17.142539	22.15755	159.42707
33.626	17.142539	22.581104	159.85563
33.65	17.142539	23.257559	160.26705
33.675	17.142539	23.986813	160.69562
33.701	17.142539	24.130019	161.14132
33.726	17.142539	23.478714	161.56988
33.751	17.142539	22.808818	161.99845
33.775	17.142539	22.996858	162.40987
33.8	17.142539	22.921827	162.83843
33.826	17.142539	21.526601	163.28414
33.851	17.142539	20.375479	163.7127
33.875	17.142539	20.958944	164.12412
33.9	17.142539	22.196389	164.55269
33.925	17.142539	22.921827	164.98125
33.951	17.142539	22.921827	165.42696
33.976	17.142539	22.389573	165.85552
34	17.142539	22.15755	166.26694
34.025	17.142539	22.504687	166.6955
34.05	17.142539	22.504687	167.12407
34.076	17.142539	21.962326	167.56977
34.101	17.142539	21.646305	167.99834
34.125	17.142539	21.76535	168.40976
34.15	17.142539	22.001509	168.83832
34.177	17.142539	22.15755	169.30117
34.201	17.142539	21.923072	169.71259
34.226	17.142539	21.285173	170.14115
34.25	17.142539	20.958944	170.55258
34.275	17.142539	21.446427	170.98114
34.301	17.142539	22.118643	171.42684
34.326	17.142539	22.196389	171.85541
34.351	17.142539	22.001509	172.28397
34.375	17.142539	21.923072	172.69539
34.4	17.142539	21.646305	173.12396
34.426	17.142539	21.325601	173.56966
34.451	17.142539	21.285173	173.99823
34.476	17.142539	21.365952	174.42679
34.5	17.142539	21.526601	174.83821
34.525	17.142539	21.883748	175.26677
34.551	17.142539	22.3125	175.71248
34.576	17.142539	22.15755	176.14104
34.6	17.142539	21.040976	176.55246
34.625	17.142539	0	176.98103
34.65	17.142539	0	177.40959
34.676	17.142539	20.876591	177.8553
34.701	17.142539	21.406227	178.28386
34.725	17.142539	21.646305	178.69528
34.75	17.142539	21.804888	179.12384
34.775	17.142539	21.923072	179.55241
34.801	17.142539	21.923072	179.99811
34.826	17.142539	21.804888	180.42668
34.85	17.142539	21.76535	180.8381
34.875	17.142539	22.040623	181.26666
34.902	17.142539	22.504687	181.72951
34.926	17.142539	22.733167	182.14093
34.951	17.142539	22.42801	182.56949
34.975	17.142539	21.606477	182.98092
35	17.142539	20.501905	183.40948
35.026	17.142539	0	183.85519
35.051	17.142539	0	184.28375
35.076	17.142539	0	184.71231
35.1	17.142539	20.958944	185.12373
35.125	17.142539	20.45985	185.5523
35.151	17.142539	0	185.998
35.176	17.142539	20.501905	186.42657
35.201	17.142539	21.285173	186.85513
35.225	17.142539	21.725741	187.26655
35.25	17.142539	21.646305	187.69511
35.276	17.142539	21.244668	188.14082
35.301	17.142539	21.566576	188.56938
35.325	17.142539	22.118643	188.9808
35.35	17.142539	21.725741	189.40937
35.375	17.142539	21.325601	189.83793
35.401	17.142539	21.844354	190.28364
35.426	17.142539	22.42801	190.7122
35.45	17.142539	22.619215	191.12362
35.475	17.142539	22.581104	191.55219
35.5	17.142539	22.118643	191.98075
35.526	17.142539	21.325601	192.42645
35.551	17.142539	20.710901	192.85502
35.575	17.142539	20.375479	193.26644
35.6	17.142539	20.333163	193.695
35.627	17.142539	20.501905	194.15785
35.651	17.142539	20.501905	194.56927
35.676	17.142539	20.627557	194.99784
35.7	17.142539	21.325601	195.40926
35.725	17.142539	21.923072	195.83782
35.751	17.142539	21.406227	196.28353
35.776	17.142539	0	196.71209
35.801	17.142539	0	197.14065
35.825	17.142539	0	197.55207
35.85	17.142539	0	197.98064
35.876	17.142539	0	198.42634
35.901	17.142539	0	198.85491
35.926	17.142539	20.543875	199.28347
35.95	17.142539	20.627557	199.69489
35.975	17.142539	0	200.12345
36.001	0	0	200.34631
36.026	0	0	200.34631
36.05	0	0	200.34631
36.075	0	0	200.34631
36.1	0	0	200.34631
36.126	0	0	200.34631
36.151	0	0	200.34631
36.175	0	0	200.34631
36.2	0	0	200.34631
36.225	0	0	200.34631
36.251	0	0	200.34631
36.276	0	0	200.34631
36.3	0	0	200.34631
36.325	0	0	200.34631
36.352	0	0	200.34631
36.376	0	0	200.34631
36.401	0	0	200.34631
36.425	0	0	200.34631
36.45	0	0	200.34631
36.476	0	0	200.34631
36.501	0	0	200.34631
36.526	0	0	200.34631
36.55	0	0	200.34631
36.575	0	0	200.34631
36.601	0	0	200.34631
36.626	0	0	200.34631
36.651	0	0	200.34631
36.675	0	0	200.34631
36.7	0	0	200.34631
36.726	0	0	200.34631
36.751	0	0	200.34631
36.775	0	0	200.34631
36.8	0	0	200.34631
36.825	0	0	200.34631
36.851	0	0	200.34631
36.876	0	0	200.34631
36.9	0	0	200.34631
36.925	0	0	200.34631
36.95	0	0	200.34631
36.976	0	0	200.34631
37.001	0	0	200.34631
37.025	0	0	200.34631
37.05	0	0	200.34631
37.076	0	0	200.34631
37.101	0	0	200.34631
37.126	0	0	200.34631
37.15	0	0	200.34631
37.175	0	0	200.34631
37.201	0	0	200.34631
37.226	0	0	200.34631
37.251	0	0	200.34631
37.275	0	0	200.34631
37.3	0	0	200.34631
37.326	0	0	200.34631
37.351	0	0	200.34631
37.376	0	0	200.34631
37.4	0	0	200.34631
37.425	0	0	200.34631
37.451	0	0	200.34631
37.476	0	0	200.34631
37.5	23.228848	20.375479	200.62505
37.525	23.228848	22.389573	201.20577
37.55	23.228848	23.734123	201.7865
37.576	23.228848	24.413911	202.39045
37.601	23.228848	24.868325	202.97117
37.625	23.228848	25.416453	203.52866
37.65	23.228848	25.786534	204.10938
37.675	23.228848	25.618978	204.6901
37.701	23.228848	25.075277	205.29405
37.726	23.228848	24.413911	205.87477
37.75	23.228848	23.66143	206.43227
37.775	23.228848	23.220495	207.01299
37.801	23.228848	23.368398	207.61694
37.826	23.228848	23.625	208.19766
37.851	23.228848	23.950877	208.77838
37.875	23.228848	24.343249	209.33587
37.9	23.228848	24.130019	209.91659
37.926	23.228848	23.257559	210.52054
37.951	23.228848	22.35107	211.10126
37.976	23.228848	21.725741	211.68199
38	23.228848	21.566576	212.23948
38.025	23.228848	22.15755	212.8202
38.051	23.228848	22.996858	213.42415
38.076	23.228848	22.884219	214.00487
38.1	23.228848	21.76535	214.56236
38.125	23.228848	21.040976	215.14308
38.15	23.228848	21.204086	215.7238
38.176	23.228848	21.285173	216.32776
38.201	23.228848	20.876591	216.90848
38.225	23.228848	20.543875	217.46597
38.25	23.228848	20.585758	218.04669
38.275	23.228848	20.835292	218.62741
38.301	23.228848	21.804888	219.23136
38.326	23.228848	23.405228	219.81208
38.35	23.228848	24.058522	220.36957
38.375	23.228848	23.33151	220.9503
38.4	23.228848	22.504687	221.53102
38.426	23.228848	22.23516	222.13497
38.451	23.228848	21.962326	222.71569
38.475	23.228848	21.446427	223.27318
38.5	23.228848	21.406227	223.8539
38.526	23.228848	22.196389	224.45785
38.551	23.228848	22.921827	225.03857
38.576	23.228848	23.034282	225.61929
38.6	23.228848	23.034282	226.17679
38.625	23.228848	23.257559	226.75751
38.651	23.228848	23.257559	227.36146
38.676	23.228848	22.808818	227.94218
38.701	23.228848	22.196389	228.5229
38.725	23.228848	21.526601	229.08039
38.75	23.228848	21.285173	229.66111
38.776	23.228848	21.804888	230.26506
38.801	23.228848	22.15755	230.84579
38.825	23.228848	22.196389	231.40328
38.85	23.228848	22.808818	231.984
38.875	23.228848	23.442	232.56472
38.901	23.228848	23.108947	233.16867
38.926	23.228848	22.3125	233.74939
38.95	23.228848	21.883748	234.30688
38.975	23.228848	22.15755	234.8876
39	23.228848	23.220495	235.46833
39.026	23.228848	24.201304	236.07228
39.051	23.228848	24.165688	236.653
39.075	23.228848	23.405228	237.21049
39.1	23.228848	22.733167	237.79121
39.127	23.228848	22.504687	238.41839
39.151	23.228848	22.581104	238.97588
39.176	23.228848	22.921827	239.5566
39.2	23.228848	23.515371	240.1141
39.225	23.228848	23.697804	240.69482
39.251	23.228848	22.996858	241.29877
39.276	23.228848	22.196389	241.87949
39.301	23.228848	22.3125	242.46021
39.325	23.228848	22.84655	243.0177
39.35	23.228848	23.034282	243.59842
39.376	23.228848	23.478714	244.20237
39.401	23.228848	24.30784	244.78309
39.426	23.228848	24.58968	245.36382
39.45	23.228848	24.378606	245.92131
39.475	23.228848	24.165688	246.50203
39.501	23.228848	23.405228	247.10598
39.526	23.228848	21.962326	247.6867
39.55	23.228848	21.040976	248.24419
39.575	23.228848	21.040976	248.82491
39.6	23.228848	21.122688	249.40563
39.626	23.228848	21.040976	250.00958
39.651	23.228848	21.040976	250.59031
39.675	23.228848	21.204086	251.1478
39.7	23.228848	21.566576	251.72852
39.725	23.228848	22.15755	252.30924
39.751	23.228848	22.84655	252.91319
39.776	23.228848	23.515371	253.49391
39.8	23.228848	23.986813	254.0514
39.825	23.228848	23.625	254.63213
39.852	23.228848	22.273864	255.2593
39.876	23.228848	21.285173	255.8168
39.901	23.228848	21.566576	256.39752
39.925	23.228848	22.15755	256.95501
39.95	23.228848	22.389573	257.53573
39.976	23.228848	21.962326	258.13968
40.001	23.228848	20.835292	258.7204
40.026	23.228848	20.45985	259.30112
40.05	23.228848	21.526601	259.85862
40.075	23.228848	22.733167	260.43934
40.101	23.228848	23.33151	261.04329
40.126	23.228848	23.33151	261.62401
40.151	23.228848	23.034282	262.20473
40.175	23.228848	22.959373	262.76222
40.2	23.228848	23.108947	263.34294
40.226	23.228848	23.108947	263.94689
40.251	23.228848	22.808818	264.52761
40.275	23.228848	22.389573	265.08511
40.3	23.228848	22.3125	265.66583
40.325	23.228848	22.657263	266.24655
40.351	23.228848	22.695247	266.8505
40.376	23.228848	22.23516	267.43122
40.4	23.228848	22.42801	267.98871
40.425	23.228848	23.515371	268.56943
40.45	23.228848	24.413911	269.15016
40.476	23.228848	24.902937	269.75411
40.501	23.228848	25.006484	270.33483
40.525	23.228848	24.519523	270.89232
40.55	23.228848	24.022694	271.47304
40.577	23.228848	23.986813	272.10022
40.601	23.228848	23.914888	272.65771
40.626	23.228848	23.55197	273.23843
40.65	23.228848	23.33151	273.79593
40.675	23.228848	23.66143	274.37665
40.701	23.228848	24.48437	274.9806
40.726	23.228848	25.143883	275.56132
40.751	23.228848	25.109603	276.14204
40.775	23.228848	24.798957	276.69953
40.8	23.228848	24.7642	277.28025
40.826	23.228848	25.006484	277.8842
40.851	23.228848	25.416453	278.46492
40.876	23.228848	25.48414	279.04565
40.9	23.228848	24.798957	279.60314
40.925	23.228848	24.201304	280.18386
40.951	23.228848	24.48437	280.78781
40.976	23.228848	24.798957	281.36853
41	23.228848	24.378606	281.92602
41.025	23.228848	24.022694	282.50674
41.05	23.228848	24.378606	283.08746
41.076	23.228848	24.729395	283.69141
41.101	23.228848	24.554627	284.27214
41.125	23.228848	23.986813	284.82963
41.15	23.228848	23.442	285.41035
41.175	23.228848	23.478714	285.99107
41.201	23.228848	23.986813	286.59502
41.226	23.228848	24.519523	287.17574
41.25	23.228848	25.006484	287.73323
41.275	23.228848	25.178115	288.31396
41.302	23.228848	24.833665	288.94113
41.326	23.228848	24.58968	289.49863
41.351	23.228848	24.833665	290.07935
41.375	23.228848	25.178115	290.63684
41.4	23.228848	25.416453	291.21756
41.426	23.228848	25.686131	291.82151
41.451	23.228848	26.184293	292.40223
41.476	23.228848	26.54367	292.98295
41.5	23.228848	26.25	293.54045
41.525	23.228848	25.719642	294.12117
41.551	23.228848	25.314583	294.72512
41.576	23.228848	24.868325	295.30584
41.601	23.228848	24.624683	295.88656
41.625	23.228848	24.7642	296.44405
41.65	23.228848	25.006484	297.02477
41.676	23.228848	25.006484	297.62872
41.701	23.228848	24.58968	298.20944
41.725	23.228848	24.130019	298.76694
41.75	23.228848	24.094297	299.34766
41.775	23.228848	24.236868	299.92838
41.801	23.228848	24.022694	300.53233
41.826	23.228848	23.33151	301.11305
41.85	23.228848	22.657263	301.67054
41.875	23.228848	22.3125	302.25126
41.9	23.228848	21.804888	302.83199
41.926	23.228848	20.375479	303.43594
41.951	23.228848	0	304.01666
41.975	0	0	304.2954
42	0	0	304.2954
42.027	0	0	304.2954
42.051	0	0	304.2954
42.076	0	0	304.2954
42.1	0	0	304.2954
42.125	0	0	304.2954
42.151	0	0	304.2954
42.176	0	0	304.2954
42.201	0	0	304.2954
42.225	0	0	304.2954
42.25	0	0	304.2954
42.276	0	0	304.2954
42.301	0	0	304.2954
42.326	0	0	304.2954
42.35	0	0	304.2954
42.375	0	0	304.2954
42.401	0	0	304.2954
42.426	0	0	304.2954
42.45	0	0	304.2954
42.475	0	0	304.2954
42.5	0	0	304.2954
42.526	0	0	304.2954
42.551	0	0	304.2954
42.575	0	0	304.2954
42.6	0	0	304.2954
42.625	0	0	304.2954
42.651	0	0	304.2954
42.676	0	0	304.2954
42.7	0	0	304.2954
42.725	0	0	304.2954
42.752	0	0	304.2954
42.776	0	0	304.2954
42.801	0	0	304.2954
42.825	0	0	304.2954
42.85	0	0	304.2954
42.876	0	0	304.2954
42.901	0	0	304.2954
42.926	0	0	304.2954
42.95	0	0	304.2954
42.975	0	0	304.2954
43.001	0	0	304.2954
43.026	0	0	304.2954
43.051	0	0	304.2954
43.075	0	0	304.2954
43.1	0	0	304.2954
43.126	0	0	304.2954
43.151	0	0	304.2954
43.175	0	0	304.2954
43.2	0	0	304.2954
43.225	0	0	304.2954
43.251	0	0	304.2954
43.276	0	0	304.2954
43.3	0	0	304.2954
43.325	0	0	304.2954
43.35	0	0	304.2954
43.376	0	0	304.2954
43.401	0	0	304.2954
43.425	0	0	304.2954
43.45	0	0	304.2954
43.476	0	0	304.2954
43.501	0	0	304.2954
43.526	0	0	304.2954
43.55	0	0	304.2954
43.575	0	0	304.2954
43.601	0	0	304.2954
43.626	0	0	304.2954
43.651	0	0	304.2954
43.675	0	0	304.2954
43.7	0	0	304.2954
43.726	0	0	304.2954
43.751	0	0	304.2954
43.776	0	0	304.2954
43.8	0	0	304.2954
43.825	0	0	304.2954
43.851	0	0	304.2954
43.876	0	0	304.2954
43.9	0	0	304.2954
43.925	0	0	304.2954
43.95	0	0	304.2954
43.976	0	0	304.2954
44.001	0	0	304.2954
44.025	0	0	304.2954
44.05	0	0	304.2954
44.075	0	0	304.2954
44.101	0	0	304.2954
44.126	0	0	304.2954
44.15	0	0	304.2954
44.175	0	0	304.2954
44.201	0	0	304.2954
44.226	0	0	304.2954
44.251	0	0	304.2954
44.275	0	0	304.2954
44.3	0	0	304.2954
44.326	0	0	304.2954
44.351	15.702201	22.389573	304.49168
44.376	15.702201	24.833665	304.88424
44.4	15.702201	26.478691	305.26109
44.425	15.702201	27.057881	305.65364
44.451	15.702201	26.834126	306.0619
44.476	15.702201	26.315543	306.45446
44.5	15.702201	25.886546	306.83131
44.525	15.702201	25.551648	307.22386
44.55	15.702201	25.075277	307.61642
44.576	15.702201	24.69454	308.02468
44.601	15.702201	25.246442	308.41723
44.625	15.702201	26.282792	308.79408
44.65	15.702201	26.446142	309.18664
44.675	15.702201	26.11842	309.57919
44.701	15.702201	26.380924	309.98745
44.726	15.702201	26.737658	310.38001
44.75	15.702201	26.5112	310.75686
44.775	15.702201	26.25	311.14941
44.8	15.702201	26.380924	311.54197
44.826	15.702201	26.25	311.95023
44.851	15.702201	25.618978	312.34278
44.875	15.702201	25.178115	312.71963
44.9	15.702201	25.314583	313.11219
44.926	15.702201	25.953007	313.52045
44.951	15.702201	26.478691	313.913
44.976	15.702201	26.019299	314.30556
45	15.702201	24.902937	314.68241
45.025	15.702201	24.022694	315.07496
45.051	15.702201	23.183372	315.48322
45.076	15.702201	21.962326	315.87578
45.101	15.702201	21.040976	316.26833
45.125	15.702201	21.646305	316.64518
45.15	15.702201	23.220495	317.03774
45.176	15.702201	24.165688	317.446
45.201	15.702201	24.413911	317.83855
45.225	15.702201	24.48437	318.2154
45.25	15.702201	24.236868	318.60796
45.275	15.702201	23.697804	319.00051
45.301	15.702201	23.368398	319.40877
45.326	15.702201	23.515371	319.80133
45.35	15.702201	23.770386	320.17818
45.375	15.702201	23.55197	320.57073
45.4	15.702201	22.771024	320.96329
45.426	15.702201	22.23516	321.37155
45.451	15.702201	22.657263	321.7641
45.475	15.702201	23.257559	322.14095
45.5	15.702201	23.034282	322.53351
45.527	15.702201	22.15755	322.95747
45.551	15.702201	21.365952	323.33432
45.576	15.702201	21.122688	323.72688
45.6	15.702201	20.835292	324.10373
45.625	15.702201	0	324.49628
45.651	15.702201	0	324.90454
45.676	15.702201	0	325.2971
45.701	15.702201	0	325.68965
45.725	15.702201	0	326.0665
45.75	15.702201	0	326.45906
45.776	15.702201	0	326.86732
45.801	15.702201	0	327.25987
45.826	15.702201	0	327.65243
45.85	15.702201	0	328.02928
45.875	15.702201	20.835292	328.42183
45.901	15.702201	21.244668	328.83009
45.926	15.702201	21.040976	329.22265
45.95	15.702201	0	329.5995
45.975	15.702201	0	329.99205
46	15.702201	0	330.38461
46.026	15.702201	0	330.79287
46.051	15.702201	0	331.18542
46.075	15.702201	0	331.56227
46.1	15.702201	0	331.95483
46.125	15.702201	0	332.34738
46.151	15.702201	0	332.75564
46.176	15.702201	0	333.1482
46.2	15.702201	0	333.52505
46.225	15.702201	0	333.9176
46.252	15.702201	0	334.34156
46.276	15.702201	0	334.71842
46.301	15.702201	0	335.11097
46.325	15.702201	0	335.48782
46.35	15.702201	0	335.88038
46.376	15.702201	0	336.28864
46.401	15.702201	0	336.68119
46.426	15.702201	20.375479	337.07375
46.45	15.702201	0	337.4506
46.475	0	0	337.64688
46.501	0	0	337.64688
46.526	0	0	337.64688
46.551	0	0	337.64688
46.575	0	0	337.64688
46.6	0	0	337.64688
46.626	0	0	337.64688
46.651	0	0	337.64688
46.675	0	0	337.64688
46.7	0	0	337.64688
46.725	0	0	337.64688
46.751	0	0	337.64688
46.776	0	0	337.64688
46.8	0	0	337.64688
46.825	0	0	337.64688
46.85	0	0	337.64688
46.876	0	0	337.64688
46.901	0	0	337.64688
46.925	0	0	337.64688
46.95	0	0	337.64688
46.977	0	0	337.64688
47.001	0	0	337.64688
47.026	0	0	337.64688
47.05	0	0	337.64688
47.075	0	0	337.64688
47.101	0	0	337.64688
47.126	0	0	337.64688
47.151	0	0	337.64688
47.175	0	0	337.64688
47.2	0	0	337.64688
47.226	0	0	337.64688
47.251	0	0	337.64688
47.276	0	0	337.64688
47.3	0	0	337.64688
47.325	0	0	337.64688
47.351	0	0	337.64688
47.376	0	0	337.64688
47.4	0	0	337.64688
47.425	0	0	337.64688
47.45	0	0	337.64688
47.476	0	0	337.64688
47.501	0	0	337.64688
47.525	0	0	337.64688
47.55	0	0	337.64688
47.575	0	0	337.64688
47.601	0	0	337.64688
47.626	0	0	337.64688
47.65	0	0	337.64688
47.675	0	0	337.64688
47.702	0	0	337.64688
47.726	0	0	337.64688
47.751	0	0	337.64688
47.775	0	0	337.64688
47.8	0	0	337.64688
47.826	0	0	337.64688
47.851	0	0	337.64688
47.876	0	0	337.64688
47.9	0	0	337.64688
47.925	0	0	337.64688
47.951	0	0	337.64688
47.976	0	0	337.64688
48.001	0	0	337.64688
48.025	0	0	337.64688
48.05	0	0	337.64688
48.076	0	0	337.64688
48.101	0	0	337.64688
48.125	0	0	337.64688
48.15	0	0	337.64688
48.175	0	0	337.64688
48.201	0	0	337.64688
48.226	0	0	337.64688
48.25	0	0	337.64688
48.275	0	0	337.64688
48.3	0	0	337.64688
48.326	0	0	337.64688
48.351	0	0	337.64688
48.375	0	0	337.64688
48.4	0	0	337.64688
48.427	0	0	337.64688
48.451	0	0	337.64688
48.476	0	0	337.64688
48.5	0	0	337.64688
48.525	0	0	337.64688
48.551	0	0	337.64688
48.576	0	0	337.64688
48.601	0	0	337.64688
48.625	0	0	337.64688
48.65	0	0	337.64688
48.676	0	0	337.64688
48.701	0	0	337.64688
48.726	0	0	337.64688
48.75	0	0	337.64688
48.775	0	0	337.64688
48.801	0	0	337.64688
48.826	0	0	337.64688
48.85	0	0	337.64688
48.875	0	0	337.64688
48.9	0	0	337.64688
48.926	0	0	337.64688
48.951	0	0	337.64688
48.975	0	0	337.64688
49	0	0	337.64688
49.025	0	0	337.64688
49.051	0	0	337.64688
49.076	0	0	337.64688
49.1	0	0	337.64688
49.125	0	0	337.64688
49.152	0	20.375479	337.64688
49.176	0	0	337.64688
49.201	0	0	337.64688
49.225	0	0	337.64688
49.25	0	0	337.64688
49.276	0	0	337.64688
49.301	0	0	337.64688
49.326	0	0	337.64688
49.35	0	0	337.64688
49.375	0	0	337.64688
49.401	0	0	337.64688
49.426	0	0	337.64688
49.451	0	0	337.64688
49.475	0	0	337.64688
49.5	0	0	337.64688
49.526	0	0	337.64688
49.551	0	0	337.64688
49.575	0	0	337.64688
49.6	0	0	337.64688
49.625	0	0	337.64688
49.651	0	0	337.64688
49.676	0	0	337.64688
49.7	0	0	337.64688
49.725	0	0	337.64688
49.75	0	0	337.64688
49.776	0	0	337.64688
49.801	0	0	337.64688
49.825	0	0	337.64688
49.85	0	0	337.64688
49.876	0	0	337.64688
49.901	0	0	337.64688
49.926	0	0	337.64688
49.95	0	0	337.64688
49.975	0	0	337.64688
[truncated: 1,944 more rows]
