# Supplementary material for: Week Long Topography Study of Young Adults Using Electronic Cigarettes in Their Natural Environment
Source: PLoS One. 2016 Oct 13;11(10):e0164038. doi: 10.1371/journal.pone.0164038 (PMC5063505; doi:10.1371/journal.pone.0164038)
Supplement: S10 File — This data file contains the flow rate and cumulative volume vs. time for Participant 10, as shown graphically in Figs 3 and 5, respectively. (CSV) [file pone.0164038.s010.csv]

Time [sec]	Mean Pluff Flow Rate [mL/sec]	Flow Rate [mL/sec]	Accumulated Volume [ml]
1.038	0	0	0
1.042	0	0	0
1.048	0	0	0
1.052	0	0	0
1.056	0	0	0
1.064	0	0	0
1.075	0	0	0
1.083	0	0	0
1.091	0	0	0
1.099	0	0	0
1.107	0	0	0
1.118	0	0	0
1.126	0	0	0
1.134	0	0	0
1.142	0	0	0
1.15	0	0	0
1.159	0	0	0
1.169	0	0	0
1.177	0	0	0
1.185	0	0	0
1.193	0	0	0
1.202	0	0	0
1.212	0	0	0
1.22	0	0	0
1.228	0	0	0
1.236	0	0	0
1.245	0	0	0
1.255	0	0	0
1.263	0	0	0
1.271	0	0	0
1.28	0	0	0
1.288	0	0	0
1.296	0	0	0
1.306	0	0	0
1.314	0	0	0
1.323	0	0	0
1.331	0	0	0
1.339	0	0	0
1.349	0	0	0
1.357	0	0	0
1.366	0	0	0
1.374	0	0	0
1.382	0	0	0
1.392	0	0	0
1.4	0	0	0
1.409	0	0	0
1.417	0	0	0
1.425	0	0	0
1.435	0	0	0
1.443	0	0	0
1.452	0	0	0
1.46	0	0	0
1.468	0	0	0
1.476	0	0	0
1.486	0	0	0
1.495	42.401978	22.695247	0.1908089
1.503	42.401978	30.752858	0.53002473
1.511	42.401978	36.843631	0.86924056
1.519	42.401978	40.453967	1.2084564
1.529	42.401978	42.14331	1.6324762
1.538	42.401978	43.133151	2.014094
1.55	42.401978	44.081246	2.5229177
1.576	42.401978	45.028507	3.6253692
1.601	42.401978	46.310982	4.6854186
1.626	42.401978	47.829776	5.7454681
1.65	42.401978	48.5625	6.7631156
1.675	42.401978	48.206465	7.823165
1.701	42.401978	47.395609	8.9256164
1.726	42.401978	46.440991	9.9856659
1.751	42.401978	45.636514	11.045715
1.775	42.401978	45.371513	12.063363
1.8	42.401978	45.238431	13.123412
1.826	42.401978	44.509041	14.225864
1.851	42.401978	43.431654	15.285913
1.875	42.401978	43.093195	16.303561
1.9	42.401978	43.72812	17.36361
1.925	42.401978	44.3151	18.42366
1.951	42.401978	44.3151	19.526111
1.976	42.401978	44.431566	20.586161
2	42.401978	44.894407	21.603808
2.025	42.401978	45.009374	22.663857
2.05	42.401978	44.913589	23.723907
2.076	42.401978	45.730785	24.826358
2.101	42.401978	47.757689	25.886408
2.125	42.401978	48.96874	26.904055
2.15	42.401978	47.613188	27.964105
2.177	42.401978	44.971084	29.108958
2.201	42.401978	42.953054	30.126606
2.226	42.401978	41.835616	31.186655
2.25	42.401978	41.546378	32.204303
2.275	42.401978	41.876772	33.264352
2.301	42.401978	42.061478	34.366803
2.326	42.401978	41.003811	35.426853
2.351	42.401978	37.949185	36.486902
2.375	42.401978	34.972646	37.50455
2.4	42.401978	36.373067	38.564599
2.426	42.401978	41.003811	39.667051
2.451	42.401978	44.779146	40.7271
2.476	42.401978	47.613188	41.78715
2.5	42.401978	50.150555	42.804797
2.525	42.401978	51.002068	43.864847
2.551	42.401978	49.875	44.967298
2.576	42.401978	48.224329	46.027348
2.6	42.401978	46.810456	47.044995
2.625	42.401978	45.504207	48.105044
2.65	42.401978	44.353956	49.165094
2.676	42.401978	43.826496	50.267545
2.701	42.401978	44.353956	51.327595
2.725	42.401978	45.200335	52.345242
2.75	42.401978	45.085856	53.405292
2.775	42.401978	44.120308	54.465341
2.801	42.401978	43.212954	55.567793
2.826	42.401978	42.448774	56.627842
2.85	42.401978	41.835616	57.64549
2.875	42.401978	41.732547	58.705539
2.902	42.401978	42.122867	59.850392
2.926	42.401978	42.973102	60.86804
2.951	42.401978	44.198328	61.928089
2.975	42.401978	45.466334	62.945737
3	42.401978	46.440991	64.005786
3.026	42.401978	46.552138	65.108238
3.051	42.401978	45.523131	66.168287
3.076	42.401978	44.237286	67.228337
3.1	42.401978	43.885415	68.245984
3.125	42.401978	44.353956	69.306034
3.151	42.401978	44.567058	70.408485
3.176	42.401978	43.905038	71.468535
3.201	42.401978	42.812454	72.528584
3.225	42.401978	42.040996	73.546231
3.25	42.401978	41.421801	74.606281
3.276	42.401978	40.729817	75.708732
3.301	42.401978	40.539044	76.768782
3.325	42.401978	40.961777	77.786429
3.35	42.401978	41.359372	78.846479
3.375	42.401978	41.421801	79.906528
3.401	42.401978	41.421801	81.00898
3.426	42.401978	41.629223	82.069029
3.45	42.401978	42.061478	83.086677
3.475	42.401978	42.651202	84.146726
3.5	42.401978	43.372118	85.206776
3.526	42.401978	44.120308	86.309227
3.551	42.401978	44.450947	87.369276
3.575	42.401978	43.924651	88.386924
3.6	42.401978	42.265761	89.446973
3.627	42.401978	39.593146	90.591827
3.651	42.401978	37.30826	91.609474
3.676	42.401978	36.65613	92.669524
3.7	42.401978	36.491277	93.687171
3.725	42.401978	35.55882	94.747221
3.751	42.401978	34.576342	95.849672
3.776	42.401978	34.276108	96.909722
3.801	42.401978	33.871656	97.969771
3.825	42.401978	32.522468	98.987419
3.85	42.401978	30.216019	100.04747
3.876	42.401978	26.54367	101.14992
3.901	42.401978	20.543875	102.20997
3.926	42.401978	0	103.27002
3.95	0	0	103.77884
3.975	0	0	103.77884
4.001	0	0	103.77884
4.026	0	0	103.77884
4.05	0	0	103.77884
4.075	0	0	103.77884
4.1	0	0	103.77884
4.126	0	0	103.77884
4.151	0	0	103.77884
4.175	0	0	103.77884
4.2	0	0	103.77884
4.225	0	0	103.77884
4.251	0	0	103.77884
4.276	0	0	103.77884
4.3	0	0	103.77884
4.325	0	0	103.77884
4.352	0	0	103.77884
4.376	0	0	103.77884
4.401	0	0	103.77884
4.425	0	0	103.77884
4.45	0	0	103.77884
4.476	0	0	103.77884
4.501	0	0	103.77884
4.526	0	0	103.77884
4.55	0	0	103.77884
4.575	0	0	103.77884
4.601	0	0	103.77884
4.626	0	0	103.77884
4.651	0	0	103.77884
4.675	0	0	103.77884
4.7	0	0	103.77884
4.726	0	0	103.77884
4.751	0	0	103.77884
4.775	0	0	103.77884
4.8	0	0	103.77884
4.825	0	0	103.77884
4.851	0	0	103.77884
4.876	0	0	103.77884
4.9	0	0	103.77884
4.925	0	0	103.77884
4.95	0	0	103.77884
4.976	0	0	103.77884
5.001	0	0	103.77884
5.025	0	0	103.77884
5.05	0	0	103.77884
5.076	0	0	103.77884
5.101	0	0	103.77884
5.126	0	0	103.77884
5.15	0	0	103.77884
5.175	0	0	103.77884
5.201	0	0	103.77884
5.226	0	0	103.77884
5.251	0	0	103.77884
5.275	0	0	103.77884
5.3	0	0	103.77884
5.326	0	0	103.77884
5.351	0	0	103.77884
5.376	0	0	103.77884
5.4	0	0	103.77884
5.425	0	0	103.77884
5.451	0	0	103.77884
5.476	0	0	103.77884
5.5	0	0	103.77884
5.525	0	0	103.77884
5.55	0	0	103.77884
5.576	0	0	103.77884
5.601	0	0	103.77884
5.625	0	0	103.77884
5.65	0	0	103.77884
5.675	0	0	103.77884
5.701	0	0	103.77884
5.726	0	0	103.77884
5.75	0	0	103.77884
5.775	0	0	103.77884
5.801	0	0	103.77884
5.826	0	0	103.77884
5.851	0	0	103.77884
5.875	0	0	103.77884
5.9	0	0	103.77884
5.926	0	0	103.77884
5.951	0	0	103.77884
5.976	0	0	103.77884
6	0	0	103.77884
6.025	0	0	103.77884
6.051	0	0	103.77884
6.076	0	0	103.77884
6.1	0	0	103.77884
6.125	0	0	103.77884
6.15	0	0	103.77884
6.176	0	0	103.77884
6.201	0	0	103.77884
6.225	0	0	103.77884
6.25	0	0	103.77884
6.275	0	0	103.77884
6.301	0	0	103.77884
6.326	0	0	103.77884
6.35	0	0	103.77884
6.375	0	0	103.77884
6.4	0	0	103.77884
6.426	0	0	103.77884
6.451	0	0	103.77884
6.475	0	0	103.77884
6.5	0	0	103.77884
6.526	0	0	103.77884
6.551	0	0	103.77884
6.576	0	0	103.77884
6.6	0	0	103.77884
6.625	0	0	103.77884
6.651	0	0	103.77884
6.676	0	0	103.77884
6.701	0	0	103.77884
6.725	0	0	103.77884
6.75	0	0	103.77884
6.776	0	0	103.77884
6.801	0	0	103.77884
6.825	0	0	103.77884
6.85	0	0	103.77884
6.875	0	0	103.77884
6.901	0	0	103.77884
6.926	0	0	103.77884
6.95	0	0	103.77884
6.975	0	0	103.77884
7	0	0	103.77884
7.026	0	0	103.77884
7.051	0	0	103.77884
7.075	0	0	103.77884
7.1	0	0	103.77884
7.127	0	0	103.77884
7.151	0	0	103.77884
7.176	0	0	103.77884
7.2	0	0	103.77884
7.225	0	0	103.77884
7.251	0	0	103.77884
7.276	0	0	103.77884
7.301	0	0	103.77884
7.325	0	0	103.77884
7.35	0	0	103.77884
7.376	0	0	103.77884
7.401	0	0	103.77884
7.426	39.393374	27.624929	104.27126
7.45	39.393374	34.023889	105.2167
7.475	39.393374	38.512427	106.20153
7.501	39.393374	41.938431	107.22576
7.526	39.393374	44.431566	108.2106
7.55	39.393374	45.655384	109.15604
7.575	39.393374	45.674246	110.14087
7.6	39.393374	45.066747	111.12571
7.626	39.393374	44.779146	112.14993
7.651	39.393374	45.428429	113.13477
7.675	39.393374	46.180607	114.08021
7.7	39.393374	45.956246	115.06504
7.725	39.393374	45.238431	116.04988
7.751	39.393374	44.894407	117.07411
7.776	39.393374	45.047631	118.05894
7.8	39.393374	45.730785	119.00438
7.825	39.393374	46.440991	119.98922
7.852	39.393374	46.292379	121.05284
7.876	39.393374	45.352525	121.99828
7.901	39.393374	44.47032	122.98311
7.925	39.393374	44.47032	123.92855
7.95	39.393374	45.238431	124.91339
7.976	39.393374	45.428429	125.93762
8.001	39.393374	44.644297	126.92245
8.026	39.393374	44.392778	127.90728
8.05	39.393374	45.047631	128.85272
8.075	39.393374	44.894407	129.83756
8.101	39.393374	43.431654	130.86179
8.126	39.393374	41.753181	131.84662
8.151	39.393374	40.283274	132.83146
8.175	39.393374	38.757661	133.7769
8.2	39.393374	37.400493	134.76173
8.226	39.393374	36.67962	135.78596
8.251	39.393374	36.420397	136.77079
8.275	39.393374	36.514873	137.71623
8.3	39.393374	37.767173	138.70107
8.325	39.393374	40.30465	139.6859
8.351	39.393374	42.408173	140.71013
8.376	39.393374	42.651202	141.69496
8.4	39.393374	41.587821	142.64041
8.425	39.393374	40.368711	143.62524
8.45	39.393374	39.636631	144.61007
8.476	39.393374	39.701769	145.6343
8.501	39.393374	39.939701	146.61914
8.525	39.393374	39.680068	147.56458
8.55	39.393374	39.243531	148.54941
8.577	39.393374	38.912914	149.61303
8.601	39.393374	38.713188	150.55847
8.626	39.393374	38.579463	151.54331
8.65	39.393374	38.220577	152.48875
8.675	39.393374	38.220577	153.47358
8.701	39.393374	39.331226	154.49781
8.726	39.393374	40.326015	155.48265
8.751	39.393374	39.593146	156.46748
8.775	39.393374	37.652969	157.41292
8.8	39.393374	36.514873	158.39776
8.826	39.393374	37.076673	159.42198
8.851	39.393374	38.039864	160.40682
8.876	39.393374	38.085123	161.39165
8.9	39.393374	37.767173	162.33709
8.925	39.393374	38.265622	163.32193
8.951	39.393374	39.549613	164.34615
8.976	39.393374	40.729817	165.33099
9	39.393374	41.045801	166.27643
9.025	39.393374	40.666325	167.26126
9.05	39.393374	40.411361	168.2461
9.076	39.393374	40.43267	169.27033
9.101	39.393374	40.453967	170.25516
9.125	39.393374	40.326015	171.2006
9.15	39.393374	39.766801	172.18544
9.175	39.393374	38.912914	173.17027
9.201	39.393374	38.445274	174.1945
9.226	39.393374	38.668665	175.17933
9.25	39.393374	39.155639	176.12477
9.275	39.393374	39.287403	177.10961
9.302	39.393374	38.890773	178.17323
9.326	39.393374	38.265622	179.11867
9.351	39.393374	37.949185	180.1035
9.375	39.393374	38.400439	181.04895
9.4	39.393374	39.375	182.03378
9.426	39.393374	40.219078	183.05801
9.451	39.393374	40.496528	184.04284
9.476	39.393374	39.853344	185.02768
9.5	39.393374	38.220577	185.97312
9.525	39.393374	36.159315	186.95795
9.551	39.393374	34.725486	187.98218
9.576	39.393374	34.601244	188.96701
9.601	39.393374	35.120106	189.95185
9.625	39.393374	35.655579	190.89729
9.65	39.393374	36.325675	191.88212
9.676	39.393374	36.491277	192.90635
9.701	39.393374	35.655579	193.89119
9.725	39.393374	34.725486	194.83663
9.75	39.393374	34.775058	195.82146
9.775	39.393374	35.315763	196.8063
9.801	39.393374	34.576342	197.83052
9.826	39.393374	32.042208	198.81536
9.85	39.393374	28.755434	199.7608
9.875	39.393374	25.212302	200.74563
9.9	39.393374	21.325601	201.73047
9.926	39.393374	0	202.75469
9.951	0	0	203.24711
9.975	0	0	203.24711
10	0	0	203.24711
10.027	0	0	203.24711
10.051	0	0	203.24711
10.076	0	0	203.24711
10.1	0	0	203.24711
10.125	0	0	203.24711
10.151	0	0	203.24711
10.176	0	0	203.24711
10.201	0	0	203.24711
10.225	0	0	203.24711
10.25	0	0	203.24711
10.276	0	0	203.24711
10.301	0	0	203.24711
10.326	0	0	203.24711
10.35	0	0	203.24711
10.375	0	0	203.24711
10.401	0	0	203.24711
10.426	0	0	203.24711
10.45	0	0	203.24711
10.475	0	0	203.24711
10.5	0	0	203.24711
10.526	0	0	203.24711
10.551	0	0	203.24711
10.575	0	0	203.24711
10.6	0	0	203.24711
10.625	0	0	203.24711
10.651	0	0	203.24711
10.676	0	0	203.24711
10.7	0	0	203.24711
10.725	0	0	203.24711
10.752	0	0	203.24711
10.776	0	0	203.24711
10.801	0	0	203.24711
10.825	0	0	203.24711
10.85	0	0	203.24711
10.876	0	0	203.24711
10.901	0	0	203.24711
10.926	0	0	203.24711
10.95	0	0	203.24711
10.975	0	0	203.24711
11.001	0	0	203.24711
11.026	0	0	203.24711
11.051	0	0	203.24711
11.075	0	0	203.24711
11.1	0	0	203.24711
11.126	0	0	203.24711
11.151	0	0	203.24711
11.175	0	0	203.24711
11.2	0	0	203.24711
11.225	0	0	203.24711
11.251	0	0	203.24711
11.276	0	0	203.24711
11.3	0	0	203.24711
11.325	0	0	203.24711
11.35	0	0	203.24711
11.376	0	0	203.24711
11.401	0	0	203.24711
11.425	0	0	203.24711
11.45	0	0	203.24711
11.476	0	0	203.24711
11.501	0	0	203.24711
11.526	0	0	203.24711
11.55	0	0	203.24711
11.575	0	0	203.24711
11.601	0	0	203.24711
11.626	0	0	203.24711
11.651	0	0	203.24711
11.675	0	0	203.24711
11.7	0	0	203.24711
11.726	0	0	203.24711
11.751	0	0	203.24711
11.776	0	0	203.24711
11.8	0	0	203.24711
11.825	0	0	203.24711
11.851	0	0	203.24711
11.876	0	0	203.24711
11.9	0	0	203.24711
11.925	0	0	203.24711
11.95	0	0	203.24711
11.976	0	0	203.24711
12.001	0	0	203.24711
12.025	0	0	203.24711
12.05	0	0	203.24711
12.075	0	0	203.24711
12.101	0	0	203.24711
12.126	0	0	203.24711
12.15	0	0	203.24711
12.175	0	0	203.24711
12.201	0	0	203.24711
12.226	0	0	203.24711
12.251	0	0	203.24711
12.275	0	0	203.24711
12.3	0	0	203.24711
12.326	0	0	203.24711
12.351	0	0	203.24711
12.376	0	0	203.24711
12.4	0	0	203.24711
12.425	0	0	203.24711
12.451	0	0	203.24711
12.476	0	0	203.24711
12.5	0	0	203.24711
12.525	0	0	203.24711
12.55	0	0	203.24711
12.576	0	0	203.24711
12.601	0	0	203.24711
12.625	0	0	203.24711
12.65	0	0	203.24711
12.675	0	0	203.24711
12.701	0	0	203.24711
12.726	0	0	203.24711
12.75	0	0	203.24711
12.775	0	0	203.24711
12.8	0	0	203.24711
12.826	0	0	203.24711
12.851	0	0	203.24711
12.875	0	0	203.24711
12.9	0	0	203.24711
12.926	0	0	203.24711
12.951	0	0	203.24711
12.976	0	0	203.24711
13	0	0	203.24711
13.025	0	0	203.24711
13.051	0	0	203.24711
13.076	0	0	203.24711
13.101	0	0	203.24711
13.125	0	0	203.24711
13.15	0	0	203.24711
13.176	0	0	203.24711
13.201	0	0	203.24711
13.225	0	0	203.24711
13.25	0	0	203.24711
13.275	0	0	203.24711
13.301	0	0	203.24711
13.326	0	0	203.24711
13.35	0	0	203.24711
13.375	0	0	203.24711
13.4	0	0	203.24711
13.426	0	0	203.24711
13.451	0	0	203.24711
13.475	0	0	203.24711
13.5	0	0	203.24711
13.527	0	0	203.24711
13.551	0	0	203.24711
13.576	0	0	203.24711
13.6	0	0	203.24711
13.625	0	0	203.24711
13.651	0	0	203.24711
13.676	0	0	203.24711
13.701	0	0	203.24711
13.725	0	0	203.24711
13.75	0	0	203.24711
13.776	0	0	203.24711
13.801	0	0	203.24711
13.826	0	0	203.24711
13.85	0	0	203.24711
13.875	0	0	203.24711
13.901	0	0	203.24711
13.926	0	0	203.24711
13.95	0	0	203.24711
13.975	0	0	203.24711
14	0	0	203.24711
14.026	0	0	203.24711
14.051	0	0	203.24711
14.075	0	0	203.24711
14.1	0	0	203.24711
14.125	0	0	203.24711
14.151	0	0	203.24711
14.176	0	0	203.24711
14.2	0	0	203.24711
14.225	0	0	203.24711
14.252	32.618534	25.348585	203.68746
14.276	32.618534	29.785365	204.47031
14.301	32.618534	32.601824	205.28577
14.325	32.618534	33.616402	206.06862
14.35	32.618534	34.301228	206.88408
14.376	32.618534	36.467665	207.73216
14.401	32.618534	39.30932	208.54762
14.426	32.618534	40.9197	209.36309
14.45	32.618534	41.171516	210.14593
14.475	32.618534	41.045801	210.9614
14.501	32.618534	41.045801	211.80948
14.526	32.618534	41.171516	212.62494
14.551	32.618534	41.213336	213.4404
14.575	32.618534	40.835417	214.22325
14.6	32.618534	39.723458	215.03871
14.626	32.618534	37.721533	215.88679
14.651	32.618534	35.120106	216.70226
14.675	32.618534	32.575393	217.4851
14.7	32.618534	30.976112	218.30057
14.725	32.618534	31.280485	219.11603
14.751	32.618534	33.047906	219.96411
14.776	32.618534	34.725486	220.77957
14.8	32.618534	35.824278	221.56242
14.825	32.618534	36.609105	222.37788
14.85	32.618534	37.262058	223.19335
14.876	32.618534	38.130327	224.04143
14.901	32.618534	39.111619	224.85689
14.925	32.618534	39.571385	225.63974
14.95	32.618534	39.02343	226.4552
14.977	32.618534	37.400493	227.3359
15.001	32.618534	35.315763	228.11874
15.026	32.618534	33.616402	228.93421
15.05	32.618534	32.680986	229.71705
15.075	32.618534	32.469457	230.53252
15.101	32.618534	32.786239	231.3806
15.126	32.618534	33.74427	232.19606
15.151	32.618534	35.315763	233.01152
15.175	32.618534	36.444039	233.79437
15.2	32.618534	36.420397	234.60983
15.226	32.618534	36.087784	235.45791
15.251	32.618534	36.230706	236.27338
15.276	32.618534	36.444039	237.08884
15.3	32.618534	36.514873	237.87169
15.325	32.618534	36.278222	238.68715
15.351	32.618534	34.82456	239.53523
15.376	32.618534	32.575393	240.35069
15.4	32.618534	31.170148	241.13354
15.425	32.618534	30.696791	241.949
15.45	32.618534	30.892581	242.76447
15.476	32.618534	31.853485	243.61255
15.501	32.618534	32.83874	244.42801
15.525	32.618534	32.969624	245.21086
15.55	32.618534	31.826434	246.02632
15.575	32.618534	30.130381	246.84178
15.601	32.618534	29.465552	247.68986
15.626	32.618534	30.216019	248.50533
15.65	32.618534	31.335508	249.28817
15.675	32.618534	31.90752	250.10364
15.702	32.618534	31.717996	250.98434
15.726	32.618534	31.5	251.76718
15.751	32.618534	32.83874	252.58264
15.775	32.618534	36.254472	253.36549
15.8	32.618534	39.723458	254.18095
15.826	32.618534	40.940744	255.02903
15.851	32.618534	39.939701	255.8445
15.876	32.618534	38.355553	256.65996
15.9	32.618534	37.076673	257.44281
15.925	32.618534	36.159315	258.25827
15.951	32.618534	35.631414	259.10635
15.976	32.618534	35.413186	259.92181
16.001	32.618534	35.752076	260.73728
16.025	32.618534	36.562019	261.52012
16.05	32.618534	36.726555	262.33559
16.076	32.618534	36.040017	263.18367
16.101	32.618534	35.461797	263.99913
16.125	32.618534	35.218071	264.78198
16.15	32.618534	35.021868	265.59744
16.175	32.618534	34.476555	266.4129
16.201	32.618534	33.255756	267.26098
16.226	32.618534	32.149553	268.07645
16.25	32.618534	32.015316	268.85929
16.275	32.618534	32.522468	269.67476
16.3	32.618534	32.759958	270.49022
16.326	32.618534	31.772261	271.3383
16.351	32.618534	30.130381	272.15376
16.375	32.618534	29.640423	272.93661
16.4	32.618534	30.358213	273.75207
16.427	32.618534	31.280485	274.63277
16.451	32.618534	32.095926	275.41562
16.476	32.618534	32.864958	276.23108
16.5	32.618534	33.565119	277.01393
16.525	32.618534	33.795282	277.82939
16.551	32.618534	33.359196	278.67747
16.576	32.618534	32.176333	279.49293
16.601	32.618534	30.044498	280.3084
16.625	32.618534	28.302564	281.09124
16.65	32.618534	28.755434	281.90671
16.676	32.618534	30.272977	282.75479
16.701	32.618534	31.335508	283.57025
16.726	32.618534	32.095926	284.38571
16.75	32.618534	32.575393	285.16856
16.775	32.618534	32.416359	285.98402
16.801	32.618534	31.663637	286.8321
16.826	32.618534	30.724837	287.64757
16.85	32.618534	29.640423	288.43041
16.875	32.618534	27.656091	289.24588
16.9	32.618534	24.413911	290.06134
16.926	32.618534	21.081872	290.90942
16.951	32.618534	0	291.72488
16.975	32.618534	21.204086	292.50773
17	32.618534	22.808818	293.32319
17.025	32.618534	24.058522	294.13866
17.051	32.618534	25.517916	294.98674
17.076	32.618534	26.737658	295.8022
17.1	32.618534	27.153211	296.58505
17.125	32.618534	26.64084	297.40051
17.152	32.618534	25.109603	298.28121
17.176	32.618534	23.478714	299.06405
17.201	32.618534	23.034282	299.87952
17.225	32.618534	23.478714	300.66236
17.25	32.618534	23.842747	301.47783
17.276	32.618534	22.996858	302.32591
17.301	32.618534	0	303.14137
17.326	0	0	303.5491
17.35	0	0	303.5491
17.375	0	0	303.5491
17.401	0	0	303.5491
17.426	0	0	303.5491
17.451	0	0	303.5491
17.475	0	0	303.5491
17.5	0	0	303.5491
17.526	0	0	303.5491
17.551	0	0	303.5491
17.575	0	0	303.5491
17.6	0	0	303.5491
17.625	0	0	303.5491
17.651	0	0	303.5491
17.676	0	0	303.5491
17.7	0	0	303.5491
17.725	0	0	303.5491
17.75	0	0	303.5491
17.776	0	0	303.5491
17.801	0	0	303.5491
17.825	0	0	303.5491
17.85	0	0	303.5491
17.876	0	0	303.5491
17.901	0	0	303.5491
17.926	0	0	303.5491
17.95	0	0	303.5491
17.975	0	0	303.5491
18.001	0	0	303.5491
18.026	0	0	303.5491
18.051	0	0	303.5491
18.075	0	0	303.5491
18.1	0	0	303.5491
18.126	0	0	303.5491
18.151	0	0	303.5491
18.176	0	0	303.5491
18.2	0	0	303.5491
18.225	0	0	303.5491
18.251	0	0	303.5491
18.276	0	0	303.5491
18.3	0	0	303.5491
18.325	0	0	303.5491
18.35	0	0	303.5491
18.376	0	0	303.5491
18.401	0	0	303.5491
18.425	0	0	303.5491
18.45	0	0	303.5491
18.475	0	0	303.5491
18.501	0	0	303.5491
18.526	0	0	303.5491
18.55	0	0	303.5491
18.575	0	0	303.5491
18.601	0	0	303.5491
18.626	0	0	303.5491
18.651	0	0	303.5491
18.675	0	0	303.5491
18.7	0	0	303.5491
18.726	0	0	303.5491
18.751	0	0	303.5491
18.776	0	0	303.5491
18.8	0	0	303.5491
18.825	0	0	303.5491
18.851	0	0	303.5491
18.876	0	0	303.5491
18.9	0	0	303.5491
18.925	0	0	303.5491
18.95	0	0	303.5491
18.976	0	0	303.5491
19.001	0	0	303.5491
19.025	0	0	303.5491
19.05	0	0	303.5491
19.075	0	0	303.5491
19.101	0	0	303.5491
19.126	0	0	303.5491
19.15	0	0	303.5491
19.175	0	0	303.5491
19.2	0	0	303.5491
19.226	0	0	303.5491
19.251	0	0	303.5491
19.275	0	0	303.5491
19.3	0	0	303.5491
19.326	0	0	303.5491
19.351	0	0	303.5491
19.376	0	0	303.5491
19.4	0	0	303.5491
19.425	0	0	303.5491
19.451	0	0	303.5491
19.476	0	0	303.5491
19.501	0	0	303.5491
19.525	0	0	303.5491
19.55	0	0	303.5491
19.576	0	0	303.5491
19.601	0	0	303.5491
19.625	0	0	303.5491
19.65	0	0	303.5491
19.675	0	0	303.5491
19.701	0	0	303.5491
19.726	0	0	303.5491
19.75	0	0	303.5491
19.775	0	0	303.5491
19.8	0	0	303.5491
19.826	0	0	303.5491
19.851	0	0	303.5491
19.875	0	0	303.5491
19.9	0	0	303.5491
19.927	0	0	303.5491
19.951	0	0	303.5491
19.976	0	0	303.5491
20	0	0	303.5491
20.025	0	0	303.5491
20.051	0	0	303.5491
20.076	0	0	303.5491
20.101	0	0	303.5491
20.125	0	0	303.5491
20.15	0	0	303.5491
20.176	0	0	303.5491
20.201	0	0	303.5491
20.226	0	0	303.5491
20.25	0	0	303.5491
20.275	0	0	303.5491
20.301	0	0	303.5491
20.326	0	0	303.5491
20.35	0	0	303.5491
20.375	0	0	303.5491
20.4	0	0	303.5491
20.426	0	0	303.5491
20.451	0	0	303.5491
20.475	0	0	303.5491
20.5	0	0	303.5491
20.525	0	0	303.5491
20.551	0	0	303.5491
20.576	0	0	303.5491
20.6	0	0	303.5491
20.625	0	0	303.5491
20.652	0	0	303.5491
20.676	0	0	303.5491
20.701	0	0	303.5491
20.725	0	0	303.5491
20.75	0	0	303.5491
20.776	0	0	303.5491
20.801	0	0	303.5491
20.826	0	0	303.5491
20.85	0	0	303.5491
20.875	0	0	303.5491
20.901	0	0	303.5491
20.926	0	0	303.5491
20.951	0	0	303.5491
20.975	0	0	303.5491
21	0	0	303.5491
21.026	0	0	303.5491
21.051	0	0	303.5491
21.075	0	0	303.5491
21.1	0	0	303.5491
21.125	0	0	303.5491
21.151	0	0	303.5491
21.176	0	0	303.5491
21.2	0	0	303.5491
21.225	0	0	303.5491
21.25	0	0	303.5491
21.276	0	0	303.5491
21.301	0	0	303.5491
21.325	0	0	303.5491
21.35	0	0	303.5491
21.377	0	0	303.5491
21.401	0	0	303.5491
21.426	0	0	303.5491
21.45	0	0	303.5491
21.475	0	0	303.5491
21.501	0	0	303.5491
21.526	0	0	303.5491
21.551	0	0	303.5491
21.575	0	0	303.5491
21.6	0	0	303.5491
21.626	0	0	303.5491
21.651	0	0	303.5491
21.676	0	0	303.5491
21.7	0	0	303.5491
21.725	0	0	303.5491
21.751	0	0	303.5491
21.776	0	0	303.5491
21.8	0	0	303.5491
21.825	0	0	303.5491
21.85	0	0	303.5491
21.876	0	0	303.5491
21.901	0	0	303.5491
21.925	0	0	303.5491
21.95	0	0	303.5491
21.975	0	0	303.5491
22.001	0	0	303.5491
22.026	0	0	303.5491
22.05	0	0	303.5491
22.075	0	0	303.5491
22.102	0	0	303.5491
22.126	0	0	303.5491
22.151	0	0	303.5491
22.175	0	0	303.5491
22.2	0	0	303.5491
22.226	0	0	303.5491
22.251	0	0	303.5491
22.276	0	0	303.5491
22.3	0	0	303.5491
22.325	0	0	303.5491
22.351	0	0	303.5491
22.376	0	0	303.5491
22.401	0	0	303.5491
22.425	0	0	303.5491
22.45	0	0	303.5491
22.476	0	0	303.5491
22.501	0	0	303.5491
22.525	0	0	303.5491
22.55	0	0	303.5491
22.575	0	0	303.5491
22.601	0	0	303.5491
22.626	0	0	303.5491
22.65	0	0	303.5491
22.675	0	0	303.5491
22.7	0	0	303.5491
22.726	0	0	303.5491
22.751	0	0	303.5491
22.775	0	0	303.5491
22.8	0	0	303.5491
22.827	0	0	303.5491
22.851	0	0	303.5491
22.876	0	0	303.5491
22.9	0	0	303.5491
22.925	0	0	303.5491
22.951	0	0	303.5491
22.976	0	0	303.5491
23.001	0	0	303.5491
23.025	0	0	303.5491
23.05	0	0	303.5491
23.076	0	0	303.5491
23.101	0	0	303.5491
23.126	0	0	303.5491
23.15	0	0	303.5491
23.175	0	0	303.5491
23.201	0	0	303.5491
23.226	0	0	303.5491
23.25	36.761421	22.389573	303.99024
23.275	36.761421	27.934983	304.90928
23.3	36.761421	32.469457	305.82831
23.326	36.761421	36.538454	306.78411
23.351	36.761421	39.549613	307.70314
23.375	36.761421	41.045801	308.58542
23.4	36.761421	41.338541	309.50445
23.425	36.761421	41.087749	310.42349
23.451	36.761421	40.793209	311.37929
23.476	36.761421	40.347369	312.29832
23.5	36.761421	39.680068	313.1806
23.525	36.761421	39.199609	314.09963
23.552	36.761421	39.02343	315.09219
23.576	36.761421	39.089591	315.97446
23.601	36.761421	39.680068	316.8935
23.625	36.761421	40.750959	317.77577
23.65	36.761421	41.794419	318.69481
23.676	36.761421	42.812454	319.65061
23.701	36.761421	44.04215	320.56964
23.726	36.761421	45.428429	321.48868
23.75	36.761421	47.103941	322.37095
23.775	36.761421	49.039047	323.28999
23.801	36.761421	50.66318	324.24578
23.826	36.761421	51.305153	325.16482
23.851	36.761421	50.697171	326.08385
23.875	36.761421	49.284331	326.96613
23.9	36.761421	47.865779	327.88516
23.926	36.761421	47.030741	328.84096
23.951	36.761421	46.736796	329.76
23.975	36.761421	46.292379	330.64227
24	36.761421	45.466334	331.56131
24.025	36.761421	44.85602	332.48034
24.051	36.761421	44.547727	333.43614
24.076	36.761421	44.120308	334.35517
24.1	36.761421	43.806838	335.23745
24.125	36.761421	43.924651	336.15648
24.15	36.761421	44.003018	337.07552
24.176	36.761421	43.649259	338.03132
24.201	36.761421	43.332382	338.95035
24.225	36.761421	43.212954	339.83263
24.25	36.761421	42.489337	340.75166
24.276	36.761421	40.961777	341.70746
24.301	36.761421	39.680068	342.62649
24.326	36.761421	39.199609	343.54553
24.35	36.761421	38.62409	344.4278
24.375	36.761421	37.285166	345.34684
24.401	36.761421	35.70386	346.30264
24.426	36.761421	34.972646	347.22167
24.451	36.761421	35.992187	348.14071
24.475	36.761421	38.198035	349.02298
24.5	36.761421	39.723458	349.94202
24.526	36.761421	39.506032	350.89781
24.551	36.761421	38.265622	351.81685
24.576	36.761421	37.400493	352.73588
24.6	36.761421	37.238935	353.61816
24.625	36.761421	37.030182	354.53719
24.651	36.761421	36.278222	355.49299
24.676	36.761421	35.364508	356.41203
24.7	36.761421	35.242519	357.2943
24.725	36.761421	36.183128	358.21334
24.75	36.761421	37.123106	359.13237
24.776	36.761421	37.006914	360.08817
24.801	36.761421	36.040017	361.0072
24.825	36.761421	35.315763	361.88948
24.85	36.761421	35.169123	362.80851
24.875	36.761421	34.898681	363.72755
24.901	36.761421	34.376477	364.68335
24.926	36.761421	34.225813	365.60238
24.95	36.761421	34.700673	366.48466
24.975	36.761421	35.169123	367.40369
25.001	36.761421	34.972646	368.35949
25.026	36.761421	34.626128	369.27852
25.051	36.761421	34.626128	370.19756
25.075	36.761421	34.023889	371.07983
25.1	36.761421	32.203091	371.99887
25.126	36.761421	30.47149	372.95467
25.151	36.761421	30.301415	373.8737
25.176	36.761421	31.170148	374.79274
25.2	36.761421	32.095926	375.67501
25.225	36.761421	33.177965	376.59405
25.251	36.761421	34.476555	377.54984
25.276	36.761421	35.169123	378.46888
25.3	36.761421	34.725486	379.35115
25.325	36.761421	33.642015	380.27019
25.35	36.761421	32.469457	381.18923
25.376	36.761421	31.445265	382.14502
25.401	36.761421	30.668719	383.06406
25.425	36.761421	30.015816	383.94633
25.45	36.761421	30.158954	384.86537
25.475	36.761421	32.042208	385.7844
25.501	36.761421	34.576342	386.7402
25.526	36.761421	35.992187	387.65924
25.55	36.761421	36.087784	388.54151
25.575	36.761421	35.655579	389.46054
25.6	36.761421	35.364508	390.37958
25.626	36.761421	35.315763	391.33538
25.651	36.761421	35.218071	392.25441
25.675	36.761421	35.095573	393.13669
25.7	36.761421	34.948008	394.05572
25.726	36.761421	34.326329	395.01152
25.751	36.761421	33.047906	395.93056
25.776	36.761421	31.690828	396.84959
25.8	36.761421	31.170148	397.73186
25.825	36.761421	31.663637	398.6509
25.851	36.761421	32.25654	399.6067
25.876	36.761421	31.772261	400.52573
25.901	36.761421	29.785365	401.44477
25.925	36.761421	27.026029	402.32704
25.95	36.761421	24.833665	403.24608
25.976	36.761421	23.842747	404.20187
26.001	36.761421	23.257559	405.12091
26.025	36.761421	22.657263	406.00318
26.05	36.761421	22.35107	406.92222
26.075	36.761421	21.081872	407.84126
26.101	36.761421	0	408.79705
26.126	0	0	409.25657
26.15	0	0	409.25657
26.175	0	0	409.25657
26.2	0	0	409.25657
26.226	0	0	409.25657
26.251	0	0	409.25657
26.275	0	0	409.25657
26.3	0	0	409.25657
26.327	0	0	409.25657
26.351	0	0	409.25657
26.376	0	0	409.25657
26.4	0	0	409.25657
26.425	0	0	409.25657
26.451	0	0	409.25657
26.476	0	0	409.25657
26.501	0	0	409.25657
26.525	0	0	409.25657
26.55	0	0	409.25657
26.576	0	0	409.25657
26.601	0	0	409.25657
26.626	0	0	409.25657
26.65	0	0	409.25657
26.675	0	0	409.25657
26.701	0	0	409.25657
26.726	0	0	409.25657
26.75	0	0	409.25657
26.775	0	0	409.25657
26.8	0	0	409.25657
26.826	0	0	409.25657
26.851	0	0	409.25657
26.875	0	0	409.25657
26.9	0	0	409.25657
26.925	0	0	409.25657
26.951	0	0	409.25657
26.976	0	0	409.25657
27	0	0	409.25657
27.025	0	0	409.25657
27.052	0	0	409.25657
27.076	0	0	409.25657
27.101	0	0	409.25657
27.125	0	0	409.25657
27.15	0	0	409.25657
27.176	0	0	409.25657
27.201	0	0	409.25657
27.226	0	0	409.25657
27.25	0	0	409.25657
27.275	0	0	409.25657
27.301	0	0	409.25657
27.326	0	0	409.25657
27.351	0	0	409.25657
27.375	0	0	409.25657
27.4	0	0	409.25657
27.426	0	0	409.25657
27.451	0	0	409.25657
27.475	0	0	409.25657
27.5	0	0	409.25657
27.525	0	0	409.25657
27.551	0	0	409.25657
27.576	0	0	409.25657
27.6	0	0	409.25657
27.625	0	0	409.25657
27.65	0	0	409.25657
27.676	0	0	409.25657
27.701	0	0	409.25657
27.725	0	0	409.25657
27.75	0	0	409.25657
27.777	0	0	409.25657
27.801	0	0	409.25657
27.826	0	0	409.25657
27.85	0	0	409.25657
27.875	0	0	409.25657
27.901	0	0	409.25657
27.926	0	0	409.25657
27.951	0	0	409.25657
27.975	0	0	409.25657
28	0	0	409.25657
28.026	0	0	409.25657
28.051	0	0	409.25657
28.076	0	0	409.25657
28.1	0	0	409.25657
28.125	0	0	409.25657
28.151	0	0	409.25657
28.176	0	0	409.25657
28.2	0	0	409.25657
28.225	0	0	409.25657
28.25	0	0	409.25657
28.276	0	0	409.25657
28.301	0	0	409.25657
28.325	0	0	409.25657
28.35	0	0	409.25657
28.375	0	0	409.25657
28.401	0	0	409.25657
28.426	0	0	409.25657
28.45	0	0	409.25657
28.475	0	0	409.25657
28.502	0	0	409.25657
28.526	0	0	409.25657
28.551	0	0	409.25657
28.575	0	0	409.25657
28.6	0	0	409.25657
28.626	0	0	409.25657
28.651	0	0	409.25657
28.676	0	0	409.25657
28.7	0	0	409.25657
28.725	0	0	409.25657
28.751	0	0	409.25657
28.776	0	0	409.25657
28.801	0	0	409.25657
28.825	0	0	409.25657
28.85	0	0	409.25657
28.876	0	0	409.25657
28.901	0	0	409.25657
28.925	0	0	409.25657
28.95	0	0	409.25657
28.975	0	0	409.25657
29.001	0	0	409.25657
29.026	0	0	409.25657
29.05	0	0	409.25657
29.075	0	0	409.25657
29.1	0	0	409.25657
29.126	0	0	409.25657
29.151	0	0	409.25657
29.175	0	0	409.25657
29.2	0	0	409.25657
29.227	0	0	409.25657
29.251	0	0	409.25657
29.276	0	0	409.25657
29.3	0	0	409.25657
29.325	0	0	409.25657
29.351	0	0	409.25657
29.376	0	0	409.25657
29.401	0	0	409.25657
29.425	0	0	409.25657
29.45	0	0	409.25657
29.476	0	0	409.25657
29.501	0	0	409.25657
29.526	0	0	409.25657
29.55	0	0	409.25657
29.575	0	0	409.25657
29.601	0	0	409.25657
29.626	0	0	409.25657
29.65	0	0	409.25657
29.675	0	0	409.25657
29.7	0	0	409.25657
29.726	0	0	409.25657
29.751	0	0	409.25657
29.775	0	0	409.25657
29.8	0	0	409.25657
29.825	0	0	409.25657
29.851	0	0	409.25657
29.876	0	0	409.25657
29.9	0	0	409.25657
29.925	0	0	409.25657
29.952	0	0	409.25657
29.976	0	0	409.25657
30.001	0	0	409.25657
30.025	0	0	409.25657
30.05	0	0	409.25657
30.076	0	0	409.25657
30.101	0	0	409.25657
30.126	0	0	409.25657
30.15	0	0	409.25657
30.175	0	0	409.25657
30.201	0	0	409.25657
30.226	0	0	409.25657
30.251	0	0	409.25657
30.275	0	0	409.25657
30.3	0	0	409.25657
30.326	0	0	409.25657
30.351	0	0	409.25657
30.375	0	0	409.25657
30.4	0	0	409.25657
30.425	0	0	409.25657
30.451	0	0	409.25657
30.476	0	0	409.25657
30.5	0	0	409.25657
30.525	0	0	409.25657
30.55	0	0	409.25657
30.576	0	0	409.25657
30.601	0	0	409.25657
30.625	0	0	409.25657
30.65	0	0	409.25657
30.676	0	0	409.25657
30.701	0	0	409.25657
30.726	0	0	409.25657
30.75	0	0	409.25657
30.775	0	0	409.25657
30.801	0	0	409.25657
30.826	0	0	409.25657
30.851	0	0	409.25657
30.875	0	0	409.25657
30.9	0	0	409.25657
30.926	0	0	409.25657
30.951	0	0	409.25657
30.976	0	0	409.25657
31	0	0	409.25657
31.025	0	0	409.25657
31.051	0	0	409.25657
31.076	0	0	409.25657
31.1	0	0	409.25657
31.125	0	0	409.25657
31.15	0	0	409.25657
31.176	0	0	409.25657
31.201	0	0	409.25657
31.225	0	0	409.25657
31.25	0	0	409.25657
31.275	0	0	409.25657
31.301	0	0	409.25657
31.326	0	0	409.25657
31.35	0	0	409.25657
31.375	0	0	409.25657
31.401	0	0	409.25657
31.426	0	0	409.25657
31.451	0	0	409.25657
31.475	0	0	409.25657
31.5	0	0	409.25657
31.526	0	0	409.25657
31.551	0	0	409.25657
31.576	0	0	409.25657
31.6	0	0	409.25657
31.625	0	0	409.25657
31.651	0	0	409.25657
31.676	0	0	409.25657
31.7	0	0	409.25657
31.725	0	0	409.25657
31.75	0	0	409.25657
31.776	0	0	409.25657
31.801	0	0	409.25657
31.825	0	0	409.25657
31.85	0	0	409.25657
31.875	0	0	409.25657
31.901	0	0	409.25657
31.926	0	0	409.25657
31.95	0	0	409.25657
31.975	0	0	409.25657
32	0	0	409.25657
32.026	0	0	409.25657
32.051	0	0	409.25657
32.075	0	0	409.25657
32.1	0	0	409.25657
32.126	0	0	409.25657
32.151	0	0	409.25657
32.176	0	0	409.25657
32.2	0	0	409.25657
32.225	0	0	409.25657
32.251	0	0	409.25657
32.276	0	0	409.25657
32.301	0	0	409.25657
32.325	0	0	409.25657
32.35	0	0	409.25657
32.376	0	0	409.25657
32.401	0	0	409.25657
32.425	0	0	409.25657
32.45	0	0	409.25657
32.475	0	0	409.25657
32.501	0	0	409.25657
32.526	0	0	409.25657
32.55	0	0	409.25657
32.575	0	0	409.25657
32.6	0	0	409.25657
32.626	0	0	409.25657
32.651	0	0	409.25657
32.675	0	0	409.25657
32.7	0	0	409.25657
32.727	0	0	409.25657
32.751	0	0	409.25657
32.776	0	0	409.25657
32.8	0	0	409.25657
32.825	0	0	409.25657
32.851	0	0	409.25657
32.876	0	0	409.25657
32.901	0	0	409.25657
32.925	0	0	409.25657
32.95	0	0	409.25657
32.976	0	0	409.25657
33.001	0	0	409.25657
33.026	0	0	409.25657
33.05	0	0	409.25657
33.075	0	0	409.25657
33.101	0	0	409.25657
33.126	0	0	409.25657
33.15	0	0	409.25657
33.175	0	0	409.25657
33.2	0	0	409.25657
33.226	0	0	409.25657
33.251	0	0	409.25657
33.275	0	0	409.25657
33.3	0	0	409.25657
33.325	0	0	409.25657
33.351	0	0	409.25657
33.376	25.441688	23.405228	409.57459
33.4	25.441688	26.184293	410.18519
33.425	25.441688	27.624929	410.82123
33.452	25.441688	27.965799	411.50816
33.476	25.441688	28.635369	412.11876
33.501	25.441688	29.289637	412.7548
33.525	25.441688	28.934598	413.3654
33.55	25.441688	28.755434	414.00145
33.576	25.441688	29.582248	414.66293
33.601	25.441688	30.386572	415.29897
33.626	25.441688	30.724837	415.93501
33.65	25.441688	30.948294	416.54561
33.675	25.441688	31.003906	417.18166
33.701	25.441688	31.003906	417.84314
33.726	25.441688	31.170148	418.47918
33.751	25.441688	31.059419	419.11522
33.775	25.441688	30.44321	419.72583
33.8	25.441688	30.10178	420.36187
33.826	25.441688	30.499744	421.02335
33.851	25.441688	30.414904	421.65939
33.875	25.441688	28.815279	422.26999
33.9	25.441688	26.834126	422.90604
33.925	25.441688	26.11842	423.54208
33.951	25.441688	26.54367	424.20356
33.976	25.441688	27.342875	424.8396
34	25.441688	28.02733	425.4502
34.025	25.441688	28.393716	426.08625
34.05	25.441688	29.17177	426.72229
34.076	25.441688	30.724837	427.38377
34.101	25.441688	32.149553	428.01982
34.125	25.441688	32.680986	428.63042
34.15	25.441688	32.042208	429.26646
34.177	25.441688	30.272977	429.95338
34.201	25.441688	27.71831	430.56398
34.226	25.441688	24.9375	431.20003
34.25	25.441688	22.884219	431.81063
34.275	25.441688	22.079668	432.44667
34.301	25.441688	22.504687	433.10815
34.326	25.441688	24.022694	433.7442
34.351	25.441688	25.109603	434.38024
34.375	25.441688	24.868325	434.99084
34.4	25.441688	24.69454	435.62688
34.426	25.441688	25.109603	436.28836
34.451	25.441688	24.902937	436.92441
34.476	25.441688	23.842747	437.56045
34.5	25.441688	22.884219	438.17105
34.525	25.441688	22.733167	438.80709
34.551	25.441688	23.108947	439.46858
34.576	25.441688	23.33151	440.10462
34.6	25.441688	23.33151	440.71522
34.625	25.441688	23.950877	441.35126
34.65	25.441688	25.382542	441.9873
34.676	25.441688	26.576099	442.64879
34.701	25.441688	27.342875	443.28483
34.725	25.441688	27.656091	443.89543
34.75	25.441688	26.446142	444.53147
34.775	25.441688	23.986813	445.16751
34.801	25.441688	22.504687	445.829
34.826	25.441688	23.071645	446.46504
34.85	25.441688	24.27238	447.07564
34.875	25.441688	24.48437	447.71168
34.902	25.441688	23.183372	448.39861
34.926	25.441688	20.917808	449.00921
34.951	25.441688	0	449.64525
34.975	25.441688	0	450.25585
35	25.441688	0	450.89189
35.026	25.441688	21.566576	451.55338
35.051	25.441688	22.35107	452.18942
35.076	25.441688	22.42801	452.82546
35.1	25.441688	22.466381	453.43606
35.125	25.441688	22.42801	454.0721
35.151	25.441688	22.695247	454.73359
35.176	25.441688	23.405228	455.36963
35.201	25.441688	23.14619	456.00567
35.225	25.441688	21.486551	456.61627
35.25	25.441688	0	457.25232
35.276	25.441688	20.501905	457.9138
35.301	25.441688	22.040623	458.54984
35.325	25.441688	24.130019	459.16044
35.35	25.441688	25.109603	459.79648
35.375	25.441688	24.201304	460.43253
35.401	25.441688	23.034282	461.09401
35.426	25.441688	23.034282	461.73005
35.45	25.441688	23.734123	462.34065
35.475	25.441688	24.48437	462.9767
35.5	25.441688	25.314583	463.61274
35.526	25.441688	26.25	464.27422
35.551	25.441688	27.057881	464.91026
35.575	25.441688	27.965799	465.52086
35.6	25.441688	29.112658	466.15691
35.627	25.441688	29.95837	466.84383
35.651	25.441688	30.329828	467.45443
35.676	25.441688	30.272977	468.09047
35.7	25.441688	29.582248	468.70108
35.725	25.441688	28.96435	469.33712
35.751	25.441688	29.640423	469.9986
35.776	25.441688	31.335508	470.63464
35.801	25.441688	32.25654	471.27069
35.825	25.441688	31.717996	471.88129
35.85	25.441688	31.003906	472.51733
35.876	25.441688	30.612497	473.17881
35.901	25.441688	30.216019	473.81485
35.926	25.441688	30.044498	474.4509
35.95	25.441688	29.582248	475.0615
35.975	25.441688	28.211118	475.69754
36.001	25.441688	26.380924	476.35902
36.026	25.441688	24.902937	476.99507
36.05	25.441688	24.130019	477.60567
36.075	25.441688	23.55197	478.24171
36.1	25.441688	22.733167	478.87775
36.126	25.441688	21.883748	479.53923
36.151	25.441688	20.333163	480.17528
36.175	25.441688	0	480.78588
36.2	0	0	481.1039
36.225	0	0	481.1039
36.251	0	0	481.1039
36.276	0	0	481.1039
36.3	0	0	481.1039
36.325	0	0	481.1039
36.352	0	0	481.1039
36.376	0	0	481.1039
36.401	0	0	481.1039
36.425	0	0	481.1039
36.45	0	0	481.1039
36.476	0	0	481.1039
36.501	0	0	481.1039
36.526	0	0	481.1039
36.55	0	0	481.1039
36.575	0	0	481.1039
36.601	0	0	481.1039
36.626	0	0	481.1039
36.651	0	0	481.1039
36.675	0	0	481.1039
36.7	0	0	481.1039
36.726	0	0	481.1039
36.751	0	0	481.1039
36.775	0	0	481.1039
36.8	0	0	481.1039
36.825	0	0	481.1039
36.851	0	0	481.1039
36.876	0	0	481.1039
36.9	0	0	481.1039
36.925	0	0	481.1039
36.95	0	0	481.1039
36.976	0	0	481.1039
37.001	0	0	481.1039
37.025	0	0	481.1039
37.05	0	0	481.1039
37.076	0	0	481.1039
37.101	0	0	481.1039
37.126	0	0	481.1039
37.15	0	0	481.1039
37.175	0	0	481.1039
37.201	0	0	481.1039
37.226	0	0	481.1039
37.251	0	0	481.1039
37.275	0	0	481.1039
37.3	0	0	481.1039
37.326	0	0	481.1039
37.351	0	0	481.1039
37.376	0	0	481.1039
37.4	0	0	481.1039
37.425	0	0	481.1039
37.451	0	0	481.1039
37.476	0	0	481.1039
37.5	0	0	481.1039
37.525	0	0	481.1039
37.55	0	0	481.1039
37.576	0	0	481.1039
37.601	0	0	481.1039
37.625	0	0	481.1039
37.65	0	0	481.1039
37.675	0	0	481.1039
37.701	0	0	481.1039
37.726	0	0	481.1039
37.75	0	0	481.1039
37.775	0	0	481.1039
37.801	0	0	481.1039
37.826	0	0	481.1039
37.851	0	0	481.1039
37.875	0	0	481.1039
37.9	0	0	481.1039
37.926	0	0	481.1039
37.951	0	0	481.1039
37.976	0	0	481.1039
38	0	0	481.1039
38.025	0	0	481.1039
38.051	0	0	481.1039
38.076	0	0	481.1039
38.1	0	0	481.1039
38.125	0	0	481.1039
38.15	0	0	481.1039
38.176	0	0	481.1039
38.201	0	0	481.1039
38.225	0	0	481.1039
38.25	0	0	481.1039
38.275	0	0	481.1039
38.301	0	0	481.1039
38.326	0	0	481.1039
38.35	0	0	481.1039
38.375	0	0	481.1039
38.4	0	0	481.1039
38.426	0	0	481.1039
38.451	0	0	481.1039
38.475	0	0	481.1039
38.5	0	0	481.1039
38.526	0	0	481.1039
38.551	0	0	481.1039
38.576	0	0	481.1039
38.6	0	0	481.1039
38.625	0	0	481.1039
38.651	0	0	481.1039
38.676	0	0	481.1039
38.701	0	0	481.1039
38.725	0	0	481.1039
38.75	0	0	481.1039
38.776	0	0	481.1039
38.801	0	0	481.1039
38.825	0	0	481.1039
38.85	0	0	481.1039
38.875	0	0	481.1039
38.901	0	0	481.1039
38.926	0	0	481.1039
38.95	0	0	481.1039
38.975	0	0	481.1039
39	0	0	481.1039
39.026	0	0	481.1039
39.051	0	0	481.1039
39.075	0	0	481.1039
39.1	0	0	481.1039
39.127	0	0	481.1039
39.151	0	0	481.1039
39.176	0	0	481.1039
39.2	0	0	481.1039
39.225	0	0	481.1039
39.251	0	0	481.1039
39.276	0	0	481.1039
39.301	0	0	481.1039
39.325	0	0	481.1039
39.35	0	0	481.1039
39.376	0	0	481.1039
39.401	0	0	481.1039
39.426	0	0	481.1039
39.45	0	0	481.1039
39.475	0	0	481.1039
39.501	0	0	481.1039
39.526	0	0	481.1039
39.55	0	0	481.1039
39.575	0	0	481.1039
39.6	0	0	481.1039
39.626	0	0	481.1039
39.651	0	0	481.1039
39.675	0	0	481.1039
39.7	0	0	481.1039
39.725	0	0	481.1039
39.751	0	0	481.1039
39.776	0	0	481.1039
39.8	0	0	481.1039
39.825	0	0	481.1039
39.852	0	0	481.1039
39.876	0	0	481.1039
39.901	0	0	481.1039
39.925	0	0	481.1039
39.95	0	0	481.1039
39.976	0	0	481.1039
40.001	0	0	481.1039
40.026	0	0	481.1039
40.05	0	0	481.1039
40.075	0	0	481.1039
40.101	0	0	481.1039
40.126	0	0	481.1039
40.151	0	0	481.1039
40.175	0	0	481.1039
40.2	0	0	481.1039
40.226	0	0	481.1039
40.251	0	0	481.1039
40.275	0	0	481.1039
40.3	0	0	481.1039
40.325	0	0	481.1039
40.351	0	0	481.1039
40.376	0	0	481.1039
40.4	0	0	481.1039
40.425	0	0	481.1039
40.45	0	0	481.1039
40.476	0	0	481.1039
40.501	0	0	481.1039
40.525	0	0	481.1039
40.55	0	0	481.1039
40.577	0	0	481.1039
40.601	0	0	481.1039
40.626	0	0	481.1039
40.65	0	0	481.1039
40.675	0	0	481.1039
40.701	0	0	481.1039
40.726	0	0	481.1039
40.751	0	0	481.1039
40.775	0	0	481.1039
40.8	0	0	481.1039
40.826	0	0	481.1039
40.851	0	0	481.1039
40.876	0	0	481.1039
40.9	0	0	481.1039
40.925	0	0	481.1039
40.951	0	0	481.1039
40.976	0	0	481.1039
41	0	0	481.1039
41.025	0	0	481.1039
41.05	0	0	481.1039
41.076	0	0	481.1039
41.101	0	0	481.1039
41.125	0	0	481.1039
41.15	0	0	481.1039
41.175	0	0	481.1039
41.201	0	0	481.1039
41.226	0	0	481.1039
41.25	0	0	481.1039
41.275	0	0	481.1039
41.302	0	0	481.1039
41.326	0	0	481.1039
41.351	0	0	481.1039
41.375	0	0	481.1039
41.4	0	0	481.1039
41.426	0	0	481.1039
41.451	0	0	481.1039
41.476	0	0	481.1039
41.5	0	0	481.1039
41.525	0	0	481.1039
41.551	0	0	481.1039
41.576	0	0	481.1039
41.601	0	0	481.1039
41.625	0	0	481.1039
41.65	0	0	481.1039
41.676	0	0	481.1039
41.701	0	0	481.1039
41.725	0	0	481.1039
41.75	0	0	481.1039
41.775	0	0	481.1039
41.801	0	0	481.1039
41.826	0	0	481.1039
41.85	0	0	481.1039
41.875	0	0	481.1039
41.9	0	0	481.1039
41.926	0	0	481.1039
41.951	0	0	481.1039
41.975	0	0	481.1039
42	0	0	481.1039
42.027	0	0	481.1039
42.051	0	0	481.1039
42.076	0	0	481.1039
42.1	0	0	481.1039
42.125	0	0	481.1039
42.151	0	0	481.1039
42.176	0	0	481.1039
42.201	0	0	481.1039
42.225	0	0	481.1039
42.25	0	0	481.1039
42.276	0	0	481.1039
42.301	0	0	481.1039
42.326	0	0	481.1039
42.35	0	0	481.1039
42.375	0	0	481.1039
42.401	0	0	481.1039
42.426	0	0	481.1039
42.45	0	0	481.1039
42.475	0	0	481.1039
42.5	0	0	481.1039
42.526	0	0	481.1039
42.551	0	0	481.1039
42.575	0	0	481.1039
42.6	0	0	481.1039
42.625	0	0	481.1039
42.651	0	0	481.1039
42.676	0	0	481.1039
42.7	0	0	481.1039
42.725	0	0	481.1039
42.752	0	0	481.1039
42.776	0	0	481.1039
42.801	0	0	481.1039
42.825	0	0	481.1039
42.85	0	0	481.1039
42.876	0	0	481.1039
42.901	0	0	481.1039
42.926	0	0	481.1039
42.95	0	0	481.1039
42.975	0	0	481.1039
43.001	0	0	481.1039
43.026	0	0	481.1039
43.051	0	0	481.1039
43.075	0	0	481.1039
43.1	0	0	481.1039
43.126	0	0	481.1039
43.151	0	0	481.1039
43.175	0	0	481.1039
43.2	0	0	481.1039
43.225	0	0	481.1039
43.251	0	0	481.1039
43.276	0	0	481.1039
43.3	0	0	481.1039
43.325	0	0	481.1039
43.35	0	0	481.1039
43.376	0	0	481.1039
43.401	0	0	481.1039
43.425	0	0	481.1039
43.45	0	0	481.1039
43.476	0	0	481.1039
43.501	0	0	481.1039
43.526	0	0	481.1039
43.55	0	0	481.1039
43.575	0	0	481.1039
43.601	0	0	481.1039
43.626	0	0	481.1039
43.651	0	0	481.1039
43.675	0	0	481.1039
43.7	0	0	481.1039
43.726	0	0	481.1039
43.751	0	0	481.1039
43.776	0	0	481.1039
43.8	0	0	481.1039
43.825	0	0	481.1039
43.851	0	0	481.1039
43.876	0	0	481.1039
43.9	0	0	481.1039
43.925	0	0	481.1039
43.95	0	0	481.1039
43.976	0	0	481.1039
44.001	0	0	481.1039
44.025	0	0	481.1039
44.05	0	0	481.1039
44.075	0	0	481.1039
44.101	0	0	481.1039
44.126	0	0	481.1039
44.15	0	0	481.1039
44.175	0	0	481.1039
44.201	0	0	481.1039
44.226	0	0	481.1039
44.251	0	0	481.1039
44.275	0	0	481.1039
44.3	0	0	481.1039
44.326	0	0	481.1039
44.351	0	0	481.1039
44.376	0	0	481.1039
44.4	0	0	481.1039
44.425	0	0	481.1039
44.451	0	0	481.1039
44.476	0	0	481.1039
44.5	0	0	481.1039
44.525	0	0	481.1039
44.55	0	0	481.1039
44.576	0	0	481.1039
44.601	0	0	481.1039
44.625	0	0	481.1039
44.65	0	0	481.1039
44.675	0	0	481.1039
44.701	0	0	481.1039
44.726	0	0	481.1039
44.75	0	0	481.1039
44.775	0	0	481.1039
44.8	0	0	481.1039
44.826	0	0	481.1039
44.851	0	0	481.1039
44.875	0	0	481.1039
44.9	0	0	481.1039
44.926	0	0	481.1039
44.951	0	0	481.1039
44.976	0	0	481.1039
45	0	0	481.1039
45.025	0	0	481.1039
45.051	0	0	481.1039
45.076	0	0	481.1039
45.101	0	0	481.1039
45.125	0	0	481.1039
45.15	0	0	481.1039
45.176	0	0	481.1039
45.201	0	0	481.1039
45.225	0	0	481.1039
45.25	0	0	481.1039
45.275	0	0	481.1039
45.301	0	0	481.1039
45.326	0	0	481.1039
45.35	0	0	481.1039
45.375	0	0	481.1039
45.4	0	0	481.1039
45.426	0	0	481.1039
45.451	0	0	481.1039
45.475	0	0	481.1039
45.5	0	0	481.1039
45.527	0	0	481.1039
45.551	0	0	481.1039
45.576	0	0	481.1039
45.6	0	0	481.1039
45.625	0	0	481.1039
45.651	0	0	481.1039
45.676	0	0	481.1039
45.701	0	0	481.1039
45.725	0	0	481.1039
45.75	0	0	481.1039
45.776	0	0	481.1039
45.801	0	0	481.1039
45.826	0	0	481.1039
45.85	0	0	481.1039
45.875	0	0	481.1039
45.901	0	0	481.1039
45.926	0	0	481.1039
45.95	0	0	481.1039
45.975	0	0	481.1039
46	0	0	481.1039
46.026	0	0	481.1039
46.051	0	0	481.1039
46.075	0	0	481.1039
46.1	0	0	481.1039
46.125	0	0	481.1039
46.151	0	0	481.1039
46.176	0	0	481.1039
46.2	0	0	481.1039
46.225	0	0	481.1039
46.252	0	0	481.1039
46.276	0	0	481.1039
46.301	0	0	481.1039
46.325	0	0	481.1039
46.35	0	0	481.1039
46.376	0	0	481.1039
46.401	0	0	481.1039
46.426	0	0	481.1039
46.45	0	0	481.1039
46.475	0	0	481.1039
46.501	0	0	481.1039
46.526	0	0	481.1039
46.551	0	0	481.1039
46.575	0	0	481.1039
46.6	0	0	481.1039
46.626	0	0	481.1039
46.651	0	0	481.1039
46.675	0	0	481.1039
46.7	0	0	481.1039
46.725	0	0	481.1039
46.751	0	0	481.1039
46.776	0	0	481.1039
46.8	0	0	481.1039
46.825	0	0	481.1039
46.85	0	0	481.1039
46.876	0	0	481.1039
46.901	0	0	481.1039
46.925	0	0	481.1039
46.95	0	0	481.1039
46.977	0	0	481.1039
47.001	0	0	481.1039
47.026	0	0	481.1039
47.05	0	0	481.1039
47.075	0	0	481.1039
47.101	0	0	481.1039
47.126	0	0	481.1039
47.151	0	0	481.1039
47.175	0	0	481.1039
47.2	0	0	481.1039
47.226	0	0	481.1039
47.251	0	0	481.1039
47.276	0	0	481.1039
47.3	0	0	481.1039
47.325	0	0	481.1039
47.351	0	0	481.1039
47.376	0	0	481.1039
47.4	0	0	481.1039
47.425	0	0	481.1039
47.45	0	0	481.1039
47.476	0	0	481.1039
47.501	0	0	481.1039
47.525	0	0	481.1039
47.55	0	0	481.1039
47.575	0	0	481.1039
47.601	0	0	481.1039
47.626	0	0	481.1039
47.65	0	0	481.1039
47.675	0	0	481.1039
47.702	0	0	481.1039
47.726	0	0	481.1039
47.751	0	0	481.1039
47.775	0	0	481.1039
47.8	0	0	481.1039
47.826	0	0	481.1039
47.851	0	0	481.1039
47.876	0	0	481.1039
47.9	0	0	481.1039
47.925	0	0	481.1039
47.951	0	0	481.1039
47.976	0	0	481.1039
48.001	0	0	481.1039
48.025	0	0	481.1039
48.05	0	0	481.1039
48.076	0	0	481.1039
48.101	0	0	481.1039
48.125	0	0	481.1039
48.15	0	0	481.1039
48.175	0	0	481.1039
48.201	0	0	481.1039
48.226	0	0	481.1039
48.25	0	0	481.1039
48.275	0	0	481.1039
48.3	0	0	481.1039
48.326	0	0	481.1039
48.351	0	0	481.1039
48.375	0	0	481.1039
48.4	0	0	481.1039
48.427	0	0	481.1039
48.451	0	0	481.1039
48.476	0	0	481.1039
48.5	0	0	481.1039
48.525	0	0	481.1039
48.551	0	0	481.1039
48.576	0	0	481.1039
48.601	0	0	481.1039
48.625	0	0	481.1039
48.65	0	0	481.1039
48.676	0	0	481.1039
48.701	0	0	481.1039
48.726	0	0	481.1039
48.75	0	0	481.1039
48.775	0	0	481.1039
48.801	0	0	481.1039
48.826	0	0	481.1039
48.85	0	0	481.1039
48.875	0	0	481.1039
48.9	0	0	481.1039
48.926	0	0	481.1039
48.951	0	0	481.1039
48.975	0	0	481.1039
49	0	0	481.1039
49.025	0	0	481.1039
49.051	0	0	481.1039
49.076	0	0	481.1039
49.1	0	0	481.1039
49.125	0	0	481.1039
49.152	0	0	481.1039
49.176	0	0	481.1039
49.201	0	0	481.1039
49.225	0	0	481.1039
49.25	0	0	481.1039
49.276	0	0	481.1039
49.301	0	0	481.1039
49.326	0	0	481.1039
49.35	0	0	481.1039
49.375	0	0	481.1039
49.401	0	0	481.1039
49.426	0	0	481.1039
49.451	0	0	481.1039
49.475	0	0	481.1039
49.5	0	0	481.1039
49.526	0	0	481.1039
49.551	0	0	481.1039
49.575	0	0	481.1039
49.6	0	0	481.1039
49.625	0	0	481.1039
49.651	0	0	481.1039
49.676	0	0	481.1039
49.7	0	0	481.1039
49.725	0	0	481.1039
49.75	0	0	481.1039
49.776	0	0	481.1039
49.801	0	0	481.1039
49.825	0	0	481.1039
49.85	0	0	481.1039
49.876	0	0	481.1039
49.901	0	0	481.1039
49.926	0	0	481.1039
49.95	0	0	481.1039
49.975	0	0	481.1039
[truncated: 4,589 more rows]
