# Supplementary material for: Week Long Topography Study of Young Adults Using Electronic Cigarettes in Their Natural Environment
Source: PLoS One. 2016 Oct 13;11(10):e0164038. doi: 10.1371/journal.pone.0164038 (PMC5063505; doi:10.1371/journal.pone.0164038)
Supplement: S11 File — This data file contains the flow rate and cumulative volume vs. time for Participant 11, as shown graphically in Figs 4 and 6, respectively. (CSV) [file pone.0164038.s011.csv]

Time [sec]	Mean Pluff Flow Rate [mL/sec]	Flow Rate [mL/sec]	Accumulated Volume [ml]
1.038	0	0	0
1.042	0	0	0
1.048	0	0	0
1.052	0	0	0
1.056	0	0	0
1.064	0	0	0
1.073	0	0	0
1.081	0	0	0
1.089	0	0	0
1.097	0	0	0
1.105	0	0	0
1.114	0	0	0
1.122	0	0	0
1.13	0	0	0
1.138	0	0	0
1.146	0	0	0
1.155	0	0	0
1.163	0	0	0
1.173	0	0	0
1.181	0	0	0
1.189	0	0	0
1.198	0	0	0
1.206	0	0	0
1.214	0	0	0
1.222	0	0	0
1.23	0	0	0
1.239	0	0	0
1.247	0	0	0
1.255	0	0	0
1.263	0	0	0
1.271	0	0	0
1.28	0	0	0
1.288	0	0	0
1.296	0	0	0
1.306	0	0	0
1.314	0	0	0
1.323	0	0	0
1.331	0	0	0
1.339	0	0	0
1.347	0	0	0
1.355	0	0	0
1.363	0	0	0
1.372	0	0	0
1.38	0	0	0
1.388	0	0	0
1.396	0	0	0
1.404	0	0	0
1.413	0	0	0
1.421	0	0	0
1.429	0	0	0
1.439	0	0	0
1.447	0	0	0
1.456	0	0	0
1.464	0	0	0
1.472	0	0	0
1.48	0	0	0
1.488	0	0	0
1.497	0	0	0
1.505	0	0	0
1.513	0	0	0
1.525	0	0	0
1.55	0	0	0
1.576	0	0	0
1.601	0	0	0
1.626	0	0	0
1.65	0	0	0
1.675	0	0	0
1.701	0	0	0
1.726	0	0	0
1.751	0	0	0
1.775	0	0	0
1.8	0	0	0
1.826	0	0	0
1.851	0	0	0
1.875	0	0	0
1.9	0	0	0
1.925	0	0	0
1.951	0	0	0
1.976	0	0	0
2	0	0	0
2.025	0	0	0
2.05	0	0	0
2.076	0	0	0
2.101	0	0	0
2.125	0	0	0
2.15	0	0	0
2.177	0	0	0
2.201	0	0	0
2.226	0	0	0
2.25	0	0	0
2.275	0	0	0
2.301	0	0	0
2.326	0	0	0
2.351	0	0	0
2.375	0	0	0
2.4	0	0	0
2.426	0	0	0
2.451	0	0	0
2.476	0	0	0
2.5	0	0	0
2.525	0	0	0
2.551	0	0	0
2.576	0	0	0
2.6	0	0	0
2.625	0	0	0
2.65	0	0	0
2.676	0	0	0
2.701	0	0	0
2.725	0	0	0
2.75	0	0	0
2.775	0	0	0
2.801	0	0	0
2.826	0	0	0
2.85	0	0	0
2.875	0	0	0
2.902	0	0	0
2.926	0	0	0
2.951	0	0	0
2.975	0	0	0
3	0	0	0
3.026	0	0	0
3.051	0	0	0
3.076	0	0	0
3.1	0	0	0
3.125	0	0	0
3.151	0	0	0
3.176	0	0	0
3.201	0	0	0
3.225	0	0	0
3.25	0	0	0
3.276	0	0	0
3.301	0	0	0
3.325	0	0	0
3.35	0	0	0
3.375	0	0	0
3.401	0	0	0
3.426	0	0	0
3.45	0	0	0
3.475	0	0	0
3.5	0	0	0
3.526	0	0	0
3.551	0	0	0
3.575	0	0	0
3.6	0	0	0
3.627	0	0	0
3.651	0	0	0
3.676	0	0	0
3.7	0	0	0
3.725	0	0	0
3.751	0	0	0
3.776	0	0	0
3.801	0	0	0
3.825	0	0	0
3.85	0	0	0
3.876	0	0	0
3.901	0	0	0
3.926	0	0	0
3.95	0	0	0
3.975	0	0	0
4.001	0	0	0
4.026	0	0	0
4.05	0	0	0
4.075	0	0	0
4.1	0	0	0
4.126	0	0	0
4.151	0	0	0
4.175	0	0	0
4.2	0	0	0
4.225	0	0	0
4.251	0	0	0
4.276	0	0	0
4.3	0	0	0
4.325	0	0	0
4.352	0	0	0
4.376	0	0	0
4.401	0	0	0
4.425	0	0	0
4.45	0	0	0
4.476	0	0	0
4.501	0	0	0
4.526	0	0	0
4.55	0	0	0
4.575	0	0	0
4.601	0	0	0
4.626	0	0	0
4.651	0	0	0
4.675	0	0	0
4.7	0	0	0
4.726	0	0	0
4.751	0	0	0
4.775	0	0	0
4.8	0	0	0
4.825	0	0	0
4.851	0	0	0
4.876	0	0	0
4.9	0	0	0
4.925	0	0	0
4.95	0	0	0
4.976	0	0	0
5.001	0	0	0
5.025	0	0	0
5.05	0	0	0
5.076	0	0	0
5.101	0	0	0
5.126	0	0	0
5.15	0	0	0
5.175	0	0	0
5.201	0	0	0
5.226	0	0	0
5.251	0	0	0
5.275	0	0	0
5.3	0	0	0
5.326	0	0	0
5.351	0	0	0
5.376	0	0	0
5.4	0	0	0
5.425	0	0	0
5.451	0	0	0
5.476	0	0	0
5.5	0	0	0
5.525	0	0	0
5.55	0	0	0
5.576	0	0	0
5.601	0	0	0
5.625	0	0	0
5.65	0	0	0
5.675	0	0	0
5.701	0	0	0
5.726	0	0	0
5.75	0	0	0
5.775	0	0	0
5.801	0	0	0
5.826	0	0	0
5.851	0	0	0
5.875	0	0	0
5.9	0	0	0
5.926	0	0	0
5.951	0	0	0
5.976	0	0	0
6	0	0	0
6.025	0	0	0
6.051	0	0	0
6.076	0	0	0
6.1	0	0	0
6.125	0	0	0
6.15	0	0	0
6.176	0	0	0
6.201	0	0	0
6.225	0	0	0
6.25	0	0	0
6.275	33.611209	21.486551	0.42014011
6.301	33.611209	21.962326	1.2940315
6.326	33.611209	22.196389	2.1343118
6.35	33.611209	23.220495	2.9409808
6.375	33.611209	24.130019	3.781261
6.4	33.611209	24.378606	4.6215412
6.426	33.611209	25.109603	5.4954326
6.451	33.611209	26.962213	6.3357128
6.475	33.611209	28.815279	7.1423819
6.5	33.611209	29.523957	7.9826621
6.526	33.611209	29.230763	8.8565535
6.551	33.611209	29.083057	9.6968337
6.576	33.611209	30.10178	10.537114
6.6	33.611209	31.934503	11.343783
6.625	33.611209	33.385006	12.184063
6.651	33.611209	33.59077	13.057955
6.676	33.611209	32.65462	13.898235
6.701	33.611209	31.609186	14.738515
6.725	33.611209	31.390434	15.545184
6.75	33.611209	32.442919	16.385464
6.776	33.611209	33.820759	17.259356
6.801	33.611209	33.462316	18.099636
6.825	33.611209	31.472644	18.906305
6.85	33.611209	30.1875	19.746585
6.875	33.611209	30.499744	20.586865
6.901	33.611209	31.472644	21.460757
6.926	33.611209	32.25654	22.301037
6.95	33.611209	32.891156	23.107706
6.975	33.611209	34.175443	23.947986
7	33.611209	35.534589	24.788266
7.026	33.611209	35.727976	25.662158
7.051	33.611209	35.631414	26.502438
7.075	33.611209	36.349379	27.309107
7.1	33.611209	37.169481	28.149387
7.127	33.611209	37.561356	29.05689
7.151	33.611209	37.74436	29.863559
7.176	33.611209	37.812758	30.703839
7.2	33.611209	37.446524	31.510508
7.225	33.611209	36.373067	32.350788
7.251	33.611209	35.315763	33.22468
7.276	33.611209	35.169123	34.06496
7.301	33.611209	35.4375	34.90524
7.325	33.611209	35.021868	35.711909
7.35	33.611209	33.846217	36.55219
7.376	33.611209	32.943489	37.426081
7.401	33.611209	33.333366	38.266361
7.426	33.611209	34.972646	39.106641
7.45	33.611209	36.562019	39.91331
7.475	33.611209	37.215798	40.753591
7.501	33.611209	37.469519	41.627482
7.526	33.611209	37.767173	42.467762
7.55	33.611209	37.949185	43.274431
7.575	33.611209	38.017214	44.114711
7.6	33.611209	38.422863	44.954992
7.626	33.611209	39.745135	45.828883
7.651	33.611209	41.3177	46.669163
7.675	33.611209	41.773805	47.475832
7.7	33.611209	41.066781	48.316113
7.725	33.611209	40.133323	49.156393
7.751	33.611209	39.353119	50.030284
7.776	33.611209	38.601783	50.870564
7.8	33.611209	38.355553	51.677233
7.825	33.611209	39.44057	52.517514
7.852	33.611209	40.898646	53.425016
7.876	33.611209	40.87758	54.231685
7.901	33.611209	39.723458	55.071966
7.925	33.611209	38.713188	55.878635
7.95	33.611209	37.83553	56.718915
7.976	33.611209	37.238935	57.592806
8.001	33.611209	37.123106	58.433086
8.026	33.611209	36.867001	59.273367
8.05	33.611209	36.349379	60.080036
8.075	33.611209	36.325675	60.920316
8.101	33.611209	37.262058	61.794207
8.126	33.611209	37.994551	62.634487
8.151	33.611209	37.238935	63.474768
8.175	33.611209	35.800227	64.281437
8.2	33.611209	35.095573	65.121717
8.226	33.611209	35.021868	65.995608
8.251	33.611209	34.725486	66.835889
8.275	33.611209	33.922476	67.642558
8.3	33.611209	33.073958	68.482838
8.325	33.611209	32.786239	69.323118
8.351	33.611209	33.126002	70.197009
8.376	33.611209	33.59077	71.03729
8.4	33.611209	33.718736	71.843959
8.425	33.611209	33.410795	72.684239
8.45	33.611209	32.83874	73.524519
8.476	33.611209	32.389777	74.398411
8.501	33.611209	32.12275	75.238691
8.525	33.611209	31.663637	76.04536
8.55	33.611209	31.252937	76.88564
8.577	33.611209	31.308009	77.793143
8.601	33.611209	31.197769	78.599812
8.626	33.611209	30.612497	79.440092
8.65	33.611209	30.696791	80.246761
8.675	33.611209	31.690828	81.087041
8.701	33.611209	31.663637	81.960933
8.726	33.611209	29.698485	82.801213
8.751	33.611209	27.121472	83.641493
8.775	33.611209	24.7642	84.448162
8.8	33.611209	22.23516	85.288442
8.826	33.611209	0	86.162334
8.851	0	0	86.582474
8.876	0	0	86.582474
8.9	0	0	86.582474
8.925	0	0	86.582474
8.951	0	0	86.582474
8.976	0	0	86.582474
9	0	0	86.582474
9.025	0	0	86.582474
9.05	0	0	86.582474
9.076	0	0	86.582474
9.101	0	0	86.582474
9.125	0	0	86.582474
9.15	0	0	86.582474
9.175	0	0	86.582474
9.201	0	0	86.582474
9.226	0	0	86.582474
9.25	0	0	86.582474
9.275	0	0	86.582474
9.302	0	0	86.582474
9.326	0	0	86.582474
9.351	0	0	86.582474
9.375	0	0	86.582474
9.4	0	0	86.582474
9.426	0	0	86.582474
9.451	0	0	86.582474
9.476	0	0	86.582474
9.5	0	0	86.582474
9.525	0	0	86.582474
9.551	0	0	86.582474
9.576	0	0	86.582474
9.601	0	0	86.582474
9.625	0	0	86.582474
9.65	0	0	86.582474
9.676	0	0	86.582474
9.701	0	0	86.582474
9.725	0	0	86.582474
9.75	0	0	86.582474
9.775	0	0	86.582474
9.801	0	0	86.582474
9.826	0	0	86.582474
9.85	0	0	86.582474
9.875	0	0	86.582474
9.9	0	0	86.582474
9.926	0	0	86.582474
9.951	0	0	86.582474
9.975	0	0	86.582474
10	0	0	86.582474
10.027	0	0	86.582474
10.051	0	0	86.582474
10.076	0	0	86.582474
10.1	0	0	86.582474
10.125	0	0	86.582474
10.151	0	0	86.582474
10.176	0	0	86.582474
10.201	0	0	86.582474
10.225	0	0	86.582474
10.25	0	0	86.582474
10.276	0	0	86.582474
10.301	0	0	86.582474
10.326	0	0	86.582474
10.35	0	0	86.582474
10.375	0	0	86.582474
10.401	0	0	86.582474
10.426	0	0	86.582474
10.45	0	0	86.582474
10.475	0	0	86.582474
10.5	0	0	86.582474
10.526	0	0	86.582474
10.551	0	0	86.582474
10.575	0	0	86.582474
10.6	0	0	86.582474
10.625	0	0	86.582474
10.651	0	0	86.582474
10.676	0	0	86.582474
10.7	0	0	86.582474
10.725	0	0	86.582474
10.752	0	0	86.582474
10.776	0	0	86.582474
10.801	0	0	86.582474
10.825	0	0	86.582474
10.85	0	0	86.582474
10.876	0	0	86.582474
10.901	0	0	86.582474
10.926	0	0	86.582474
10.95	0	0	86.582474
10.975	0	0	86.582474
11.001	0	0	86.582474
11.026	0	0	86.582474
11.051	0	0	86.582474
11.075	0	0	86.582474
11.1	0	0	86.582474
11.126	0	0	86.582474
11.151	0	0	86.582474
11.175	0	0	86.582474
11.2	0	0	86.582474
11.225	0	0	86.582474
11.251	0	0	86.582474
11.276	0	0	86.582474
11.3	0	0	86.582474
11.325	0	0	86.582474
11.35	0	0	86.582474
11.376	0	0	86.582474
11.401	0	0	86.582474
11.425	0	0	86.582474
11.45	0	0	86.582474
11.476	0	0	86.582474
11.501	0	0	86.582474
11.526	0	0	86.582474
11.55	0	0	86.582474
11.575	0	0	86.582474
11.601	0	0	86.582474
11.626	0	0	86.582474
11.651	0	0	86.582474
11.675	0	0	86.582474
11.7	0	0	86.582474
11.726	0	0	86.582474
11.751	0	0	86.582474
11.776	0	0	86.582474
11.8	0	0	86.582474
11.825	0	0	86.582474
11.851	0	0	86.582474
11.876	0	0	86.582474
11.9	0	0	86.582474
11.925	0	0	86.582474
11.95	0	0	86.582474
11.976	0	0	86.582474
12.001	0	0	86.582474
12.025	0	0	86.582474
12.05	0	0	86.582474
12.075	0	0	86.582474
12.101	0	0	86.582474
12.126	0	0	86.582474
12.15	0	0	86.582474
12.175	0	0	86.582474
12.201	0	0	86.582474
12.226	0	0	86.582474
12.251	0	0	86.582474
12.275	0	0	86.582474
12.3	0	0	86.582474
12.326	0	0	86.582474
12.351	0	0	86.582474
12.376	0	0	86.582474
12.4	0	0	86.582474
12.425	0	0	86.582474
12.451	0	0	86.582474
12.476	0	0	86.582474
12.5	0	0	86.582474
12.525	0	0	86.582474
12.55	0	0	86.582474
12.576	0	0	86.582474
12.601	0	0	86.582474
12.625	0	0	86.582474
12.65	0	0	86.582474
12.675	0	0	86.582474
12.701	0	0	86.582474
12.726	0	0	86.582474
12.75	0	0	86.582474
12.775	0	0	86.582474
12.8	0	0	86.582474
12.826	0	0	86.582474
12.851	0	0	86.582474
12.875	0	0	86.582474
12.9	0	0	86.582474
12.926	0	0	86.582474
12.951	0	0	86.582474
12.976	0	0	86.582474
13	0	0	86.582474
13.025	0	0	86.582474
13.051	0	0	86.582474
13.076	0	0	86.582474
13.101	0	0	86.582474
13.125	0	0	86.582474
13.15	0	0	86.582474
13.176	0	0	86.582474
13.201	0	0	86.582474
13.225	0	0	86.582474
13.25	0	0	86.582474
13.275	0	0	86.582474
13.301	0	0	86.582474
13.326	0	0	86.582474
13.35	0	0	86.582474
13.375	0	0	86.582474
13.4	0	0	86.582474
13.426	0	0	86.582474
13.451	0	0	86.582474
13.475	0	0	86.582474
13.5	0	0	86.582474
13.527	0	0	86.582474
13.551	0	0	86.582474
13.576	0	0	86.582474
13.6	0	0	86.582474
13.625	0	0	86.582474
13.651	0	0	86.582474
13.676	0	0	86.582474
13.701	0	0	86.582474
13.725	0	0	86.582474
13.75	0	0	86.582474
13.776	0	0	86.582474
13.801	0	0	86.582474
13.826	0	0	86.582474
13.85	0	0	86.582474
13.875	0	0	86.582474
13.901	0	0	86.582474
13.926	0	0	86.582474
13.95	0	0	86.582474
13.975	0	0	86.582474
14	0	0	86.582474
14.026	0	0	86.582474
14.051	0	0	86.582474
14.075	0	0	86.582474
14.1	0	0	86.582474
14.125	0	0	86.582474
14.151	0	0	86.582474
14.176	0	0	86.582474
14.2	0	0	86.582474
14.225	0	0	86.582474
14.252	0	0	86.582474
14.276	0	0	86.582474
14.301	0	0	86.582474
14.325	0	0	86.582474
14.35	0	0	86.582474
14.376	0	0	86.582474
14.401	0	0	86.582474
14.426	0	0	86.582474
14.45	0	0	86.582474
14.475	0	0	86.582474
14.501	0	0	86.582474
14.526	0	0	86.582474
14.551	0	0	86.582474
14.575	0	0	86.582474
14.6	0	0	86.582474
14.626	0	0	86.582474
14.651	0	0	86.582474
14.675	0	0	86.582474
14.7	0	0	86.582474
14.725	0	0	86.582474
14.751	0	0	86.582474
14.776	0	0	86.582474
14.8	0	0	86.582474
14.825	0	0	86.582474
14.85	0	0	86.582474
14.876	0	0	86.582474
14.901	0	0	86.582474
14.925	0	0	86.582474
14.95	0	0	86.582474
14.977	0	0	86.582474
15.001	0	0	86.582474
15.026	0	0	86.582474
15.05	0	0	86.582474
15.075	0	0	86.582474
15.101	0	0	86.582474
15.126	0	0	86.582474
15.151	0	0	86.582474
15.175	0	0	86.582474
15.2	0	0	86.582474
15.226	0	0	86.582474
15.251	0	0	86.582474
15.276	0	0	86.582474
15.3	0	0	86.582474
15.325	0	0	86.582474
15.351	0	0	86.582474
15.376	0	0	86.582474
15.4	0	0	86.582474
15.425	0	0	86.582474
15.45	0	0	86.582474
15.476	0	0	86.582474
15.501	0	0	86.582474
15.525	0	0	86.582474
15.55	0	0	86.582474
15.575	0	0	86.582474
15.601	0	0	86.582474
15.626	0	0	86.582474
15.65	0	0	86.582474
15.675	0	0	86.582474
15.702	0	0	86.582474
15.726	0	0	86.582474
15.751	0	0	86.582474
15.775	0	0	86.582474
15.8	0	0	86.582474
15.826	0	0	86.582474
15.851	0	0	86.582474
15.876	0	0	86.582474
15.9	0	0	86.582474
15.925	0	0	86.582474
15.951	0	0	86.582474
15.976	0	0	86.582474
16.001	0	0	86.582474
16.025	0	0	86.582474
16.05	0	0	86.582474
16.076	0	0	86.582474
16.101	0	0	86.582474
16.125	0	0	86.582474
16.15	0	0	86.582474
16.175	0	0	86.582474
16.201	0	0	86.582474
16.226	0	0	86.582474
16.25	0	0	86.582474
16.275	0	0	86.582474
16.3	0	0	86.582474
16.326	0	0	86.582474
16.351	0	0	86.582474
16.375	0	0	86.582474
16.4	0	0	86.582474
16.427	0	0	86.582474
16.451	0	0	86.582474
16.476	0	0	86.582474
16.5	0	0	86.582474
16.525	0	0	86.582474
16.551	0	0	86.582474
16.576	0	0	86.582474
16.601	0	0	86.582474
16.625	0	0	86.582474
16.65	0	0	86.582474
16.676	0	0	86.582474
16.701	0	0	86.582474
16.726	0	0	86.582474
16.75	0	0	86.582474
16.775	0	0	86.582474
16.801	0	0	86.582474
16.826	0	0	86.582474
16.85	0	0	86.582474
16.875	0	0	86.582474
16.9	0	0	86.582474
16.926	0	0	86.582474
16.951	0	0	86.582474
16.975	0	0	86.582474
17	0	0	86.582474
17.025	0	0	86.582474
17.051	0	0	86.582474
17.076	0	0	86.582474
17.1	0	0	86.582474
17.125	0	0	86.582474
17.152	0	0	86.582474
17.176	0	0	86.582474
17.201	0	0	86.582474
17.225	0	0	86.582474
17.25	0	0	86.582474
17.276	0	0	86.582474
17.301	0	0	86.582474
17.326	0	0	86.582474
17.35	0	0	86.582474
17.375	0	0	86.582474
17.401	0	0	86.582474
17.426	0	0	86.582474
17.451	0	0	86.582474
17.475	0	0	86.582474
17.5	0	0	86.582474
17.526	0	0	86.582474
17.551	0	0	86.582474
17.575	0	0	86.582474
17.6	0	0	86.582474
17.625	0	0	86.582474
17.651	0	0	86.582474
17.676	0	0	86.582474
17.7	0	0	86.582474
17.725	0	0	86.582474
17.75	0	0	86.582474
17.776	0	0	86.582474
17.801	0	0	86.582474
17.825	0	0	86.582474
17.85	0	0	86.582474
17.876	0	0	86.582474
17.901	0	0	86.582474
17.926	0	0	86.582474
17.95	0	0	86.582474
17.975	0	0	86.582474
18.001	0	0	86.582474
18.026	0	0	86.582474
18.051	0	0	86.582474
18.075	0	0	86.582474
18.1	0	0	86.582474
18.126	0	0	86.582474
18.151	0	0	86.582474
18.176	0	0	86.582474
18.2	0	0	86.582474
18.225	0	0	86.582474
18.251	0	0	86.582474
18.276	0	0	86.582474
18.3	0	0	86.582474
18.325	0	0	86.582474
18.35	0	0	86.582474
18.376	0	0	86.582474
18.401	0	0	86.582474
18.425	0	0	86.582474
18.45	0	0	86.582474
18.475	0	0	86.582474
18.501	0	0	86.582474
18.526	0	0	86.582474
18.55	0	0	86.582474
18.575	0	0	86.582474
18.601	0	0	86.582474
18.626	0	0	86.582474
18.651	0	0	86.582474
18.675	0	0	86.582474
18.7	0	0	86.582474
18.726	0	0	86.582474
18.751	0	0	86.582474
18.776	0	0	86.582474
18.8	0	0	86.582474
18.825	0	0	86.582474
18.851	0	0	86.582474
18.876	0	0	86.582474
18.9	0	0	86.582474
18.925	0	0	86.582474
18.95	0	0	86.582474
18.976	0	0	86.582474
19.001	0	0	86.582474
19.025	0	0	86.582474
19.05	0	0	86.582474
19.075	0	0	86.582474
19.101	0	0	86.582474
19.126	0	0	86.582474
19.15	0	0	86.582474
19.175	0	0	86.582474
19.2	0	0	86.582474
19.226	0	0	86.582474
19.251	0	0	86.582474
19.275	0	0	86.582474
19.3	0	0	86.582474
19.326	0	0	86.582474
19.351	0	0	86.582474
19.376	0	0	86.582474
19.4	0	0	86.582474
19.425	0	0	86.582474
19.451	0	0	86.582474
19.476	0	0	86.582474
19.501	0	0	86.582474
19.525	0	0	86.582474
19.55	0	0	86.582474
19.576	0	0	86.582474
19.601	0	0	86.582474
19.625	0	0	86.582474
19.65	0	0	86.582474
19.675	0	0	86.582474
19.701	0	0	86.582474
19.726	0	0	86.582474
19.75	0	0	86.582474
19.775	0	0	86.582474
19.8	0	0	86.582474
19.826	0	0	86.582474
19.851	0	0	86.582474
19.875	0	0	86.582474
19.9	0	0	86.582474
19.927	0	0	86.582474
19.951	0	0	86.582474
19.976	0	0	86.582474
20	0	0	86.582474
20.025	0	0	86.582474
20.051	0	0	86.582474
20.076	0	0	86.582474
20.101	0	0	86.582474
20.125	0	0	86.582474
20.15	0	0	86.582474
20.176	0	0	86.582474
20.201	0	0	86.582474
20.226	0	0	86.582474
20.25	0	0	86.582474
20.275	0	0	86.582474
20.301	0	0	86.582474
20.326	0	0	86.582474
20.35	0	0	86.582474
20.375	0	0	86.582474
20.4	0	0	86.582474
20.426	0	0	86.582474
20.451	0	0	86.582474
20.475	0	0	86.582474
20.5	0	0	86.582474
20.525	0	0	86.582474
20.551	0	0	86.582474
20.576	0	0	86.582474
20.6	0	0	86.582474
20.625	0	0	86.582474
20.652	0	0	86.582474
20.676	0	0	86.582474
20.701	0	0	86.582474
20.725	0	0	86.582474
20.75	0	0	86.582474
20.776	0	0	86.582474
20.801	0	0	86.582474
20.826	0	0	86.582474
20.85	0	0	86.582474
20.875	0	0	86.582474
20.901	0	0	86.582474
20.926	0	0	86.582474
20.951	0	0	86.582474
20.975	0	0	86.582474
21	0	0	86.582474
21.026	0	0	86.582474
21.051	0	0	86.582474
21.075	0	0	86.582474
21.1	0	0	86.582474
21.125	0	0	86.582474
21.151	0	0	86.582474
21.176	0	0	86.582474
21.2	0	0	86.582474
21.225	0	0	86.582474
21.25	0	0	86.582474
21.276	0	0	86.582474
21.301	0	0	86.582474
21.325	0	0	86.582474
21.35	0	0	86.582474
21.377	0	0	86.582474
21.401	0	0	86.582474
21.426	0	0	86.582474
21.45	0	0	86.582474
21.475	0	0	86.582474
21.501	0	0	86.582474
21.526	0	0	86.582474
21.551	0	0	86.582474
21.575	0	0	86.582474
21.6	0	0	86.582474
21.626	0	0	86.582474
21.651	0	0	86.582474
21.676	0	0	86.582474
21.7	0	0	86.582474
21.725	0	0	86.582474
21.751	0	0	86.582474
21.776	0	0	86.582474
21.8	38.922559	22.001509	87.049544
21.825	38.922559	28.18057	88.022608
21.85	38.922559	34.301228	88.995672
21.876	38.922559	39.331226	90.007659
21.901	38.922559	42.812454	90.980723
21.925	38.922559	45.409465	91.914864
21.95	38.922559	47.359249	92.887928
21.975	38.922559	48.4204	93.860992
22.001	38.922559	49.039047	94.872979
22.026	38.922559	49.702003	95.846043
22.05	38.922559	50.150555	96.780184
22.075	38.922559	50.373333	97.753248
22.102	38.922559	50.458755	98.804157
22.126	38.922559	49.978511	99.738299
22.151	38.922559	49.319272	100.71136
22.175	38.922559	49.161842	101.6455
22.2	38.922559	49.231873	102.61857
22.226	38.922559	49.545788	103.63055
22.251	38.922559	50.184893	104.60362
22.276	38.922559	50.544032	105.57668
22.3	38.922559	50.407519	106.51082
22.325	38.922559	50.116193	107.48389
22.351	38.922559	50.32201	108.49587
22.376	38.922559	51.506219	109.46894
22.401	38.922559	52.434334	110.442
22.425	38.922559	51.355494	111.37614
22.45	38.922559	48.5625	112.34921
22.476	38.922559	45.124048	113.36119
22.501	38.922559	40.090376	114.33426
22.525	38.922559	31.74514	115.2684
22.55	38.922559	20.752447	116.24146
22.575	38.922559	0	117.21453
22.601	38.922559	0	118.22651
22.626	38.922559	0	119.19958
22.65	38.922559	0	120.13372
22.675	38.922559	0	121.10678
22.7	38.922559	0	122.07985
22.726	38.922559	0	123.09183
22.751	38.922559	27.46859	124.0649
22.775	38.922559	34.451562	124.99904
22.8	38.922559	39.353119	125.9721
22.827	38.922559	42.489337	127.02301
22.851	38.922559	44.644297	127.95715
22.876	38.922559	46.385317	128.93022
22.9	38.922559	47.395609	129.86436
22.925	38.922559	47.377432	130.83742
22.951	38.922559	47.25	131.84941
22.976	38.922559	47.522651	132.82247
23.001	38.922559	47.030741	133.79554
23.025	38.922559	45.371513	134.72968
23.05	38.922559	43.963852	135.70274
23.076	38.922559	43.431654	136.71473
23.101	38.922559	42.792331	137.68779
23.126	38.922559	42.081951	138.66086
23.15	38.922559	42.448774	139.595
23.175	38.922559	43.609775	140.56806
23.201	38.922559	44.256753	141.58005
23.226	38.922559	43.72812	142.55311
23.25	38.922559	42.163743	143.48725
23.275	38.922559	40.539044	144.46032
23.3	38.922559	39.766801	145.43338
23.326	38.922559	39.766801	146.44537
23.351	38.922559	40.068886	147.41843
23.375	38.922559	39.982809	148.35257
23.4	38.922559	39.331226	149.32564
23.425	38.922559	39.265473	150.2987
23.451	38.922559	40.539044	151.31069
23.476	38.922559	42.367533	152.28375
23.5	38.922559	43.491109	153.21789
23.525	38.922559	43.232881	154.19096
23.552	38.922559	42.509604	155.24187
23.576	38.922559	42.408173	156.17601
23.601	38.922559	42.102414	157.14907
23.625	38.922559	41.3177	158.08321
23.65	38.922559	41.359372	159.05628
23.676	38.922559	42.102414	160.06826
23.701	38.922559	42.265761	161.04133
23.726	38.922559	41.691248	162.01439
23.75	38.922559	40.772089	162.94853
23.775	38.922559	39.527828	163.9216
23.801	38.922559	38.378003	164.93358
23.826	38.922559	37.949185	165.90665
23.851	38.922559	37.971875	166.87971
23.875	38.922559	38.017214	167.81385
23.9	38.922559	38.265622	168.78692
23.926	38.922559	38.355553	169.7989
23.951	38.922559	37.146301	170.77197
23.975	38.922559	34.775058	171.70611
24	38.922559	32.309901	172.67917
24.025	38.922559	29.230763	173.65224
24.051	38.922559	24.798957	174.66422
24.076	38.922559	0	175.63729
24.1	0	0	176.10436
24.125	0	0	176.10436
24.15	0	0	176.10436
24.176	0	0	176.10436
24.201	0	0	176.10436
24.225	0	0	176.10436
24.25	0	0	176.10436
24.276	0	0	176.10436
24.301	0	0	176.10436
24.326	0	0	176.10436
24.35	0	0	176.10436
24.375	0	0	176.10436
24.401	0	0	176.10436
24.426	0	0	176.10436
24.451	0	0	176.10436
24.475	0	0	176.10436
24.5	0	0	176.10436
24.526	0	0	176.10436
24.551	0	0	176.10436
24.576	0	0	176.10436
24.6	0	0	176.10436
24.625	0	0	176.10436
24.651	0	0	176.10436
24.676	0	0	176.10436
24.7	0	0	176.10436
24.725	0	0	176.10436
24.75	0	0	176.10436
24.776	0	0	176.10436
24.801	0	0	176.10436
24.825	0	0	176.10436
24.85	0	0	176.10436
24.875	0	0	176.10436
24.901	0	0	176.10436
24.926	0	0	176.10436
24.95	0	0	176.10436
24.975	0	0	176.10436
25.001	0	0	176.10436
25.026	0	0	176.10436
25.051	0	0	176.10436
25.075	0	0	176.10436
25.1	0	0	176.10436
25.126	0	0	176.10436
25.151	0	0	176.10436
25.176	0	0	176.10436
25.2	0	0	176.10436
25.225	0	0	176.10436
25.251	0	0	176.10436
25.276	0	0	176.10436
25.3	0	0	176.10436
25.325	0	0	176.10436
25.35	0	0	176.10436
25.376	0	0	176.10436
25.401	0	0	176.10436
25.425	0	0	176.10436
25.45	0	0	176.10436
25.475	0	0	176.10436
25.501	0	0	176.10436
25.526	0	0	176.10436
25.55	0	0	176.10436
25.575	0	0	176.10436
25.6	0	0	176.10436
25.626	0	0	176.10436
25.651	0	0	176.10436
25.675	0	0	176.10436
25.7	0	0	176.10436
25.726	0	0	176.10436
25.751	0	0	176.10436
25.776	0	0	176.10436
25.8	0	0	176.10436
25.825	0	0	176.10436
25.851	0	0	176.10436
25.876	0	0	176.10436
25.901	0	0	176.10436
25.925	0	0	176.10436
25.95	0	0	176.10436
25.976	0	0	176.10436
26.001	0	0	176.10436
26.025	0	0	176.10436
26.05	0	0	176.10436
26.075	0	0	176.10436
26.101	0	0	176.10436
26.126	0	0	176.10436
26.15	0	0	176.10436
26.175	0	0	176.10436
26.2	0	0	176.10436
26.226	0	0	176.10436
26.251	0	0	176.10436
26.275	0	0	176.10436
26.3	0	0	176.10436
26.327	0	0	176.10436
26.351	0	0	176.10436
26.376	0	0	176.10436
26.4	0	0	176.10436
26.425	0	0	176.10436
26.451	0	0	176.10436
26.476	0	0	176.10436
26.501	0	0	176.10436
26.525	0	0	176.10436
26.55	0	0	176.10436
26.576	0	0	176.10436
26.601	0	0	176.10436
26.626	0	0	176.10436
26.65	0	0	176.10436
26.675	0	0	176.10436
26.701	0	0	176.10436
26.726	0	0	176.10436
26.75	0	0	176.10436
26.775	0	0	176.10436
26.8	0	0	176.10436
26.826	0	0	176.10436
26.851	0	0	176.10436
26.875	0	0	176.10436
26.9	0	0	176.10436
26.925	0	0	176.10436
26.951	0	0	176.10436
26.976	0	0	176.10436
27	0	0	176.10436
27.025	0	0	176.10436
27.052	0	0	176.10436
27.076	0	0	176.10436
27.101	0	0	176.10436
27.125	0	0	176.10436
27.15	0	0	176.10436
27.176	0	0	176.10436
27.201	0	0	176.10436
27.226	0	0	176.10436
27.25	0	0	176.10436
27.275	0	0	176.10436
27.301	0	0	176.10436
27.326	0	0	176.10436
27.351	0	0	176.10436
27.375	0	0	176.10436
27.4	0	0	176.10436
27.426	0	0	176.10436
27.451	0	0	176.10436
27.475	0	0	176.10436
27.5	0	0	176.10436
27.525	0	0	176.10436
27.551	0	0	176.10436
27.576	0	0	176.10436
27.6	0	0	176.10436
27.625	0	0	176.10436
27.65	0	0	176.10436
27.676	0	0	176.10436
27.701	0	0	176.10436
27.725	0	0	176.10436
27.75	0	0	176.10436
27.777	0	0	176.10436
27.801	0	0	176.10436
27.826	0	0	176.10436
27.85	0	0	176.10436
27.875	0	0	176.10436
27.901	0	0	176.10436
27.926	0	0	176.10436
27.951	0	0	176.10436
27.975	0	0	176.10436
28	0	0	176.10436
28.026	0	0	176.10436
28.051	0	0	176.10436
28.076	0	0	176.10436
28.1	0	0	176.10436
28.125	0	0	176.10436
28.151	0	0	176.10436
28.176	0	0	176.10436
28.2	0	0	176.10436
28.225	0	0	176.10436
28.25	0	0	176.10436
28.276	0	0	176.10436
28.301	0	0	176.10436
28.325	0	0	176.10436
28.35	0	0	176.10436
28.375	0	0	176.10436
28.401	0	0	176.10436
28.426	0	0	176.10436
28.45	0	0	176.10436
28.475	0	0	176.10436
28.502	0	0	176.10436
28.526	0	0	176.10436
28.551	0	0	176.10436
28.575	0	0	176.10436
28.6	0	0	176.10436
28.626	0	0	176.10436
28.651	0	0	176.10436
28.676	0	0	176.10436
28.7	0	0	176.10436
28.725	0	0	176.10436
28.751	0	0	176.10436
28.776	0	0	176.10436
28.801	0	0	176.10436
28.825	0	0	176.10436
28.85	0	0	176.10436
28.876	0	0	176.10436
28.901	0	0	176.10436
28.925	0	0	176.10436
28.95	0	0	176.10436
28.975	0	0	176.10436
29.001	0	0	176.10436
29.026	0	0	176.10436
29.05	0	0	176.10436
29.075	0	0	176.10436
29.1	0	0	176.10436
29.126	0	0	176.10436
29.151	0	0	176.10436
29.175	0	0	176.10436
29.2	0	0	176.10436
29.227	0	0	176.10436
29.251	0	0	176.10436
29.276	0	0	176.10436
29.3	0	0	176.10436
29.325	0	0	176.10436
29.351	0	0	176.10436
29.376	0	0	176.10436
29.401	0	0	176.10436
29.425	0	0	176.10436
29.45	0	0	176.10436
29.476	0	0	176.10436
29.501	0	0	176.10436
29.526	0	0	176.10436
29.55	0	0	176.10436
29.575	0	0	176.10436
29.601	0	0	176.10436
29.626	0	0	176.10436
29.65	0	0	176.10436
29.675	0	0	176.10436
29.7	0	0	176.10436
29.726	0	0	176.10436
29.751	0	0	176.10436
29.775	0	0	176.10436
29.8	0	0	176.10436
29.825	0	0	176.10436
29.851	0	0	176.10436
29.876	0	0	176.10436
29.9	0	0	176.10436
29.925	0	0	176.10436
29.952	0	0	176.10436
29.976	0	0	176.10436
30.001	0	0	176.10436
30.025	0	0	176.10436
30.05	0	0	176.10436
30.076	0	0	176.10436
30.101	0	0	176.10436
30.126	0	0	176.10436
30.15	0	0	176.10436
30.175	0	0	176.10436
30.201	0	0	176.10436
30.226	0	0	176.10436
30.251	0	0	176.10436
30.275	0	0	176.10436
30.3	0	0	176.10436
30.326	0	0	176.10436
30.351	0	0	176.10436
30.375	0	0	176.10436
30.4	0	0	176.10436
30.425	0	0	176.10436
30.451	0	0	176.10436
30.476	0	0	176.10436
30.5	0	0	176.10436
30.525	0	0	176.10436
30.55	0	0	176.10436
30.576	0	0	176.10436
30.601	0	0	176.10436
30.625	0	0	176.10436
30.65	0	0	176.10436
30.676	0	0	176.10436
30.701	0	0	176.10436
30.726	0	0	176.10436
30.75	0	0	176.10436
30.775	0	0	176.10436
30.801	0	0	176.10436
30.826	0	0	176.10436
30.851	0	0	176.10436
30.875	0	0	176.10436
30.9	0	0	176.10436
30.926	0	0	176.10436
30.951	0	0	176.10436
30.976	0	0	176.10436
31	0	0	176.10436
31.025	0	0	176.10436
31.051	0	0	176.10436
31.076	0	0	176.10436
31.1	0	0	176.10436
31.125	0	0	176.10436
31.15	22.961348	22.118643	176.39138
31.176	22.961348	25.212302	176.98837
31.201	22.961348	28.393716	177.5624
31.225	22.961348	30.892581	178.11348
31.25	22.961348	32.336548	178.68751
31.275	22.961348	32.442919	179.26154
31.301	22.961348	31.55464	179.85854
31.326	22.961348	31.225365	180.43257
31.35	22.961348	32.389777	180.98365
31.375	22.961348	34.175443	181.55768
31.401	22.961348	35.218071	182.15467
31.426	22.961348	34.972646	182.72871
31.451	22.961348	33.769786	183.30274
31.475	22.961348	32.469457	183.85381
31.5	22.961348	32.203091	184.42785
31.526	22.961348	33.126002	185.02484
31.551	22.961348	33.846217	185.59888
31.576	22.961348	33.667608	186.17291
31.6	22.961348	33.229846	186.72398
31.625	22.961348	32.363174	187.29802
31.651	22.961348	31.252937	187.89501
31.676	22.961348	31.880514	188.46904
31.7	22.961348	34.049195	189.02012
31.725	22.961348	35.242519	189.59415
31.75	22.961348	35.169123	190.16818
31.776	22.961348	35.510342	190.76518
31.801	22.961348	36.373067	191.33921
31.825	22.961348	36.913698	191.89029
31.85	22.961348	37.262058	192.46432
31.875	22.961348	37.076673	193.03835
31.901	22.961348	35.992187	193.63535
31.926	22.961348	34.501528	194.20938
31.95	22.961348	33.073958	194.76045
31.975	22.961348	32.495973	195.33449
32	22.961348	32.628233	195.90852
32.026	22.961348	32.095926	196.50552
32.051	22.961348	31.031675	197.07955
32.075	22.961348	30.044498	197.63062
32.1	22.961348	28.725465	198.20466
32.126	22.961348	28.02733	198.80165
32.151	22.961348	29.289637	199.37568
32.176	22.961348	31.170148	199.94972
32.2	22.961348	32.176333	200.50079
32.225	22.961348	32.309901	201.07482
32.251	22.961348	31.5	201.67182
32.276	22.961348	29.95837	202.24585
32.301	22.961348	28.994073	202.81989
32.325	22.961348	29.698485	203.37096
32.35	22.961348	31.445265	203.94499
32.376	22.961348	32.309901	204.54199
32.401	22.961348	31.390434	205.11602
32.425	22.961348	29.756433	205.66709
32.45	22.961348	28.635369	206.24113
32.475	22.961348	27.84233	206.81516
32.501	22.961348	26.737658	207.41216
32.526	22.961348	25.450319	207.98619
32.55	22.961348	24.58968	208.53726
32.575	22.961348	24.972016	209.1113
32.6	22.961348	26.446142	209.68533
32.626	22.961348	27.121472	210.28232
32.651	22.961348	26.60849	210.85636
32.675	22.961348	26.54367	211.40743
32.7	22.961348	26.962213	211.98146
32.727	22.961348	27.437215	212.60142
32.751	22.961348	28.211118	213.15249
32.776	22.961348	27.749367	213.72653
32.8	22.961348	25.75311	214.2776
32.825	22.961348	24.9375	214.85163
32.851	22.961348	25.953007	215.44863
32.876	22.961348	27.153211	216.02266
32.901	22.961348	27.5625	216.5967
32.925	22.961348	26.151377	217.14777
32.95	22.961348	22.884219	217.7218
32.976	22.961348	0	218.3188
33.001	22.961348	0	218.89283
33.026	22.961348	0	219.46686
33.05	22.961348	0	220.01794
33.075	22.961348	0	220.59197
33.101	22.961348	0	221.18897
33.126	22.961348	0	221.763
33.15	22.961348	0	222.31407
33.175	22.961348	22.23516	222.8881
33.2	22.961348	24.201304	223.46214
33.226	22.961348	23.55197	224.05913
33.251	22.961348	21.883748	224.63317
33.275	22.961348	21.923072	225.18424
33.3	22.961348	23.071645	225.75827
33.325	22.961348	23.66143	226.33231
33.351	22.961348	24.130019	226.9293
33.376	22.961348	24.058522	227.50334
33.4	22.961348	22.35107	228.05441
33.425	22.961348	20.585758	228.62844
33.452	22.961348	20.917808	229.2484
33.476	22.961348	21.76535	229.79947
33.501	22.961348	20.417708	230.3735
33.525	22.961348	0	230.92458
33.55	22.961348	0	231.49861
33.576	22.961348	0	232.09561
33.601	22.961348	21.163427	232.66964
33.626	22.961348	22.695247	233.24367
33.65	22.961348	22.040623	233.79474
33.675	22.961348	0	234.36878
33.701	22.961348	0	234.96577
33.726	22.961348	21	235.53981
33.751	22.961348	0	236.11384
33.775	22.961348	0	236.66491
33.8	22.961348	0	237.23895
33.826	22.961348	21.446427	237.83594
33.851	22.961348	23.588513	238.40998
33.875	22.961348	24.413911	238.96105
33.9	22.961348	24.130019	239.53508
33.925	22.961348	23.257559	240.10912
33.951	22.961348	22.808818	240.70611
33.976	22.961348	22.808818	241.28014
34	22.961348	21.446427	241.83122
34.025	22.961348	0	242.40525
34.05	22.961348	0	242.97928
34.076	22.961348	0	243.57628
34.101	22.961348	0	244.15031
34.125	22.961348	0	244.70138
34.15	22.961348	0	245.27542
34.177	22.961348	0	245.89538
34.201	22.961348	22.42801	246.44645
34.226	22.961348	22.884219	247.02048
34.25	22.961348	21.526601	247.57155
34.275	22.961348	0	248.14559
34.301	0	0	248.44408
34.326	0	0	248.44408
34.351	0	0	248.44408
34.375	0	0	248.44408
34.4	0	0	248.44408
34.426	0	0	248.44408
34.451	0	0	248.44408
34.476	0	0	248.44408
34.5	0	0	248.44408
34.525	0	0	248.44408
34.551	0	0	248.44408
34.576	0	0	248.44408
34.6	0	0	248.44408
34.625	0	0	248.44408
34.65	0	0	248.44408
34.676	0	0	248.44408
34.701	0	0	248.44408
34.725	0	0	248.44408
34.75	0	0	248.44408
34.775	0	0	248.44408
34.801	0	0	248.44408
34.826	0	0	248.44408
34.85	0	0	248.44408
34.875	0	0	248.44408
34.902	0	0	248.44408
34.926	0	0	248.44408
34.951	0	0	248.44408
34.975	0	0	248.44408
35	0	0	248.44408
35.026	0	0	248.44408
35.051	0	0	248.44408
35.076	0	0	248.44408
35.1	0	0	248.44408
35.125	0	0	248.44408
35.151	0	0	248.44408
35.176	0	0	248.44408
35.201	0	0	248.44408
35.225	0	0	248.44408
35.25	0	0	248.44408
35.276	0	0	248.44408
35.301	0	0	248.44408
35.325	0	0	248.44408
35.35	0	0	248.44408
35.375	0	0	248.44408
35.401	0	0	248.44408
35.426	0	0	248.44408
35.45	0	0	248.44408
35.475	0	0	248.44408
35.5	0	0	248.44408
35.526	0	0	248.44408
35.551	0	0	248.44408
35.575	0	0	248.44408
35.6	0	0	248.44408
35.627	0	0	248.44408
35.651	0	0	248.44408
35.676	0	0	248.44408
35.7	0	0	248.44408
35.725	0	0	248.44408
35.751	0	0	248.44408
35.776	0	0	248.44408
35.801	0	0	248.44408
35.825	0	0	248.44408
35.85	0	0	248.44408
35.876	0	0	248.44408
35.901	0	0	248.44408
35.926	0	0	248.44408
35.95	0	0	248.44408
35.975	0	0	248.44408
36.001	0	0	248.44408
36.026	0	0	248.44408
36.05	0	0	248.44408
36.075	0	0	248.44408
36.1	0	0	248.44408
36.126	0	0	248.44408
36.151	0	0	248.44408
36.175	0	0	248.44408
36.2	0	0	248.44408
36.225	0	0	248.44408
36.251	0	0	248.44408
36.276	0	0	248.44408
36.3	0	0	248.44408
36.325	0	0	248.44408
36.352	0	0	248.44408
36.376	0	0	248.44408
36.401	0	0	248.44408
36.425	0	0	248.44408
36.45	0	0	248.44408
36.476	0	0	248.44408
36.501	0	0	248.44408
36.526	0	0	248.44408
36.55	0	0	248.44408
36.575	0	0	248.44408
36.601	0	0	248.44408
36.626	0	0	248.44408
36.651	0	0	248.44408
36.675	0	0	248.44408
36.7	0	0	248.44408
36.726	0	0	248.44408
36.751	0	0	248.44408
36.775	0	0	248.44408
36.8	0	0	248.44408
36.825	0	0	248.44408
36.851	0	0	248.44408
36.876	0	0	248.44408
36.9	0	0	248.44408
36.925	0	0	248.44408
36.95	0	0	248.44408
36.976	0	0	248.44408
37.001	0	0	248.44408
37.025	0	0	248.44408
37.05	0	0	248.44408
37.076	0	0	248.44408
37.101	0	0	248.44408
37.126	0	0	248.44408
37.15	0	0	248.44408
37.175	0	0	248.44408
37.201	0	0	248.44408
37.226	0	0	248.44408
37.251	0	0	248.44408
37.275	0	0	248.44408
37.3	0	0	248.44408
37.326	0	0	248.44408
37.351	0	0	248.44408
37.376	0	0	248.44408
37.4	0	0	248.44408
37.425	0	0	248.44408
37.451	0	0	248.44408
37.476	0	0	248.44408
37.5	0	0	248.44408
37.525	0	0	248.44408
37.55	0	0	248.44408
37.576	0	0	248.44408
37.601	0	0	248.44408
37.625	0	0	248.44408
37.65	0	0	248.44408
37.675	0	0	248.44408
37.701	0	0	248.44408
37.726	0	0	248.44408
37.75	0	0	248.44408
37.775	0	0	248.44408
37.801	0	0	248.44408
37.826	0	0	248.44408
37.851	0	0	248.44408
37.875	0	0	248.44408
37.9	0	0	248.44408
37.926	0	0	248.44408
37.951	0	0	248.44408
37.976	0	0	248.44408
38	0	0	248.44408
38.025	0	0	248.44408
38.051	0	0	248.44408
38.076	0	0	248.44408
38.1	0	0	248.44408
38.125	0	0	248.44408
38.15	0	0	248.44408
38.176	0	0	248.44408
38.201	0	0	248.44408
38.225	0	0	248.44408
38.25	0	0	248.44408
38.275	0	0	248.44408
38.301	0	0	248.44408
38.326	0	0	248.44408
38.35	0	0	248.44408
38.375	0	0	248.44408
38.4	0	0	248.44408
38.426	0	0	248.44408
38.451	0	0	248.44408
38.475	0	0	248.44408
38.5	0	0	248.44408
38.526	0	0	248.44408
38.551	0	0	248.44408
38.576	0	0	248.44408
38.6	0	0	248.44408
38.625	0	0	248.44408
38.651	0	0	248.44408
38.676	0	0	248.44408
38.701	0	0	248.44408
38.725	0	0	248.44408
38.75	0	0	248.44408
38.776	0	0	248.44408
38.801	0	0	248.44408
38.825	0	0	248.44408
38.85	0	0	248.44408
38.875	0	0	248.44408
38.901	0	0	248.44408
38.926	0	0	248.44408
38.95	0	0	248.44408
38.975	0	0	248.44408
39	0	0	248.44408
39.026	0	0	248.44408
39.051	0	0	248.44408
39.075	0	0	248.44408
39.1	0	0	248.44408
39.127	0	0	248.44408
39.151	0	0	248.44408
39.176	0	0	248.44408
39.2	0	0	248.44408
39.225	0	0	248.44408
39.251	0	0	248.44408
39.276	0	0	248.44408
39.301	0	0	248.44408
39.325	0	0	248.44408
39.35	0	0	248.44408
39.376	0	0	248.44408
39.401	0	0	248.44408
39.426	0	0	248.44408
39.45	0	0	248.44408
39.475	0	0	248.44408
39.501	0	0	248.44408
39.526	0	0	248.44408
39.55	0	0	248.44408
39.575	0	0	248.44408
39.6	0	0	248.44408
39.626	0	0	248.44408
39.651	0	0	248.44408
39.675	0	0	248.44408
39.7	0	0	248.44408
39.725	0	0	248.44408
39.751	0	0	248.44408
39.776	0	0	248.44408
39.8	0	0	248.44408
39.825	0	0	248.44408
39.852	0	0	248.44408
39.876	0	0	248.44408
39.901	0	0	248.44408
39.925	0	0	248.44408
39.95	0	0	248.44408
39.976	0	0	248.44408
40.001	0	0	248.44408
40.026	0	0	248.44408
40.05	0	0	248.44408
40.075	0	0	248.44408
40.101	0	0	248.44408
40.126	0	0	248.44408
40.151	0	0	248.44408
40.175	0	0	248.44408
40.2	0	0	248.44408
40.226	0	0	248.44408
40.251	0	0	248.44408
40.275	0	0	248.44408
40.3	0	0	248.44408
40.325	0	0	248.44408
40.351	0	0	248.44408
40.376	0	0	248.44408
40.4	0	0	248.44408
40.425	0	0	248.44408
40.45	0	0	248.44408
40.476	0	0	248.44408
40.501	0	0	248.44408
40.525	0	0	248.44408
40.55	0	0	248.44408
40.577	0	0	248.44408
40.601	0	0	248.44408
40.626	0	0	248.44408
40.65	0	0	248.44408
40.675	0	0	248.44408
40.701	0	0	248.44408
40.726	0	0	248.44408
40.751	0	0	248.44408
40.775	0	0	248.44408
40.8	0	0	248.44408
40.826	0	0	248.44408
40.851	0	0	248.44408
40.876	0	0	248.44408
40.9	0	0	248.44408
40.925	0	0	248.44408
40.951	0	0	248.44408
40.976	0	0	248.44408
41	0	0	248.44408
41.025	0	0	248.44408
41.05	0	0	248.44408
41.076	0	0	248.44408
41.101	0	0	248.44408
41.125	0	0	248.44408
41.15	0	0	248.44408
41.175	0	0	248.44408
41.201	0	0	248.44408
41.226	0	0	248.44408
41.25	0	0	248.44408
41.275	0	0	248.44408
41.302	0	0	248.44408
41.326	0	0	248.44408
41.351	0	0	248.44408
41.375	0	0	248.44408
41.4	0	0	248.44408
41.426	0	0	248.44408
41.451	0	0	248.44408
41.476	0	0	248.44408
41.5	0	0	248.44408
41.525	0	0	248.44408
41.551	0	0	248.44408
41.576	0	0	248.44408
41.601	0	0	248.44408
41.625	0	0	248.44408
41.65	0	0	248.44408
41.676	0	0	248.44408
41.701	0	0	248.44408
41.725	0	0	248.44408
41.75	0	0	248.44408
41.775	0	0	248.44408
41.801	0	0	248.44408
41.826	0	0	248.44408
41.85	0	0	248.44408
41.875	0	0	248.44408
41.9	0	0	248.44408
41.926	0	0	248.44408
41.951	0	0	248.44408
41.975	0	0	248.44408
42	0	0	248.44408
42.027	0	0	248.44408
42.051	0	0	248.44408
42.076	0	0	248.44408
42.1	0	0	248.44408
42.125	0	0	248.44408
42.151	0	0	248.44408
42.176	0	0	248.44408
42.201	0	0	248.44408
42.225	0	0	248.44408
42.25	0	0	248.44408
42.276	0	0	248.44408
42.301	0	0	248.44408
42.326	0	0	248.44408
42.35	0	0	248.44408
42.375	0	0	248.44408
42.401	0	0	248.44408
42.426	0	0	248.44408
42.45	0	0	248.44408
42.475	0	0	248.44408
42.5	0	0	248.44408
42.526	0	0	248.44408
42.551	0	0	248.44408
42.575	0	0	248.44408
42.6	0	0	248.44408
42.625	0	0	248.44408
42.651	0	0	248.44408
42.676	0	0	248.44408
42.7	0	0	248.44408
42.725	0	0	248.44408
42.752	0	0	248.44408
42.776	0	0	248.44408
42.801	0	0	248.44408
42.825	0	0	248.44408
42.85	0	0	248.44408
42.876	0	0	248.44408
42.901	0	0	248.44408
42.926	0	0	248.44408
42.95	0	0	248.44408
42.975	0	0	248.44408
43.001	0	0	248.44408
43.026	0	0	248.44408
43.051	0	0	248.44408
43.075	0	0	248.44408
43.1	0	0	248.44408
43.126	0	0	248.44408
43.151	0	0	248.44408
43.175	0	0	248.44408
43.2	0	0	248.44408
43.225	0	0	248.44408
43.251	0	0	248.44408
43.276	0	0	248.44408
43.3	0	0	248.44408
43.325	0	0	248.44408
43.35	0	0	248.44408
43.376	0	0	248.44408
43.401	0	0	248.44408
43.425	0	0	248.44408
43.45	0	0	248.44408
43.476	0	0	248.44408
43.501	0	0	248.44408
43.526	0	0	248.44408
43.55	0	0	248.44408
43.575	0	0	248.44408
43.601	0	0	248.44408
43.626	0	0	248.44408
43.651	0	0	248.44408
43.675	0	0	248.44408
43.7	0	0	248.44408
43.726	0	0	248.44408
43.751	0	0	248.44408
43.776	0	0	248.44408
43.8	0	0	248.44408
43.825	0	0	248.44408
43.851	0	0	248.44408
43.876	0	0	248.44408
43.9	0	0	248.44408
43.925	0	0	248.44408
43.95	0	0	248.44408
43.976	0	0	248.44408
44.001	0	0	248.44408
44.025	0	0	248.44408
44.05	0	0	248.44408
44.075	0	0	248.44408
44.101	0	0	248.44408
44.126	0	0	248.44408
44.15	0	0	248.44408
44.175	0	0	248.44408
44.201	0	0	248.44408
44.226	0	0	248.44408
44.251	0	0	248.44408
44.275	0	0	248.44408
44.3	0	0	248.44408
44.326	0	0	248.44408
44.351	0	0	248.44408
44.376	0	0	248.44408
44.4	0	0	248.44408
44.425	0	0	248.44408
44.451	0	0	248.44408
44.476	0	0	248.44408
44.5	0	0	248.44408
44.525	0	0	248.44408
44.55	0	0	248.44408
44.576	0	0	248.44408
44.601	0	0	248.44408
44.625	0	0	248.44408
44.65	0	0	248.44408
44.675	0	0	248.44408
44.701	0	0	248.44408
44.726	0	0	248.44408
44.75	0	0	248.44408
44.775	0	0	248.44408
44.8	0	0	248.44408
44.826	0	0	248.44408
44.851	0	0	248.44408
44.875	0	0	248.44408
44.9	0	0	248.44408
44.926	0	0	248.44408
44.951	0	0	248.44408
44.976	0	0	248.44408
45	0	0	248.44408
45.025	0	0	248.44408
45.051	0	0	248.44408
45.076	0	0	248.44408
45.101	0	0	248.44408
45.125	0	0	248.44408
45.15	0	0	248.44408
45.176	0	0	248.44408
45.201	0	0	248.44408
45.225	0	0	248.44408
45.25	0	0	248.44408
45.275	0	0	248.44408
45.301	0	0	248.44408
45.326	0	0	248.44408
45.35	0	0	248.44408
45.375	0	0	248.44408
45.4	0	0	248.44408
45.426	0	0	248.44408
45.451	0	0	248.44408
45.475	0	0	248.44408
45.5	0	0	248.44408
45.527	0	0	248.44408
45.551	0	0	248.44408
45.576	0	0	248.44408
45.6	0	0	248.44408
45.625	0	0	248.44408
45.651	0	0	248.44408
45.676	0	0	248.44408
45.701	0	0	248.44408
45.725	0	0	248.44408
45.75	0	0	248.44408
45.776	0	0	248.44408
45.801	0	0	248.44408
45.826	0	0	248.44408
45.85	0	0	248.44408
45.875	0	0	248.44408
45.901	0	0	248.44408
45.926	0	0	248.44408
45.95	0	0	248.44408
45.975	0	0	248.44408
46	0	0	248.44408
46.026	0	0	248.44408
46.051	0	0	248.44408
46.075	0	0	248.44408
46.1	0	0	248.44408
46.125	0	0	248.44408
46.151	0	0	248.44408
46.176	0	0	248.44408
46.2	0	0	248.44408
46.225	0	0	248.44408
46.252	0	0	248.44408
46.276	0	0	248.44408
46.301	0	0	248.44408
46.325	0	0	248.44408
46.35	0	0	248.44408
46.376	0	0	248.44408
46.401	0	0	248.44408
46.426	0	0	248.44408
46.45	0	0	248.44408
46.475	0	0	248.44408
46.501	0	0	248.44408
46.526	0	0	248.44408
46.551	0	0	248.44408
46.575	0	0	248.44408
46.6	0	0	248.44408
46.626	0	0	248.44408
46.651	0	0	248.44408
46.675	0	0	248.44408
46.7	0	0	248.44408
46.725	0	0	248.44408
46.751	0	0	248.44408
46.776	0	0	248.44408
46.8	0	0	248.44408
46.825	0	0	248.44408
46.85	0	0	248.44408
46.876	0	0	248.44408
46.901	0	0	248.44408
46.925	0	0	248.44408
46.95	0	0	248.44408
46.977	0	0	248.44408
47.001	0	0	248.44408
47.026	0	0	248.44408
47.05	0	0	248.44408
47.075	0	0	248.44408
47.101	0	0	248.44408
47.126	0	0	248.44408
47.151	0	0	248.44408
47.175	0	0	248.44408
47.2	0	0	248.44408
47.226	0	0	248.44408
47.251	0	0	248.44408
47.276	0	0	248.44408
47.3	0	0	248.44408
47.325	0	0	248.44408
47.351	0	0	248.44408
47.376	0	0	248.44408
47.4	0	0	248.44408
47.425	0	0	248.44408
47.45	0	0	248.44408
47.476	0	0	248.44408
47.501	0	0	248.44408
47.525	0	0	248.44408
47.55	0	0	248.44408
47.575	0	0	248.44408
47.601	0	0	248.44408
47.626	0	0	248.44408
47.65	0	0	248.44408
47.675	0	0	248.44408
47.702	0	0	248.44408
47.726	27.859616	20.375479	248.7784
47.751	27.859616	22.273864	249.47489
47.775	27.859616	24.519523	250.14352
47.8	27.859616	27.374358	250.84001
47.826	27.859616	30.808823	251.56436
47.851	27.859616	34.376477	252.26085
47.876	27.859616	37.698692	252.95734
47.9	27.859616	40.219078	253.62597
47.925	27.859616	41.504894	254.32246
47.951	27.859616	41.979487	255.04681
47.976	27.859616	41.958964	255.7433
48.001	27.859616	41.296848	256.43979
48.025	27.859616	40.87758	257.10843
48.05	27.859616	41.958964	257.80492
48.076	27.859616	43.806838	258.52927
48.101	27.859616	45.028507	259.22576
48.125	27.859616	45.579858	259.89439
48.15	27.859616	45.768439	260.59088
48.175	27.859616	45.730785	261.28737
48.201	27.859616	45.862439	262.01172
48.226	27.859616	45.918746	262.70821
48.25	27.859616	45.295514	263.37684
48.275	27.859616	44.528388	264.07333
48.3	27.859616	44.198328	264.76982
48.326	27.859616	43.570256	265.49417
48.351	27.859616	41.958964	266.19066
48.375	27.859616	40.047384	266.85929
48.4	27.859616	38.935042	267.55578
48.427	27.859616	38.735431	268.30799
48.451	27.859616	38.846453	268.97662
48.476	27.859616	38.175479	269.67311
48.5	27.859616	36.230706	270.34174
48.525	27.859616	33.693181	271.03823
48.551	27.859616	30.414904	271.76258
48.576	27.859616	25.618978	272.45907
48.601	27.859616	0	273.15556
48.625	27.859616	0	273.82419
48.65	27.859616	0	274.52069
48.676	27.859616	0	275.24504
48.701	27.859616	22.196389	275.94153
48.726	27.859616	25.853252	276.63802
48.75	27.859616	28.605274	277.30665
48.775	27.859616	29.756433	278.00314
48.801	27.859616	30.301415	278.72749
48.826	27.859616	31.003906	279.42398
48.85	27.859616	31.880514	280.09261
48.875	27.859616	32.786239	280.7891
48.9	27.859616	33.073958	281.48559
48.926	27.859616	32.548942	282.20994
48.951	27.859616	32.229827	282.90643
48.975	27.859616	32.733655	283.57506
49	27.859616	32.83874	284.27155
49.025	27.859616	31.472644	284.96804
49.051	27.859616	30.044498	285.69239
49.076	27.859616	30.358213	286.38888
49.1	27.859616	31.308009	287.05751
49.125	27.859616	31.445265	287.754
49.152	27.859616	31.390434	288.50621
49.176	27.859616	31.581925	289.17484
49.201	27.859616	31.636423	289.87133
49.225	27.859616	31.772261	290.53996
49.25	27.859616	31.772261	291.23645
49.276	27.859616	31.003906	291.96081
49.301	27.859616	30.10178	292.6573
49.326	27.859616	30.358213	293.35379
49.35	27.859616	31.55464	294.02242
49.375	27.859616	32.149553	294.71891
49.401	27.859616	31.772261	295.44326
49.426	27.859616	31.308009	296.13975
49.451	27.859616	30.836768	296.83624
49.475	27.859616	29.929605	297.50487
49.5	27.859616	28.815279	298.20136
49.526	27.859616	28.058045	298.92571
49.551	27.859616	27.904133	299.6222
49.575	27.859616	27.656091	300.29083
49.6	27.859616	26.866205	300.98732
49.625	27.859616	26.413553	301.68381
49.651	27.859616	26.834126	302.40816
49.676	27.859616	27.687218	303.10465
49.7	27.859616	28.363365	303.77328
49.725	27.859616	28.088727	304.46977
49.75	27.859616	26.802008	305.16626
49.776	27.859616	25.786534	305.89061
49.801	27.859616	25.686131	306.5871
49.825	27.859616	25.686131	307.25573
49.85	27.859616	25.75311	307.95222
49.876	27.859616	26.151377	308.67657
49.901	27.859616	26.151377	309.37307
49.926	27.859616	25.819914	310.06956
49.95	27.859616	25.853252	310.73819
49.975	27.859616	25.618978	311.43468
[truncated: 2,600 more rows]
