# Supplementary material for: Week Long Topography Study of Young Adults Using Electronic Cigarettes in Their Natural Environment
Source: PLoS One. 2016 Oct 13;11(10):e0164038. doi: 10.1371/journal.pone.0164038 (PMC5063505; doi:10.1371/journal.pone.0164038)
Supplement: S12 File — This data file contains the flow rate and cumulative volume vs. time for Participant 12, as shown graphically in Figs 4 and 6, respectively. (CSV) [file pone.0164038.s012.csv]

Time [sec]	Mean Pluff Flow Rate [mL/sec]	Flow Rate [mL/sec]	Accumulated Volume [ml]
1.038	0	0	0
1.042	0	0	0
1.048	0	0	0
1.052	0	0	0
1.056	0	0	0
1.064	0	0	0
1.073	0	0	0
1.081	0	0	0
1.089	0	0	0
1.097	0	0	0
1.105	0	0	0
1.114	0	0	0
1.122	0	0	0
1.13	0	0	0
1.138	0	0	0
1.146	0	0	0
1.155	0	0	0
1.163	0	0	0
1.173	0	0	0
1.181	0	0	0
1.189	0	0	0
1.198	0	0	0
1.206	0	0	0
1.214	0	0	0
1.222	0	0	0
1.23	0	0	0
1.239	0	0	0
1.247	0	0	0
1.255	0	0	0
1.263	0	0	0
1.271	0	0	0
1.28	0	0	0
1.288	0	0	0
1.296	0	0	0
1.306	0	0	0
1.314	0	0	0
1.323	0	0	0
1.331	0	0	0
1.339	0	0	0
1.347	0	0	0
1.355	0	0	0
1.363	0	0	0
1.372	0	0	0
1.38	0	0	0
1.388	0	0	0
1.396	0	0	0
1.404	0	0	0
1.413	0	0	0
1.421	0	0	0
1.429	0	0	0
1.439	0	0	0
1.447	0	0	0
1.456	0	0	0
1.464	0	0	0
1.472	0	0	0
1.48	0	0	0
1.488	0	0	0
1.497	0	0	0
1.505	0	0	0
1.513	0	0	0
1.525	0	0	0
1.55	0	0	0
1.576	0	0	0
1.601	0	0	0
1.626	0	0	0
1.65	0	0	0
1.675	0	0	0
1.701	0	0	0
1.726	0	0	0
1.751	0	0	0
1.775	0	0	0
1.8	0	0	0
1.826	0	0	0
1.851	0	0	0
1.875	0	0	0
1.9	0	0	0
1.925	0	0	0
1.951	0	0	0
1.976	0	0	0
2	0	0	0
2.025	0	0	0
2.05	0	0	0
2.076	0	0	0
2.101	0	0	0
2.125	0	0	0
2.15	0	0	0
2.177	0	0	0
2.201	0	0	0
2.226	0	0	0
2.25	0	0	0
2.275	0	0	0
2.301	0	0	0
2.326	0	0	0
2.351	0	0	0
2.375	0	0	0
2.4	0	0	0
2.426	0	0	0
2.451	0	0	0
2.476	0	0	0
2.5	0	0	0
2.525	0	0	0
2.551	0	0	0
2.576	0	0	0
2.6	0	0	0
2.625	0	0	0
2.65	0	0	0
2.676	0	0	0
2.701	0	0	0
2.725	0	0	0
2.75	0	0	0
2.775	0	0	0
2.801	0	0	0
2.826	0	0	0
2.85	0	0	0
2.875	0	0	0
2.902	0	0	0
2.926	0	0	0
2.951	0	0	0
2.975	0	0	0
3	0	0	0
3.026	0	0	0
3.051	0	0	0
3.076	0	0	0
3.1	0	0	0
3.125	0	0	0
3.151	0	0	0
3.176	0	0	0
3.201	0	0	0
3.225	0	0	0
3.25	0	0	0
3.276	0	0	0
3.301	0	0	0
3.325	0	0	0
3.35	0	0	0
3.375	0	0	0
3.401	0	0	0
3.426	0	0	0
3.45	0	0	0
3.475	0	0	0
3.5	0	0	0
3.526	0	0	0
3.551	0	0	0
3.575	0	0	0
3.6	0	0	0
3.627	0	0	0
3.651	0	0	0
3.676	0	0	0
3.7	0	0	0
3.725	0	0	0
3.751	0	0	0
3.776	0	0	0
3.801	0	0	0
3.825	0	0	0
3.85	0	0	0
3.876	0	0	0
3.901	0	0	0
3.926	0	0	0
3.95	0	0	0
3.975	0	0	0
4.001	0	0	0
4.026	0	0	0
4.05	0	0	0
4.075	0	0	0
4.1	0	0	0
4.126	0	0	0
4.151	0	0	0
4.175	0	0	0
4.2	0	0	0
4.225	0	0	0
4.251	0	0	0
4.276	0	0	0
4.3	0	0	0
4.325	0	0	0
4.352	0	0	0
4.376	0	0	0
4.401	0	0	0
4.425	0	0	0
4.45	0	0	0
4.476	0	0	0
4.501	0	0	0
4.526	0	0	0
4.55	0	0	0
4.575	0	0	0
4.601	0	0	0
4.626	0	0	0
4.651	0	0	0
4.675	0	0	0
4.7	0	0	0
4.726	0	0	0
4.751	0	0	0
4.775	0	0	0
4.8	0	0	0
4.825	0	0	0
4.851	0	0	0
4.876	0	0	0
4.9	0	0	0
4.925	0	0	0
4.95	0	0	0
4.976	0	0	0
5.001	0	0	0
5.025	0	0	0
5.05	0	0	0
5.076	0	0	0
5.101	0	0	0
5.126	0	0	0
5.15	0	0	0
5.175	0	0	0
5.201	0	0	0
5.226	0	0	0
5.251	0	0	0
5.275	0	0	0
5.3	0	0	0
5.326	0	0	0
5.351	0	0	0
5.376	0	0	0
5.4	0	0	0
5.425	0	0	0
5.451	0	0	0
5.476	0	0	0
5.5	0	0	0
5.525	0	0	0
5.55	0	0	0
5.576	0	0	0
5.601	0	0	0
5.625	0	0	0
5.65	0	0	0
5.675	0	0	0
5.701	0	0	0
5.726	0	0	0
5.75	0	0	0
5.775	0	0	0
5.801	0	0	0
5.826	0	0	0
5.851	0	0	0
5.875	0	0	0
5.9	0	0	0
5.926	0	0	0
5.951	0	0	0
5.976	0	0	0
6	0	0	0
6.025	0	0	0
6.051	0	0	0
6.076	0	0	0
6.1	0	0	0
6.125	0	0	0
6.15	0	0	0
6.176	0	0	0
6.201	0	0	0
6.225	0	0	0
6.25	0	0	0
6.275	0	0	0
6.301	0	0	0
6.326	0	0	0
6.35	0	0	0
6.375	0	0	0
6.4	0	0	0
6.426	0	0	0
6.451	0	0	0
6.475	0	0	0
6.5	0	0	0
6.526	0	0	0
6.551	0	0	0
6.576	0	0	0
6.6	0	0	0
6.625	0	0	0
6.651	0	0	0
6.676	0	0	0
6.701	0	0	0
6.725	0	0	0
6.75	0	0	0
6.776	0	0	0
6.801	0	0	0
6.825	0	0	0
6.85	0	0	0
6.875	0	0	0
6.901	0	0	0
6.926	0	0	0
6.95	0	0	0
6.975	0	0	0
7	0	0	0
7.026	0	0	0
7.051	0	0	0
7.075	0	0	0
7.1	0	0	0
7.127	0	0	0
7.151	0	0	0
7.176	0	0	0
7.2	0	0	0
7.225	0	0	0
7.251	0	0	0
7.276	0	0	0
7.301	0	0	0
7.325	0	0	0
7.35	0	0	0
7.376	0	0	0
7.401	0	0	0
7.426	0	0	0
7.45	0	0	0
7.475	0	0	0
7.501	0	0	0
7.526	0	0	0
7.55	0	0	0
7.575	0	0	0
7.6	0	0	0
7.626	0	0	0
7.651	0	0	0
7.675	0	0	0
7.7	0	0	0
7.725	0	0	0
7.751	0	0	0
7.776	0	0	0
7.8	0	0	0
7.825	0	0	0
7.852	0	0	0
7.876	0	0	0
7.901	0	0	0
7.925	0	0	0
7.95	0	0	0
7.976	0	0	0
8.001	0	0	0
8.026	0	0	0
8.05	0	0	0
8.075	0	0	0
8.101	0	0	0
8.126	0	0	0
8.151	0	0	0
8.175	0	0	0
8.2	0	0	0
8.226	0	0	0
8.251	0	0	0
8.275	0	0	0
8.3	0	0	0
8.325	0	0	0
8.351	0	0	0
8.376	0	0	0
8.4	0	0	0
8.425	0	0	0
8.45	0	0	0
8.476	0	0	0
8.501	0	0	0
8.525	0	0	0
8.55	0	0	0
8.577	0	0	0
8.601	0	0	0
8.626	0	0	0
8.65	0	0	0
8.675	0	0	0
8.701	0	0	0
8.726	0	0	0
8.751	0	0	0
8.775	0	0	0
8.8	0	0	0
8.826	0	0	0
8.851	0	0	0
8.876	0	0	0
8.9	0	0	0
8.925	0	0	0
8.951	0	0	0
8.976	0	0	0
9	0	0	0
9.025	0	0	0
9.05	0	0	0
9.076	0	0	0
9.101	0	0	0
9.125	0	0	0
9.15	0	0	0
9.175	0	0	0
9.201	0	0	0
9.226	0	0	0
9.25	0	0	0
9.275	0	0	0
9.302	0	0	0
9.326	0	0	0
9.351	0	0	0
9.375	0	0	0
9.4	0	0	0
9.426	0	0	0
9.451	0	0	0
9.476	0	0	0
9.5	0	0	0
9.525	0	0	0
9.551	0	0	0
9.576	0	0	0
9.601	0	0	0
9.625	0	0	0
9.65	0	0	0
9.676	0	0	0
9.701	0	0	0
9.725	0	0	0
9.75	0	0	0
9.775	0	0	0
9.801	0	0	0
9.826	0	0	0
9.85	0	0	0
9.875	0	0	0
9.9	0	0	0
9.926	0	0	0
9.951	0	0	0
9.975	0	0	0
10	0	0	0
10.027	0	0	0
10.051	0	0	0
10.076	0	0	0
10.1	0	0	0
10.125	0	0	0
10.151	0	0	0
10.176	0	0	0
10.201	0	0	0
10.225	0	0	0
10.25	0	0	0
10.276	0	0	0
10.301	0	0	0
10.326	0	0	0
10.35	0	0	0
10.375	0	0	0
10.401	0	0	0
10.426	0	0	0
10.45	0	0	0
10.475	0	0	0
10.5	0	0	0
10.526	0	0	0
10.551	0	0	0
10.575	0	0	0
10.6	0	30.696791	0
10.625	0	39.571385	0
10.651	0	40.581515	0
10.676	0	34.725486	0
10.7	0	27.46859	0
10.725	0	23.108947	0
10.752	0	21.566576	0
10.776	0	21.725741	0
10.801	0	22.504687	0
10.825	0	23.108947	0
10.85	0	23.405228	0
10.876	0	23.625	0
10.901	0	24.130019	0
10.926	0	24.624683	0
10.95	0	24.201304	0
10.975	0	22.581104	0
11.001	0	21	0
11.026	0	21	0
11.051	0	22.040623	0
11.075	0	22.581104	0
11.1	0	22.118643	0
11.126	0	21.163427	0
11.151	0	20.333163	0
11.175	0	0	0
11.2	0	0	0
11.225	0	0	0
11.251	0	0	0
11.276	0	0	0
11.3	0	0	0
11.325	0	0	0
11.35	0	0	0
11.376	0	0	0
11.401	0	0	0
11.425	0	0	0
11.45	0	0	0
11.476	0	0	0
11.501	0	0	0
11.526	0	0	0
11.55	0	0	0
11.575	0	0	0
11.601	0	0	0
11.626	0	0	0
11.651	0	0	0
11.675	0	0	0
11.7	0	0	0
11.726	0	0	0
11.751	0	0	0
11.776	0	0	0
11.8	0	0	0
11.825	0	0	0
11.851	0	0	0
11.876	0	0	0
11.9	0	0	0
11.925	0	0	0
11.95	0	0	0
11.976	0	0	0
12.001	0	0	0
12.025	0	0	0
12.05	0	0	0
12.075	0	0	0
12.101	0	0	0
12.126	0	0	0
12.15	0	0	0
12.175	0	0	0
12.201	0	0	0
12.226	0	0	0
12.251	0	0	0
12.275	0	0	0
12.3	0	0	0
12.326	0	0	0
12.351	0	0	0
12.376	0	0	0
12.4	0	0	0
12.425	0	0	0
12.451	0	0	0
12.476	0	0	0
12.5	0	0	0
12.525	0	0	0
12.55	0	0	0
12.576	0	0	0
12.601	0	0	0
12.625	0	0	0
12.65	0	0	0
12.675	0	0	0
12.701	0	0	0
12.726	0	0	0
12.75	0	0	0
12.775	0	0	0
12.8	0	0	0
12.826	0	0	0
12.851	0	0	0
12.875	0	0	0
12.9	0	0	0
12.926	0	0	0
12.951	0	0	0
12.976	0	0	0
13	0	0	0
13.025	0	0	0
13.051	0	0	0
13.076	0	0	0
13.101	0	0	0
13.125	0	0	0
13.15	0	0	0
13.176	0	0	0
13.201	0	0	0
13.225	0	0	0
13.25	0	0	0
13.275	0	0	0
13.301	0	0	0
13.326	0	0	0
13.35	0	0	0
13.375	0	0	0
13.4	0	0	0
13.426	0	0	0
13.451	0	0	0
13.475	0	0	0
13.5	0	0	0
13.527	0	0	0
13.551	0	0	0
13.576	0	0	0
13.6	0	0	0
13.625	0	0	0
13.651	0	0	0
13.676	0	0	0
13.701	0	0	0
13.725	0	0	0
13.75	0	0	0
13.776	0	0	0
13.801	0	0	0
13.826	0	0	0
13.85	0	0	0
13.875	0	0	0
13.901	0	0	0
13.926	0	0	0
13.95	0	0	0
13.975	0	0	0
14	0	0	0
14.026	0	0	0
14.051	0	0	0
14.075	0	0	0
14.1	0	0	0
14.125	0	0	0
14.151	0	0	0
14.176	0	0	0
14.2	0	0	0
14.225	0	0	0
14.252	0	0	0
14.276	0	0	0
14.301	0	0	0
14.325	0	0	0
14.35	0	0	0
14.376	0	0	0
14.401	0	0	0
14.426	0	0	0
14.45	0	0	0
14.475	0	0	0
14.501	0	0	0
14.526	0	0	0
14.551	0	0	0
14.575	0	0	0
14.6	0	0	0
14.626	0	0	0
14.651	0	0	0
14.675	0	0	0
14.7	0	0	0
14.725	0	0	0
14.751	0	0	0
14.776	0	0	0
14.8	0	0	0
14.825	0	0	0
14.85	0	0	0
14.876	0	0	0
14.901	0	0	0
14.925	0	0	0
14.95	0	0	0
14.977	0	0	0
15.001	0	0	0
15.026	0	0	0
15.05	0	0	0
15.075	0	0	0
15.101	0	0	0
15.126	0	0	0
15.151	0	0	0
15.175	0	0	0
15.2	0	0	0
15.226	0	0	0
15.251	0	0	0
15.276	0	0	0
15.3	0	0	0
15.325	0	0	0
15.351	0	0	0
15.376	0	0	0
15.4	0	0	0
15.425	0	0	0
15.45	0	0	0
15.476	0	0	0
15.501	0	0	0
15.525	0	0	0
15.55	0	0	0
15.575	0	0	0
15.601	0	0	0
15.626	0	0	0
15.65	0	0	0
15.675	0	0	0
15.702	0	0	0
15.726	0	0	0
15.751	0	0	0
15.775	0	0	0
15.8	0	0	0
15.826	0	0	0
15.851	0	0	0
15.876	0	0	0
15.9	0	0	0
15.925	0	0	0
15.951	0	0	0
15.976	0	0	0
16.001	0	0	0
16.025	0	0	0
16.05	0	0	0
16.076	0	0	0
16.101	0	0	0
16.125	0	0	0
16.15	0	0	0
16.175	0	0	0
16.201	0	0	0
16.226	0	0	0
16.25	0	0	0
16.275	0	0	0
16.3	0	0	0
16.326	0	0	0
16.351	0	0	0
16.375	0	0	0
16.4	0	0	0
16.427	0	0	0
16.451	0	0	0
16.476	0	0	0
16.5	0	0	0
16.525	0	0	0
16.551	0	0	0
16.576	0	0	0
16.601	0	0	0
16.625	0	0	0
16.65	0	0	0
16.676	0	0	0
16.701	0	0	0
16.726	0	0	0
16.75	0	0	0
16.775	0	0	0
16.801	0	0	0
16.826	0	0	0
16.85	0	0	0
16.875	0	0	0
16.9	0	0	0
16.926	0	0	0
16.951	0	0	0
16.975	0	0	0
17	0	0	0
17.025	0	0	0
17.051	0	0	0
17.076	0	0	0
17.1	0	0	0
17.125	0	0	0
17.152	0	0	0
17.176	0	0	0
17.201	0	0	0
17.225	0	0	0
17.25	0	0	0
17.276	0	0	0
17.301	0	0	0
17.326	0	0	0
17.35	0	0	0
17.375	0	0	0
17.401	0	0	0
17.426	0	0	0
17.451	0	0	0
17.475	0	0	0
17.5	0	0	0
17.526	0	0	0
17.551	0	0	0
17.575	0	0	0
17.6	0	0	0
17.625	0	0	0
17.651	0	0	0
17.676	0	0	0
17.7	0	0	0
17.725	0	0	0
17.75	0	0	0
17.776	0	0	0
17.801	0	0	0
17.825	0	0	0
17.85	0	0	0
17.876	0	0	0
17.901	0	0	0
17.926	0	0	0
17.95	0	0	0
17.975	0	0	0
18.001	0	0	0
18.026	0	0	0
18.051	0	0	0
18.075	0	0	0
18.1	0	0	0
18.126	0	0	0
18.151	0	0	0
18.176	0	0	0
18.2	0	0	0
18.225	0	0	0
18.251	0	0	0
18.276	0	0	0
18.3	0	0	0
18.325	0	0	0
18.35	0	0	0
18.376	0	0	0
18.401	0	0	0
18.425	0	0	0
18.45	0	0	0
18.475	0	0	0
18.501	0	0	0
18.526	0	0	0
18.55	0	0	0
18.575	0	0	0
18.601	0	0	0
18.626	0	0	0
18.651	0	0	0
18.675	0	0	0
18.7	0	0	0
18.726	0	0	0
18.751	0	0	0
18.776	0	0	0
18.8	0	0	0
18.825	0	0	0
18.851	0	0	0
18.876	0	0	0
18.9	0	0	0
18.925	0	0	0
18.95	0	0	0
18.976	0	0	0
19.001	0	0	0
19.025	0	0	0
19.05	0	0	0
19.075	0	0	0
19.101	0	0	0
19.126	0	0	0
19.15	0	0	0
19.175	0	0	0
19.2	0	0	0
19.226	0	0	0
19.251	0	0	0
19.275	0	0	0
19.3	0	0	0
19.326	0	0	0
19.351	0	0	0
19.376	0	0	0
19.4	0	0	0
19.425	0	0	0
19.451	0	0	0
19.476	0	0	0
19.501	0	0	0
19.525	0	0	0
19.55	0	0	0
19.576	0	0	0
19.601	0	0	0
19.625	0	0	0
19.65	0	0	0
19.675	0	0	0
19.701	0	0	0
19.726	0	0	0
19.75	0	0	0
19.775	0	0	0
19.8	0	0	0
19.826	0	0	0
19.851	0	0	0
19.875	0	0	0
19.9	0	0	0
19.927	0	0	0
19.951	0	0	0
19.976	0	0	0
20	0	0	0
20.025	0	0	0
20.051	0	0	0
20.076	0	0	0
20.101	0	0	0
20.125	0	0	0
20.15	0	0	0
20.176	0	0	0
20.201	0	0	0
20.226	0	0	0
20.25	0	0	0
20.275	0	0	0
20.301	0	0	0
20.326	0	0	0
20.35	0	0	0
20.375	0	0	0
20.4	0	0	0
20.426	0	0	0
20.451	19.478235	24.378606	0.24347794
20.475	19.478235	37.423516	0.71095557
20.5	19.478235	43.053201	1.1979114
20.525	19.478235	40.068886	1.6848673
20.551	19.478235	34.476555	2.1913014
20.576	19.478235	32.095926	2.6782573
20.6	19.478235	32.149553	3.1457349
20.625	19.478235	32.309901	3.6326908
20.652	19.478235	32.12275	4.1586032
20.676	19.478235	32.25654	4.6260808
20.701	19.478235	32.891156	5.1130367
20.725	19.478235	33.385006	5.5805143
20.75	19.478235	33.488046	6.0674702
20.776	19.478235	33.462316	6.5739043
20.801	19.478235	33.513757	7.0608602
20.826	19.478235	33.488046	7.547816
20.85	19.478235	33.203915	8.0152937
20.875	19.478235	32.83874	8.5022495
20.901	19.478235	32.416359	9.0086836
20.926	19.478235	31.663637	9.4956395
20.951	19.478235	30.724837	9.9825954
20.975	19.478235	30.044498	10.450073
21	19.478235	29.871993	10.937029
21.026	19.478235	30.272977	11.443463
21.051	19.478235	30.780853	11.930419
21.075	19.478235	30.556173	12.397897
21.1	19.478235	29.523957	12.884852
21.125	19.478235	28.514799	13.371808
21.151	19.478235	28.332981	13.878242
21.176	19.478235	28.815279	14.365198
21.2	19.478235	28.875	14.832676
21.225	19.478235	28.088727	15.319632
21.25	19.478235	27.216579	15.806588
21.276	19.478235	26.769852	16.313022
21.301	19.478235	26.380924	16.799978
21.325	19.478235	25.719642	17.267455
21.35	19.478235	25.040904	17.754411
21.377	19.478235	24.902937	18.280323
21.401	19.478235	25.719642	18.747801
21.426	19.478235	27.342875	19.234757
21.45	19.478235	28.875	19.702235
21.475	19.478235	29.348392	20.18919
21.501	19.478235	28.994073	20.695625
21.526	19.478235	29.053426	21.18258
21.551	19.478235	29.929605	21.669536
21.575	19.478235	30.724837	22.137014
21.6	19.478235	30.612497	22.62397
21.626	19.478235	29.987107	23.130404
21.651	19.478235	29.814269	23.61736
21.676	19.478235	29.929605	24.104316
21.7	19.478235	29.640423	24.571793
21.725	19.478235	28.934598	25.058749
21.751	19.478235	27.904133	25.565183
21.776	19.478235	26.705424	26.052139
21.8	19.478235	25.919798	26.519617
21.825	19.478235	25.652577	27.006573
21.85	19.478235	25.517916	27.493529
21.876	19.478235	25.585335	27.999963
21.901	19.478235	25.853252	28.486919
21.925	19.478235	25.786534	28.954396
21.95	19.478235	25.178115	29.441352
21.975	19.478235	24.201304	29.928308
22.001	19.478235	22.884219	30.434742
22.026	19.478235	21.883748	30.921698
22.05	19.478235	22.196389	31.389176
22.075	19.478235	23.183372	31.876131
22.102	19.478235	23.33151	32.402044
22.126	19.478235	22.35107	32.869521
22.151	19.478235	21.406227	33.356477
22.175	19.478235	21.406227	33.823955
22.2	19.478235	21.962326	34.310911
22.226	19.478235	22.504687	34.817345
22.251	19.478235	22.808818	35.304301
22.276	19.478235	23.034282	35.791257
22.3	19.478235	23.625	36.258734
22.325	19.478235	24.413911	36.74569
22.351	19.478235	24.69454	37.252124
22.376	19.478235	24.343249	37.73908
22.401	19.478235	23.770386	38.226036
22.425	19.478235	23.257559	38.693514
22.45	19.478235	22.959373	39.18047
22.476	19.478235	22.884219	39.686904
22.501	19.478235	22.733167	40.17386
22.525	19.478235	22.504687	40.641337
22.55	19.478235	22.884219	41.128293
22.575	19.478235	23.625	41.615249
22.601	19.478235	23.625	42.121683
22.626	19.478235	23.257559	42.608639
22.65	19.478235	23.697804	43.076117
22.675	19.478235	24.7642	43.563072
22.7	19.478235	25.382542	44.050028
22.726	19.478235	25.178115	44.556462
22.751	19.478235	24.7642	45.043418
22.775	19.478235	24.48437	45.510896
22.8	19.478235	24.130019	45.997852
22.827	19.478235	23.914888	46.523764
22.851	19.478235	23.986813	46.991242
22.876	19.478235	24.201304	47.478198
22.9	19.478235	24.48437	47.945675
22.925	19.478235	24.413911	48.432631
22.951	19.478235	23.914888	48.939065
22.976	19.478235	23.442	49.426021
23.001	19.478235	23.108947	49.912977
23.025	19.478235	23.257559	50.380455
23.05	19.478235	23.986813	50.86741
23.076	19.478235	24.094297	51.373845
23.101	19.478235	23.034282	51.8608
23.126	19.478235	21.962326	52.347756
23.15	19.478235	21.725741	52.815234
23.175	19.478235	22.196389	53.30219
23.201	19.478235	23.108947	53.808624
23.226	19.478235	23.842747	54.29558
23.25	19.478235	24.130019	54.763057
23.275	19.478235	24.201304	55.250013
23.3	19.478235	23.914888	55.736969
23.326	19.478235	23.478714	56.243403
23.351	19.478235	23.478714	56.730359
23.375	19.478235	23.478714	57.197837
23.4	19.478235	23.034282	57.684793
23.425	19.478235	22.733167	58.171749
23.451	19.478235	22.959373	58.678183
23.476	19.478235	23.478714	59.165139
23.5	19.478235	23.770386	59.632616
23.525	19.478235	23.405228	60.119572
23.552	19.478235	22.42801	60.645484
23.576	19.478235	21.081872	61.112962
23.601	19.478235	0	61.599918
23.625	19.478235	0	62.067396
23.65	19.478235	20.333163	62.554351
23.676	19.478235	21.566576	63.060786
23.701	19.478235	22.504687	63.547741
23.726	19.478235	22.504687	64.034697
23.75	19.478235	22.196389	64.502175
23.775	19.478235	22.504687	64.989131
23.801	19.478235	23.108947	65.495565
23.826	19.478235	22.808818	65.982521
23.851	19.478235	21.566576	66.469477
23.875	19.478235	20.585758	66.936954
23.9	19.478235	20.333163	67.42391
23.926	19.478235	20.333163	67.930344
23.951	19.478235	0	68.4173
23.975	19.478235	0	68.884778
24	19.478235	0	69.371734
24.025	19.478235	0	69.85869
24.051	19.478235	0	70.365124
24.076	19.478235	20.45985	70.852079
24.1	19.478235	0	71.319557
24.125	19.478235	0	71.806513
24.15	19.478235	0	72.293469
24.176	19.478235	0	72.799903
24.201	19.478235	20.333163	73.286859
24.225	19.478235	20.333163	73.754336
24.25	19.478235	20.333163	74.241292
24.276	19.478235	20.333163	74.747726
24.301	19.478235	0	75.234682
24.326	19.478235	0	75.721638
24.35	19.478235	0	76.189116
24.375	19.478235	0	76.676072
24.401	19.478235	0	77.182506
24.426	19.478235	0	77.669462
24.451	19.478235	20.501905	78.156418
24.475	19.478235	20.669271	78.623895
24.5	19.478235	0	79.110851
24.526	19.478235	0	79.617285
24.551	19.478235	0	80.104241
24.576	19.478235	0	80.591197
24.6	19.478235	20.917808	81.058675
24.625	19.478235	0	81.54563
24.651	19.478235	0	82.052065
24.676	19.478235	0	82.53902
24.7	19.478235	0	83.006498
24.725	19.478235	20.585758	83.493454
24.75	19.478235	20.752447	83.98041
24.776	19.478235	20.417708	84.486844
24.801	19.478235	0	84.9738
24.825	19.478235	0	85.441277
24.85	19.478235	0	85.928233
24.875	19.478235	0	86.415189
24.901	19.478235	0	86.921623
24.926	19.478235	0	87.408579
24.95	19.478235	0	87.876057
24.975	19.478235	0	88.363013
25.001	19.478235	0	88.869447
25.026	19.478235	0	89.356403
25.051	19.478235	0	89.843359
25.075	19.478235	0	90.310836
25.1	19.478235	0	90.797792
25.126	19.478235	0	91.304226
25.151	19.478235	0	91.791182
25.176	19.478235	0	92.278138
25.2	19.478235	0	92.745616
25.225	19.478235	21.040976	93.232571
25.251	19.478235	21.486551	93.739006
25.276	19.478235	20.585758	94.225961
25.3	19.478235	20.501905	94.693439
25.325	19.478235	22.118643	95.180395
25.35	19.478235	23.33151	95.667351
25.376	19.478235	22.808818	96.173785
25.401	19.478235	21.566576	96.660741
25.425	19.478235	20.417708	97.128218
25.45	19.478235	0	97.615174
25.475	19.478235	0	98.10213
25.501	19.478235	0	98.608564
25.526	19.478235	0	99.09552
25.55	19.478235	0	99.562998
25.575	19.478235	0	100.04995
25.6	19.478235	21.163427	100.53691
25.626	19.478235	0	101.04334
25.651	0	0	101.28682
25.675	0	0	101.28682
25.7	0	0	101.28682
25.726	0	0	101.28682
25.751	0	0	101.28682
25.776	0	0	101.28682
25.8	0	0	101.28682
25.825	0	0	101.28682
25.851	0	0	101.28682
25.876	0	0	101.28682
25.901	0	0	101.28682
25.925	0	0	101.28682
25.95	0	0	101.28682
25.976	0	0	101.28682
26.001	0	0	101.28682
26.025	0	0	101.28682
26.05	0	0	101.28682
26.075	0	0	101.28682
26.101	0	0	101.28682
26.126	0	0	101.28682
26.15	0	0	101.28682
26.175	0	0	101.28682
26.2	0	0	101.28682
26.226	0	0	101.28682
26.251	0	0	101.28682
26.275	0	0	101.28682
26.3	0	0	101.28682
26.327	0	0	101.28682
26.351	0	0	101.28682
26.376	0	0	101.28682
26.4	0	0	101.28682
26.425	0	0	101.28682
26.451	0	0	101.28682
26.476	0	0	101.28682
26.501	0	0	101.28682
26.525	0	0	101.28682
26.55	0	0	101.28682
26.576	0	0	101.28682
26.601	0	0	101.28682
26.626	0	0	101.28682
26.65	0	0	101.28682
26.675	0	0	101.28682
26.701	0	0	101.28682
26.726	0	0	101.28682
26.75	0	0	101.28682
26.775	0	0	101.28682
26.8	0	0	101.28682
26.826	0	0	101.28682
26.851	0	0	101.28682
26.875	0	0	101.28682
26.9	0	0	101.28682
26.925	0	0	101.28682
26.951	0	0	101.28682
26.976	0	0	101.28682
27	0	0	101.28682
27.025	0	0	101.28682
27.052	0	0	101.28682
27.076	0	0	101.28682
27.101	0	0	101.28682
27.125	0	0	101.28682
27.15	0	0	101.28682
27.176	0	0	101.28682
27.201	0	0	101.28682
27.226	0	0	101.28682
27.25	0	0	101.28682
27.275	0	0	101.28682
27.301	0	0	101.28682
27.326	0	0	101.28682
27.351	0	0	101.28682
27.375	0	0	101.28682
27.4	0	0	101.28682
27.426	0	0	101.28682
27.451	0	0	101.28682
27.475	0	0	101.28682
27.5	0	0	101.28682
27.525	0	0	101.28682
27.551	0	0	101.28682
27.576	0	0	101.28682
27.6	0	0	101.28682
27.625	0	0	101.28682
27.65	0	0	101.28682
27.676	0	0	101.28682
27.701	0	0	101.28682
27.725	0	0	101.28682
27.75	0	0	101.28682
27.777	0	0	101.28682
27.801	0	0	101.28682
27.826	0	0	101.28682
27.85	0	0	101.28682
27.875	0	0	101.28682
27.901	0	0	101.28682
27.926	0	0	101.28682
27.951	0	0	101.28682
27.975	0	0	101.28682
28	0	0	101.28682
28.026	0	0	101.28682
28.051	0	0	101.28682
28.076	0	0	101.28682
28.1	0	0	101.28682
28.125	0	0	101.28682
28.151	0	0	101.28682
28.176	0	0	101.28682
28.2	0	0	101.28682
28.225	0	0	101.28682
28.25	0	0	101.28682
28.276	0	0	101.28682
28.301	0	0	101.28682
28.325	0	0	101.28682
28.35	0	0	101.28682
28.375	0	0	101.28682
28.401	0	0	101.28682
28.426	0	0	101.28682
28.45	0	0	101.28682
28.475	0	0	101.28682
28.502	0	0	101.28682
28.526	0	0	101.28682
28.551	0	0	101.28682
28.575	0	0	101.28682
28.6	0	0	101.28682
28.626	0	0	101.28682
28.651	0	0	101.28682
28.676	0	0	101.28682
28.7	0	0	101.28682
28.725	0	0	101.28682
28.751	0	0	101.28682
28.776	0	0	101.28682
28.801	0	0	101.28682
28.825	0	0	101.28682
28.85	0	0	101.28682
28.876	0	0	101.28682
28.901	0	0	101.28682
28.925	0	0	101.28682
28.95	0	0	101.28682
28.975	0	0	101.28682
29.001	0	0	101.28682
29.026	0	0	101.28682
29.05	0	0	101.28682
29.075	0	0	101.28682
29.1	0	0	101.28682
29.126	0	0	101.28682
29.151	0	0	101.28682
29.175	0	0	101.28682
29.2	0	0	101.28682
29.227	0	0	101.28682
29.251	0	0	101.28682
29.276	0	0	101.28682
29.3	0	0	101.28682
29.325	0	0	101.28682
29.351	0	0	101.28682
29.376	0	0	101.28682
29.401	0	0	101.28682
29.425	0	0	101.28682
29.45	0	0	101.28682
29.476	0	0	101.28682
29.501	0	0	101.28682
29.526	0	0	101.28682
29.55	0	0	101.28682
29.575	0	0	101.28682
29.601	0	0	101.28682
29.626	0	0	101.28682
29.65	0	0	101.28682
29.675	0	0	101.28682
29.7	0	0	101.28682
29.726	0	0	101.28682
29.751	0	0	101.28682
29.775	0	0	101.28682
29.8	0	0	101.28682
29.825	0	0	101.28682
29.851	0	0	101.28682
29.876	0	0	101.28682
29.9	0	0	101.28682
29.925	0	0	101.28682
29.952	0	0	101.28682
29.976	0	0	101.28682
30.001	0	0	101.28682
30.025	0	0	101.28682
30.05	0	0	101.28682
30.076	0	0	101.28682
30.101	0	0	101.28682
30.126	0	0	101.28682
30.15	0	0	101.28682
30.175	0	0	101.28682
30.201	0	0	101.28682
30.226	0	0	101.28682
30.251	0	0	101.28682
30.275	0	0	101.28682
30.3	0	0	101.28682
30.326	0	0	101.28682
30.351	0	0	101.28682
30.375	0	0	101.28682
30.4	0	0	101.28682
30.425	0	0	101.28682
30.451	0	0	101.28682
30.476	0	0	101.28682
30.5	0	0	101.28682
30.525	0	0	101.28682
30.55	0	0	101.28682
30.576	0	0	101.28682
30.601	0	0	101.28682
30.625	0	0	101.28682
30.65	0	0	101.28682
30.676	0	0	101.28682
30.701	0	0	101.28682
30.726	0	0	101.28682
30.75	0	0	101.28682
30.775	0	0	101.28682
30.801	0	0	101.28682
30.826	0	0	101.28682
30.851	0	0	101.28682
30.875	0	0	101.28682
30.9	0	0	101.28682
30.926	0	0	101.28682
30.951	0	0	101.28682
30.976	0	0	101.28682
31	0	0	101.28682
31.025	0	0	101.28682
31.051	0	0	101.28682
31.076	0	0	101.28682
31.1	0	0	101.28682
31.125	0	0	101.28682
31.15	0	0	101.28682
31.176	0	0	101.28682
31.201	0	0	101.28682
31.225	0	0	101.28682
31.25	0	0	101.28682
31.275	0	0	101.28682
31.301	0	0	101.28682
31.326	0	0	101.28682
31.35	0	0	101.28682
31.375	0	0	101.28682
31.401	0	0	101.28682
31.426	0	0	101.28682
31.451	0	0	101.28682
31.475	0	0	101.28682
31.5	0	0	101.28682
31.526	0	0	101.28682
31.551	0	0	101.28682
31.576	0	0	101.28682
31.6	0	0	101.28682
31.625	0	0	101.28682
31.651	0	0	101.28682
31.676	0	0	101.28682
31.7	0	0	101.28682
31.725	0	0	101.28682
31.75	0	0	101.28682
31.776	0	0	101.28682
31.801	0	0	101.28682
31.825	0	0	101.28682
31.85	0	0	101.28682
31.875	0	0	101.28682
31.901	0	0	101.28682
31.926	0	0	101.28682
31.95	0	0	101.28682
31.975	0	0	101.28682
32	0	0	101.28682
32.026	0	0	101.28682
32.051	0	0	101.28682
32.075	0	0	101.28682
32.1	0	0	101.28682
32.126	0	0	101.28682
32.151	0	0	101.28682
32.176	0	0	101.28682
32.2	0	0	101.28682
32.225	0	0	101.28682
32.251	0	0	101.28682
32.276	0	0	101.28682
32.301	0	0	101.28682
32.325	0	0	101.28682
32.35	0	0	101.28682
32.376	0	0	101.28682
32.401	0	0	101.28682
32.425	0	0	101.28682
32.45	0	0	101.28682
32.475	0	0	101.28682
32.501	0	0	101.28682
32.526	0	0	101.28682
32.55	0	0	101.28682
32.575	0	0	101.28682
32.6	0	0	101.28682
32.626	0	0	101.28682
32.651	0	0	101.28682
32.675	0	0	101.28682
32.7	0	0	101.28682
32.727	0	0	101.28682
32.751	0	0	101.28682
32.776	0	0	101.28682
32.8	0	0	101.28682
32.825	0	0	101.28682
32.851	0	0	101.28682
32.876	0	0	101.28682
32.901	0	0	101.28682
32.925	0	0	101.28682
32.95	0	0	101.28682
32.976	0	0	101.28682
33.001	0	0	101.28682
33.026	0	0	101.28682
33.05	0	0	101.28682
33.075	0	0	101.28682
33.101	0	0	101.28682
33.126	0	0	101.28682
33.15	0	0	101.28682
33.175	0	0	101.28682
33.2	0	0	101.28682
33.226	0	0	101.28682
33.251	0	0	101.28682
33.275	0	0	101.28682
33.3	0	0	101.28682
33.325	0	0	101.28682
33.351	0	0	101.28682
33.376	0	0	101.28682
33.4	0	0	101.28682
33.425	0	0	101.28682
33.452	0	0	101.28682
33.476	0	0	101.28682
33.501	0	0	101.28682
33.525	0	0	101.28682
33.55	0	0	101.28682
33.576	0	0	101.28682
33.601	0	0	101.28682
33.626	0	0	101.28682
33.65	0	0	101.28682
33.675	0	0	101.28682
33.701	0	0	101.28682
33.726	0	0	101.28682
33.751	0	0	101.28682
33.775	0	0	101.28682
33.8	0	0	101.28682
33.826	0	0	101.28682
33.851	0	0	101.28682
33.875	0	0	101.28682
33.9	0	0	101.28682
33.925	0	0	101.28682
33.951	0	0	101.28682
33.976	0	0	101.28682
34	0	0	101.28682
34.025	0	0	101.28682
34.05	0	0	101.28682
34.076	0	0	101.28682
34.101	0	0	101.28682
34.125	0	0	101.28682
34.15	0	0	101.28682
34.177	0	0	101.28682
34.201	0	0	101.28682
34.226	0	0	101.28682
34.25	0	0	101.28682
34.275	0	0	101.28682
34.301	0	0	101.28682
34.326	0	0	101.28682
34.351	0	0	101.28682
34.375	0	0	101.28682
34.4	0	0	101.28682
34.426	0	0	101.28682
34.451	0	0	101.28682
34.476	0	0	101.28682
34.5	0	0	101.28682
34.525	0	0	101.28682
34.551	0	0	101.28682
34.576	0	0	101.28682
34.6	0	0	101.28682
34.625	0	0	101.28682
34.65	0	0	101.28682
34.676	0	0	101.28682
34.701	0	0	101.28682
34.725	0	0	101.28682
34.75	0	0	101.28682
34.775	0	0	101.28682
34.801	0	0	101.28682
34.826	0	0	101.28682
34.85	0	0	101.28682
34.875	0	0	101.28682
34.902	0	0	101.28682
34.926	0	0	101.28682
34.951	0	0	101.28682
34.975	0	0	101.28682
35	0	0	101.28682
35.026	0	0	101.28682
35.051	0	0	101.28682
35.076	0	0	101.28682
35.1	0	0	101.28682
35.125	0	0	101.28682
35.151	0	0	101.28682
35.176	0	0	101.28682
35.201	0	0	101.28682
35.225	0	0	101.28682
35.25	0	0	101.28682
35.276	0	0	101.28682
35.301	0	0	101.28682
35.325	0	0	101.28682
35.35	0	0	101.28682
35.375	0	0	101.28682
35.401	0	0	101.28682
35.426	0	0	101.28682
35.45	0	0	101.28682
35.475	0	0	101.28682
35.5	0	0	101.28682
35.526	0	0	101.28682
35.551	0	0	101.28682
35.575	0	0	101.28682
35.6	0	0	101.28682
35.627	0	0	101.28682
35.651	0	0	101.28682
35.676	0	0	101.28682
35.7	0	0	101.28682
35.725	0	0	101.28682
35.751	0	0	101.28682
35.776	0	0	101.28682
35.801	0	0	101.28682
35.825	25.229805	33.897075	101.58958
35.85	25.229805	42.14331	102.22032
35.876	25.229805	42.20458	102.8763
35.901	25.229805	38.490056	103.50704
35.926	25.229805	35.944293	104.13779
35.95	25.229805	34.725486	104.7433
35.975	25.229805	33.667608	105.37405
36.001	25.229805	32.601824	106.03002
36.026	25.229805	32.25654	106.66077
36.05	25.229805	32.995738	107.26629
36.075	25.229805	34.023889	107.89703
36.1	25.229805	34.948008	108.52778
36.126	25.229805	35.848313	109.18375
36.151	25.229805	36.183128	109.8145
36.175	25.229805	35.70386	110.42001
36.2	25.229805	35.315763	111.05076
36.225	25.229805	35.461797	111.6815
36.251	25.229805	35.340144	112.33748
36.276	25.229805	34.626128	112.96822
36.3	25.229805	34.023889	113.57374
36.325	25.229805	33.820759	114.20448
36.352	25.229805	33.59077	114.88569
36.376	25.229805	33.307516	115.4912
36.401	25.229805	32.943489	116.12195
36.425	25.229805	31.988401	116.72746
36.45	25.229805	30.612497	117.35821
36.476	25.229805	29.640423	118.01418
36.501	25.229805	29.465552	118.64493
36.526	25.229805	29.871993	119.27567
36.55	25.229805	30.216019	119.88119
36.575	25.229805	30.329828	120.51193
36.601	25.229805	30.612497	121.16791
36.626	25.229805	30.724837	121.79865
36.651	25.229805	29.929605	122.4294
36.675	25.229805	28.393716	123.03491
36.7	25.229805	27.216579	123.66566
36.726	25.229805	27.405805	124.32163
36.751	25.229805	28.454322	124.95238
36.775	25.229805	28.815279	125.55789
36.8	25.229805	28.088727	126.18864
36.825	25.229805	27.2798	126.81938
36.851	25.229805	27.026029	127.47536
36.876	25.229805	27.089695	128.1061
36.9	25.229805	27.2798	128.71162
36.925	25.229805	27.2798	129.34236
36.95	25.229805	26.834126	129.97311
36.976	25.229805	25.919798	130.62908
37.001	25.229805	24.201304	131.25983
37.025	25.229805	22.3125	131.86534
37.05	25.229805	21.566576	132.49609
37.076	25.229805	21.406227	133.15207
37.101	25.229805	20.752447	133.78281
37.126	25.229805	0	134.41356
37.15	25.229805	0	135.01907
37.175	25.229805	0	135.64982
37.201	25.229805	20.501905	136.30579
37.226	25.229805	20.45985	136.93654
37.251	25.229805	0	137.56728
37.275	25.229805	20.417708	138.1728
37.3	25.229805	21.646305	138.80354
37.326	25.229805	21.923072	139.45952
37.351	25.229805	21.325601	140.09026
37.376	25.229805	21.163427	140.72101
37.4	25.229805	21.244668	141.32652
37.425	25.229805	20.585758	141.95727
37.451	25.229805	0	142.61324
37.476	25.229805	0	143.24399
37.5	25.229805	0	143.8495
37.525	25.229805	0	144.48025
37.55	25.229805	0	145.11099
37.576	25.229805	0	145.76697
37.601	25.229805	21.325601	146.39771
37.625	25.229805	22.196389	147.00323
37.65	25.229805	22.581104	147.63397
37.675	25.229805	22.884219	148.26472
37.701	25.229805	23.33151	148.92069
37.726	25.229805	23.770386	149.55144
37.75	25.229805	23.625	150.15695
37.775	25.229805	23.478714	150.7877
37.801	25.229805	24.554627	151.44367
37.826	25.229805	26.184293	152.07442
37.851	25.229805	27.089695	152.70516
37.875	25.229805	27.2798	153.31068
37.9	25.229805	27.216579	153.94142
37.926	25.229805	27.089695	154.5974
37.951	25.229805	27.089695	155.22814
37.976	25.229805	27.216579	155.85889
38	25.229805	27.342875	156.4644
38.025	25.229805	27.531232	157.09515
38.051	25.229805	27.780389	157.75112
38.076	25.229805	28.088727	158.38187
38.1	25.229805	28.272115	158.98739
38.125	25.229805	27.656091	159.61813
38.15	25.229805	25.853252	160.24888
38.176	25.229805	23.33151	160.90485
38.201	25.229805	20.876591	161.5356
38.225	25.229805	0	162.14111
38.25	0	0	162.45648
38.275	0	0	162.45648
38.301	0	0	162.45648
38.326	0	0	162.45648
38.35	0	0	162.45648
38.375	0	0	162.45648
38.4	0	0	162.45648
38.426	0	0	162.45648
38.451	0	0	162.45648
38.475	0	0	162.45648
38.5	0	0	162.45648
38.526	0	0	162.45648
38.551	0	0	162.45648
38.576	0	0	162.45648
38.6	0	0	162.45648
38.625	0	0	162.45648
38.651	0	0	162.45648
38.676	0	0	162.45648
38.701	0	0	162.45648
38.725	0	0	162.45648
38.75	0	0	162.45648
38.776	0	0	162.45648
38.801	0	0	162.45648
38.825	0	0	162.45648
38.85	0	0	162.45648
38.875	0	0	162.45648
38.901	0	0	162.45648
38.926	0	0	162.45648
38.95	0	0	162.45648
38.975	0	0	162.45648
39	0	0	162.45648
39.026	0	0	162.45648
39.051	0	0	162.45648
39.075	0	0	162.45648
39.1	0	0	162.45648
39.127	0	0	162.45648
39.151	0	0	162.45648
39.176	0	0	162.45648
39.2	0	0	162.45648
39.225	0	0	162.45648
39.251	0	0	162.45648
39.276	0	0	162.45648
39.301	0	0	162.45648
39.325	0	0	162.45648
39.35	0	0	162.45648
39.376	0	0	162.45648
39.401	0	0	162.45648
39.426	0	0	162.45648
39.45	0	0	162.45648
39.475	0	0	162.45648
39.501	0	0	162.45648
39.526	0	0	162.45648
39.55	0	0	162.45648
39.575	0	0	162.45648
39.6	0	0	162.45648
39.626	0	0	162.45648
39.651	0	0	162.45648
39.675	0	0	162.45648
39.7	0	0	162.45648
39.725	0	0	162.45648
39.751	0	0	162.45648
39.776	0	0	162.45648
39.8	0	0	162.45648
39.825	0	0	162.45648
39.852	0	0	162.45648
39.876	0	0	162.45648
39.901	0	0	162.45648
39.925	0	0	162.45648
39.95	0	0	162.45648
39.976	0	0	162.45648
40.001	0	0	162.45648
40.026	0	0	162.45648
40.05	0	0	162.45648
40.075	0	0	162.45648
40.101	0	0	162.45648
40.126	0	0	162.45648
40.151	0	0	162.45648
40.175	0	0	162.45648
40.2	0	0	162.45648
40.226	0	0	162.45648
40.251	0	0	162.45648
40.275	0	0	162.45648
40.3	0	0	162.45648
40.325	0	0	162.45648
40.351	0	0	162.45648
40.376	0	0	162.45648
40.4	0	0	162.45648
40.425	0	0	162.45648
40.45	0	0	162.45648
40.476	0	0	162.45648
40.501	0	0	162.45648
40.525	0	0	162.45648
40.55	0	0	162.45648
40.577	0	0	162.45648
40.601	0	0	162.45648
40.626	0	0	162.45648
40.65	0	0	162.45648
40.675	0	0	162.45648
40.701	0	0	162.45648
40.726	0	0	162.45648
40.751	0	0	162.45648
40.775	0	0	162.45648
40.8	0	0	162.45648
40.826	0	0	162.45648
40.851	0	0	162.45648
40.876	0	0	162.45648
40.9	0	0	162.45648
40.925	0	0	162.45648
40.951	0	0	162.45648
40.976	0	0	162.45648
41	0	0	162.45648
41.025	0	0	162.45648
41.05	0	0	162.45648
41.076	0	0	162.45648
41.101	0	0	162.45648
41.125	0	0	162.45648
41.15	0	0	162.45648
41.175	0	0	162.45648
41.201	0	0	162.45648
41.226	0	0	162.45648
41.25	0	0	162.45648
41.275	0	0	162.45648
41.302	0	0	162.45648
41.326	0	0	162.45648
41.351	0	0	162.45648
41.375	0	0	162.45648
41.4	0	0	162.45648
41.426	0	0	162.45648
41.451	0	0	162.45648
41.476	0	0	162.45648
41.5	0	0	162.45648
41.525	0	0	162.45648
41.551	0	0	162.45648
41.576	0	0	162.45648
41.601	0	0	162.45648
41.625	0	0	162.45648
41.65	0	0	162.45648
41.676	0	0	162.45648
41.701	0	0	162.45648
41.725	0	0	162.45648
41.75	0	0	162.45648
41.775	0	0	162.45648
41.801	0	0	162.45648
41.826	0	0	162.45648
41.85	0	0	162.45648
41.875	0	0	162.45648
41.9	0	0	162.45648
41.926	0	0	162.45648
41.951	0	0	162.45648
41.975	0	0	162.45648
42	0	0	162.45648
42.027	0	0	162.45648
42.051	0	0	162.45648
42.076	0	0	162.45648
42.1	0	0	162.45648
42.125	0	0	162.45648
42.151	0	0	162.45648
42.176	0	0	162.45648
42.201	0	0	162.45648
42.225	0	0	162.45648
42.25	0	0	162.45648
42.276	0	0	162.45648
42.301	0	0	162.45648
42.326	0	0	162.45648
42.35	0	0	162.45648
42.375	0	0	162.45648
42.401	0	0	162.45648
42.426	0	0	162.45648
42.45	0	0	162.45648
42.475	0	0	162.45648
42.5	0	0	162.45648
42.526	0	0	162.45648
42.551	0	0	162.45648
42.575	0	0	162.45648
42.6	0	0	162.45648
42.625	0	0	162.45648
42.651	0	0	162.45648
42.676	0	0	162.45648
42.7	0	0	162.45648
42.725	0	0	162.45648
42.752	0	0	162.45648
42.776	0	0	162.45648
42.801	0	0	162.45648
42.825	0	0	162.45648
42.85	0	0	162.45648
42.876	0	0	162.45648
42.901	0	0	162.45648
42.926	0	0	162.45648
42.95	0	0	162.45648
42.975	0	0	162.45648
43.001	0	0	162.45648
43.026	0	0	162.45648
43.051	0	0	162.45648
43.075	0	0	162.45648
43.1	0	0	162.45648
43.126	0	0	162.45648
43.151	0	0	162.45648
43.175	0	0	162.45648
43.2	0	0	162.45648
43.225	0	0	162.45648
43.251	0	0	162.45648
43.276	0	0	162.45648
43.3	0	0	162.45648
43.325	0	0	162.45648
43.35	0	0	162.45648
43.376	0	0	162.45648
43.401	0	0	162.45648
43.425	0	0	162.45648
43.45	0	0	162.45648
43.476	0	0	162.45648
43.501	0	0	162.45648
43.526	0	0	162.45648
43.55	0	0	162.45648
43.575	0	0	162.45648
43.601	0	0	162.45648
43.626	0	0	162.45648
43.651	0	0	162.45648
43.675	0	0	162.45648
43.7	0	0	162.45648
43.726	0	0	162.45648
43.751	0	0	162.45648
43.776	0	0	162.45648
43.8	0	0	162.45648
43.825	0	0	162.45648
43.851	0	0	162.45648
43.876	0	0	162.45648
43.9	0	0	162.45648
43.925	0	0	162.45648
43.95	0	0	162.45648
43.976	0	0	162.45648
44.001	0	0	162.45648
44.025	0	0	162.45648
44.05	0	0	162.45648
44.075	0	0	162.45648
44.101	0	0	162.45648
44.126	0	0	162.45648
44.15	0	0	162.45648
44.175	0	0	162.45648
44.201	0	0	162.45648
44.226	0	0	162.45648
44.251	0	0	162.45648
44.275	0	0	162.45648
44.3	0	0	162.45648
44.326	0	0	162.45648
44.351	0	0	162.45648
44.376	0	0	162.45648
44.4	0	0	162.45648
44.425	0	0	162.45648
44.451	0	0	162.45648
44.476	0	0	162.45648
44.5	0	0	162.45648
44.525	0	0	162.45648
44.55	0	0	162.45648
44.576	0	0	162.45648
44.601	0	0	162.45648
44.625	0	0	162.45648
44.65	0	0	162.45648
44.675	0	0	162.45648
44.701	0	0	162.45648
44.726	0	0	162.45648
44.75	0	0	162.45648
44.775	0	0	162.45648
44.8	0	0	162.45648
44.826	0	0	162.45648
44.851	0	0	162.45648
44.875	0	0	162.45648
44.9	0	0	162.45648
44.926	0	0	162.45648
44.951	0	0	162.45648
44.976	0	0	162.45648
45	0	0	162.45648
45.025	0	0	162.45648
45.051	0	0	162.45648
45.076	0	0	162.45648
45.101	0	0	162.45648
45.125	0	0	162.45648
45.15	0	0	162.45648
45.176	0	0	162.45648
45.201	0	0	162.45648
45.225	0	0	162.45648
45.25	0	0	162.45648
45.275	0	0	162.45648
45.301	0	0	162.45648
45.326	0	0	162.45648
45.35	0	0	162.45648
45.375	0	0	162.45648
45.4	0	0	162.45648
45.426	0	0	162.45648
45.451	0	0	162.45648
45.475	0	0	162.45648
45.5	0	0	162.45648
45.527	0	0	162.45648
45.551	0	0	162.45648
45.576	0	0	162.45648
45.6	0	0	162.45648
45.625	0	0	162.45648
45.651	0	0	162.45648
45.676	0	0	162.45648
45.701	0	0	162.45648
45.725	0	0	162.45648
45.75	0	0	162.45648
45.776	0	0	162.45648
45.801	0	0	162.45648
45.826	0	0	162.45648
45.85	0	0	162.45648
45.875	0	0	162.45648
45.901	0	0	162.45648
45.926	0	0	162.45648
45.95	0	0	162.45648
45.975	0	0	162.45648
46	0	0	162.45648
46.026	0	0	162.45648
46.051	0	0	162.45648
46.075	0	0	162.45648
46.1	0	0	162.45648
46.125	0	0	162.45648
46.151	0	0	162.45648
46.176	0	0	162.45648
46.2	0	0	162.45648
46.225	0	0	162.45648
46.252	0	0	162.45648
46.276	0	0	162.45648
46.301	0	0	162.45648
46.325	0	0	162.45648
46.35	0	0	162.45648
46.376	0	0	162.45648
46.401	0	0	162.45648
46.426	0	0	162.45648
46.45	0	0	162.45648
46.475	0	0	162.45648
46.501	0	0	162.45648
46.526	0	0	162.45648
46.551	0	0	162.45648
46.575	0	0	162.45648
46.6	0	0	162.45648
46.626	0	0	162.45648
46.651	0	0	162.45648
46.675	0	0	162.45648
46.7	0	0	162.45648
46.725	0	0	162.45648
46.751	0	0	162.45648
46.776	0	0	162.45648
46.8	0	0	162.45648
46.825	0	0	162.45648
46.85	0	0	162.45648
46.876	0	0	162.45648
46.901	0	0	162.45648
46.925	0	0	162.45648
46.95	0	0	162.45648
46.977	0	0	162.45648
47.001	0	0	162.45648
47.026	0	0	162.45648
47.05	0	0	162.45648
47.075	0	0	162.45648
47.101	0	0	162.45648
47.126	0	0	162.45648
47.151	0	0	162.45648
47.175	0	0	162.45648
47.2	0	0	162.45648
47.226	0	0	162.45648
47.251	0	0	162.45648
47.276	0	0	162.45648
47.3	0	0	162.45648
47.325	0	0	162.45648
47.351	0	0	162.45648
47.376	0	0	162.45648
47.4	0	0	162.45648
47.425	0	0	162.45648
47.45	0	0	162.45648
47.476	0	0	162.45648
47.501	0	0	162.45648
47.525	0	0	162.45648
47.55	0	0	162.45648
47.575	0	0	162.45648
47.601	0	0	162.45648
47.626	0	0	162.45648
47.65	0	0	162.45648
47.675	0	0	162.45648
47.702	0	0	162.45648
47.726	0	0	162.45648
47.751	0	0	162.45648
47.775	0	0	162.45648
47.8	0	0	162.45648
47.826	0	0	162.45648
47.851	0	0	162.45648
47.876	0	0	162.45648
47.9	0	0	162.45648
47.925	0	0	162.45648
47.951	0	0	162.45648
47.976	0	0	162.45648
48.001	0	0	162.45648
48.025	0	0	162.45648
48.05	0	0	162.45648
48.076	0	0	162.45648
48.101	0	0	162.45648
48.125	0	0	162.45648
48.15	0	0	162.45648
48.175	0	0	162.45648
48.201	0	0	162.45648
48.226	0	0	162.45648
48.25	0	0	162.45648
48.275	0	0	162.45648
48.3	0	0	162.45648
48.326	0	0	162.45648
48.351	0	0	162.45648
48.375	0	0	162.45648
48.4	0	0	162.45648
48.427	0	0	162.45648
48.451	0	0	162.45648
48.476	0	0	162.45648
48.5	0	0	162.45648
48.525	0	0	162.45648
48.551	0	0	162.45648
48.576	0	0	162.45648
48.601	0	0	162.45648
48.625	0	0	162.45648
48.65	0	0	162.45648
48.676	0	0	162.45648
48.701	0	0	162.45648
48.726	0	0	162.45648
48.75	0	0	162.45648
48.775	0	0	162.45648
48.801	0	0	162.45648
48.826	0	0	162.45648
48.85	0	0	162.45648
48.875	0	0	162.45648
48.9	0	0	162.45648
48.926	0	0	162.45648
48.951	0	0	162.45648
48.975	0	0	162.45648
49	0	0	162.45648
49.025	0	0	162.45648
49.051	0	0	162.45648
49.076	0	0	162.45648
49.1	0	0	162.45648
49.125	0	0	162.45648
49.152	0	0	162.45648
49.176	0	0	162.45648
49.201	0	0	162.45648
49.225	0	0	162.45648
49.25	0	0	162.45648
49.276	0	0	162.45648
49.301	0	0	162.45648
49.326	0	0	162.45648
49.35	0	0	162.45648
49.375	0	0	162.45648
49.401	0	0	162.45648
49.426	0	0	162.45648
49.451	0	0	162.45648
49.475	0	0	162.45648
49.5	0	0	162.45648
49.526	0	0	162.45648
49.551	0	0	162.45648
49.575	0	0	162.45648
49.6	0	0	162.45648
49.625	0	0	162.45648
49.651	0	0	162.45648
49.676	0	0	162.45648
49.7	0	0	162.45648
49.725	0	0	162.45648
49.75	0	0	162.45648
49.776	0	0	162.45648
49.801	0	0	162.45648
49.825	0	0	162.45648
49.85	0	0	162.45648
49.876	0	0	162.45648
49.901	0	0	162.45648
49.926	0	0	162.45648
49.95	0	0	162.45648
49.975	0	0	162.45648
[truncated: 1,358 more rows]
