# Supplementary material for: Week Long Topography Study of Young Adults Using Electronic Cigarettes in Their Natural Environment
Source: PLoS One. 2016 Oct 13;11(10):e0164038. doi: 10.1371/journal.pone.0164038 (PMC5063505; doi:10.1371/journal.pone.0164038)
Supplement: S13 File — This data file contains the flow rate and cumulative volume vs. time for Participant 13, as shown graphically in Figs 4 and 6, respectively. (CSV) [file pone.0164038.s013.csv]

Time [sec]	Mean Pluff Flow Rate [mL/sec]	Flow Rate [mL/sec]	Accumulated Volume [ml]
1.038	0	0	0
1.042	0	0	0
1.048	0	0	0
1.052	0	0	0
1.056	0	0	0
1.064	0	0	0
1.073	0	0	0
1.081	0	0	0
1.089	0	0	0
1.097	0	0	0
1.105	0	0	0
1.114	0	0	0
1.122	0	0	0
1.13	0	0	0
1.138	0	0	0
1.146	0	0	0
1.155	0	0	0
1.163	0	0	0
1.173	0	0	0
1.181	0	0	0
1.189	0	0	0
1.198	0	0	0
1.206	0	0	0
1.214	0	0	0
1.222	0	0	0
1.23	0	0	0
1.239	0	0	0
1.247	0	0	0
1.255	0	0	0
1.263	0	0	0
1.271	0	0	0
1.28	0	0	0
1.288	0	0	0
1.296	0	0	0
1.306	0	0	0
1.314	0	0	0
1.323	0	0	0
1.331	0	0	0
1.339	0	0	0
1.347	0	0	0
1.355	0	0	0
1.363	0	0	0
1.372	0	0	0
1.38	0	0	0
1.388	0	0	0
1.396	0	0	0
1.404	0	0	0
1.413	0	0	0
1.421	0	0	0
1.429	0	0	0
1.439	0	0	0
1.447	0	0	0
1.456	0	0	0
1.464	0	0	0
1.472	0	0	0
1.48	0	0	0
1.488	0	0	0
1.497	0	0	0
1.505	0	0	0
1.513	0	0	0
1.525	0	0	0
1.55	0	0	0
1.576	0	0	0
1.601	0	0	0
1.626	0	0	0
1.65	0	0	0
1.675	0	0	0
1.701	0	0	0
1.726	0	0	0
1.751	0	0	0
1.775	0	0	0
1.8	0	0	0
1.826	0	0	0
1.851	0	0	0
1.875	0	0	0
1.9	0	0	0
1.925	0	0	0
1.951	0	0	0
1.976	0	0	0
2	0	0	0
2.025	0	0	0
2.05	0	0	0
2.076	0	0	0
2.101	0	0	0
2.125	0	0	0
2.15	0	0	0
2.177	0	0	0
2.201	0	0	0
2.226	0	0	0
2.25	0	0	0
2.275	0	0	0
2.301	0	0	0
2.326	0	0	0
2.351	0	0	0
2.375	0	0	0
2.4	0	0	0
2.426	0	0	0
2.451	0	0	0
2.476	0	0	0
2.5	0	0	0
2.525	0	0	0
2.551	0	0	0
2.576	0	0	0
2.6	0	0	0
2.625	0	0	0
2.65	0	0	0
2.676	0	0	0
2.701	0	0	0
2.725	0	0	0
2.75	0	0	0
2.775	0	0	0
2.801	0	0	0
2.826	0	0	0
2.85	0	0	0
2.875	0	0	0
2.902	0	0	0
2.926	0	0	0
2.951	0	0	0
2.975	0	0	0
3	0	0	0
3.026	0	0	0
3.051	0	0	0
3.076	0	0	0
3.1	0	0	0
3.125	0	0	0
3.151	0	0	0
3.176	0	0	0
3.201	0	0	0
3.225	0	0	0
3.25	0	0	0
3.276	0	0	0
3.301	0	0	0
3.325	0	0	0
3.35	0	0	0
3.375	0	0	0
3.401	0	0	0
3.426	0	0	0
3.45	0	0	0
3.475	0	0	0
3.5	0	0	0
3.526	0	0	0
3.551	0	0	0
3.575	0	0	0
3.6	0	0	0
3.627	0	0	0
3.651	0	0	0
3.676	0	0	0
3.7	0	0	0
3.725	0	0	0
3.751	0	0	0
3.776	0	0	0
3.801	0	0	0
3.825	0	0	0
3.85	0	0	0
3.876	0	0	0
3.901	0	0	0
3.926	0	0	0
3.95	0	0	0
3.975	0	0	0
4.001	0	0	0
4.026	0	0	0
4.05	0	0	0
4.075	0	0	0
4.1	0	0	0
4.126	0	0	0
4.151	0	0	0
4.175	0	0	0
4.2	0	0	0
4.225	0	0	0
4.251	0	0	0
4.276	0	0	0
4.3	0	0	0
4.325	0	0	0
4.352	0	0	0
4.376	0	0	0
4.401	0	0	0
4.425	0	0	0
4.45	0	0	0
4.476	0	0	0
4.501	0	0	0
4.526	0	0	0
4.55	0	0	0
4.575	0	0	0
4.601	0	0	0
4.626	0	0	0
4.651	0	0	0
4.675	0	0	0
4.7	0	0	0
4.726	0	0	0
4.751	0	0	0
4.775	0	0	0
4.8	0	0	0
4.825	0	0	0
4.851	0	0	0
4.876	0	0	0
4.9	0	0	0
4.925	0	0	0
4.95	0	0	0
4.976	0	0	0
5.001	0	0	0
5.025	0	0	0
5.05	0	0	0
5.076	0	0	0
5.101	0	0	0
5.126	0	0	0
5.15	0	0	0
5.175	0	0	0
5.201	0	0	0
5.226	0	0	0
5.251	0	0	0
5.275	0	0	0
5.3	0	0	0
5.326	0	0	0
5.351	0	0	0
5.376	0	0	0
5.4	0	0	0
5.425	0	0	0
5.451	0	0	0
5.476	0	0	0
5.5	0	0	0
5.525	0	0	0
5.55	0	0	0
5.576	0	0	0
5.601	0	0	0
5.625	0	0	0
5.65	0	0	0
5.675	0	0	0
5.701	0	0	0
5.726	0	0	0
5.75	0	0	0
5.775	0	0	0
5.801	0	0	0
5.826	0	0	0
5.851	0	0	0
5.875	0	0	0
5.9	0	0	0
5.926	0	0	0
5.951	0	0	0
5.976	0	0	0
6	0	0	0
6.025	0	0	0
6.051	0	0	0
6.076	0	0	0
6.1	0	0	0
6.125	0	0	0
6.15	0	0	0
6.176	0	0	0
6.201	0	0	0
6.225	0	0	0
6.25	0	0	0
6.275	0	0	0
6.301	0	0	0
6.326	0	0	0
6.35	0	0	0
6.375	0	0	0
6.4	0	0	0
6.426	0	0	0
6.451	0	0	0
6.475	0	0	0
6.5	0	0	0
6.526	0	0	0
6.551	0	0	0
6.576	0	0	0
6.6	0	0	0
6.625	0	0	0
6.651	0	0	0
6.676	0	0	0
6.701	0	0	0
6.725	0	0	0
6.75	0	0	0
6.776	0	0	0
6.801	0	0	0
6.825	0	0	0
6.85	0	0	0
6.875	0	0	0
6.901	0	0	0
6.926	0	0	0
6.95	0	0	0
6.975	0	0	0
7	0	0	0
7.026	0	0	0
7.051	0	0	0
7.075	0	0	0
7.1	0	0	0
7.127	0	0	0
7.151	0	0	0
7.176	0	0	0
7.2	0	0	0
7.225	0	0	0
7.251	0	0	0
7.276	0	0	0
7.301	0	0	0
7.325	0	0	0
7.35	0	0	0
7.376	0	0	0
7.401	0	0	0
7.426	0	0	0
7.45	0	0	0
7.475	0	0	0
7.501	0	0	0
7.526	0	0	0
7.55	0	0	0
7.575	0	0	0
7.6	0	0	0
7.626	0	0	0
7.651	0	0	0
7.675	0	0	0
7.7	0	0	0
7.725	0	0	0
7.751	0	0	0
7.776	0	0	0
7.8	0	0	0
7.825	0	0	0
7.852	0	0	0
7.876	0	0	0
7.901	0	0	0
7.925	0	0	0
7.95	0	0	0
7.976	0	0	0
8.001	0	0	0
8.026	0	0	0
8.05	0	0	0
8.075	0	0	0
8.101	0	0	0
8.126	0	0	0
8.151	0	0	0
8.175	0	0	0
8.2	0	0	0
8.226	0	0	0
8.251	0	0	0
8.275	0	0	0
8.3	0	0	0
8.325	0	0	0
8.351	0	0	0
8.376	0	0	0
8.4	0	0	0
8.425	0	0	0
8.45	0	0	0
8.476	0	0	0
8.501	0	0	0
8.525	0	0	0
8.55	0	0	0
8.577	0	0	0
8.601	0	0	0
8.626	0	0	0
8.65	0	0	0
8.675	0	0	0
8.701	0	0	0
8.726	0	0	0
8.751	0	0	0
8.775	0	0	0
8.8	0	0	0
8.826	0	0	0
8.851	0	0	0
8.876	0	0	0
8.9	0	0	0
8.925	0	0	0
8.951	0	0	0
8.976	0	0	0
9	0	0	0
9.025	0	0	0
9.05	0	0	0
9.076	0	0	0
9.101	0	0	0
9.125	0	0	0
9.15	0	0	0
9.175	0	0	0
9.201	0	0	0
9.226	0	0	0
9.25	0	0	0
9.275	0	0	0
9.302	0	0	0
9.326	0	0	0
9.351	0	0	0
9.375	0	0	0
9.4	0	0	0
9.426	0	0	0
9.451	0	0	0
9.476	0	0	0
9.5	0	0	0
9.525	0	0	0
9.551	0	0	0
9.576	0	0	0
9.601	0	0	0
9.625	0	0	0
9.65	0	0	0
9.676	0	0	0
9.701	0	0	0
9.725	0	0	0
9.75	0	0	0
9.775	0	0	0
9.801	0	0	0
9.826	0	0	0
9.85	0	0	0
9.875	0	0	0
9.9	0	0	0
9.926	0	0	0
9.951	0	0	0
9.975	0	0	0
10	0	0	0
10.027	0	0	0
10.051	21.195115	21.163427	0.25434138
10.076	21.195115	22.808818	0.78421927
10.1	21.195115	24.519523	1.292902
10.125	21.195115	26.413553	1.8227799
10.151	21.195115	28.058045	2.3738529
10.176	21.195115	29.142229	2.9037308
10.201	21.195115	29.494769	3.4336087
10.225	21.195115	29.436306	3.9422914
10.25	21.195115	29.756433	4.4721693
10.276	21.195115	30.244511	5.0232423
10.301	21.195115	29.987107	5.5531202
10.326	21.195115	29.553117	6.0829981
10.35	21.195115	30.216019	6.5916808
10.375	21.195115	31.225365	7.1215587
10.401	21.195115	31.142503	7.6726317
10.426	21.195115	30.073153	8.2025096
10.45	21.195115	28.755434	8.7111924
10.475	21.195115	27.904133	9.2410703
10.5	21.195115	28.302564	9.7709481
10.526	21.195115	29.260215	10.322021
10.551	21.195115	29.289637	10.851899
10.575	21.195115	28.544989	11.360582
10.6	21.195115	28.363365	11.89046
10.625	21.195115	28.815279	12.420338
10.651	21.195115	28.514799	12.971411
10.676	21.195115	27.057881	13.501288
10.7	21.195115	25.819914	14.009971
10.725	21.195115	25.686131	14.539849
10.752	21.195115	25.853252	15.112117
10.776	21.195115	25.585335	15.6208
10.801	21.195115	24.833665	16.150678
10.825	21.195115	23.986813	16.659361
10.85	21.195115	23.405228	17.189238
10.876	21.195115	23.071645	17.740311
10.901	21.195115	23.108947	18.270189
10.926	21.195115	23.33151	18.800067
10.95	21.195115	23.405228	19.30875
10.975	21.195115	23.220495	19.838628
11.001	21.195115	22.808818	20.389701
11.026	21.195115	22.884219	20.919579
11.051	21.195115	23.588513	21.449457
11.075	21.195115	24.058522	21.958139
11.1	21.195115	23.986813	22.488017
11.126	21.195115	23.806594	23.03909
11.151	21.195115	23.878845	23.568968
11.175	21.195115	23.734123	24.077651
11.2	21.195115	22.733167	24.607529
11.225	21.195115	21.446427	25.137407
11.251	21.195115	21.163427	25.68848
11.276	21.195115	21.646305	26.218358
11.3	21.195115	21.725741	26.72704
11.325	21.195115	21.204086	27.256918
11.35	21.195115	0	27.786796
11.376	21.195115	0	28.337869
11.401	21.195115	0	28.867747
11.425	21.195115	20.543875	29.37643
11.45	21.195115	0	29.906308
11.476	21.195115	0	30.457381
11.501	21.195115	0	30.987259
11.526	21.195115	0	31.517136
11.55	21.195115	0	32.025819
11.575	21.195115	0	32.555697
11.601	21.195115	20.752447	33.10677
11.626	21.195115	21.686059	33.636648
11.651	21.195115	21.844354	34.166526
11.675	21.195115	21.122688	34.675209
11.7	21.195115	0	35.205086
11.726	21.195115	0	35.756159
11.751	21.195115	21.122688	36.286037
11.776	21.195115	21.646305	36.815915
11.8	21.195115	20.417708	37.324598
11.825	21.195115	0	37.854476
11.851	0	0	38.130012
11.876	0	0	38.130012
11.9	0	0	38.130012
11.925	0	0	38.130012
11.95	0	0	38.130012
11.976	0	0	38.130012
12.001	0	0	38.130012
12.025	0	0	38.130012
12.05	0	0	38.130012
12.075	0	0	38.130012
12.101	0	0	38.130012
12.126	0	0	38.130012
12.15	0	0	38.130012
12.175	0	0	38.130012
12.201	0	0	38.130012
12.226	0	0	38.130012
12.251	0	0	38.130012
12.275	0	0	38.130012
12.3	0	0	38.130012
12.326	0	0	38.130012
12.351	0	0	38.130012
12.376	0	0	38.130012
12.4	0	0	38.130012
12.425	0	0	38.130012
12.451	0	0	38.130012
12.476	0	0	38.130012
12.5	0	0	38.130012
12.525	0	0	38.130012
12.55	0	0	38.130012
12.576	0	0	38.130012
12.601	0	0	38.130012
12.625	0	0	38.130012
12.65	0	0	38.130012
12.675	0	0	38.130012
12.701	0	0	38.130012
12.726	0	0	38.130012
12.75	0	0	38.130012
12.775	0	0	38.130012
12.8	0	0	38.130012
12.826	0	0	38.130012
12.851	0	0	38.130012
12.875	0	0	38.130012
12.9	0	0	38.130012
12.926	0	0	38.130012
12.951	0	0	38.130012
12.976	0	0	38.130012
13	0	0	38.130012
13.025	0	0	38.130012
13.051	0	0	38.130012
13.076	0	0	38.130012
13.101	0	0	38.130012
13.125	0	0	38.130012
13.15	0	0	38.130012
13.176	0	0	38.130012
13.201	0	0	38.130012
13.225	0	0	38.130012
13.25	0	0	38.130012
13.275	0	0	38.130012
13.301	0	0	38.130012
13.326	0	0	38.130012
13.35	0	0	38.130012
13.375	0	0	38.130012
13.4	0	0	38.130012
13.426	0	0	38.130012
13.451	0	0	38.130012
13.475	0	0	38.130012
13.5	0	0	38.130012
13.527	0	0	38.130012
13.551	0	0	38.130012
13.576	0	0	38.130012
13.6	0	0	38.130012
13.625	0	0	38.130012
13.651	0	0	38.130012
13.676	0	0	38.130012
13.701	0	0	38.130012
13.725	0	0	38.130012
13.75	0	0	38.130012
13.776	0	0	38.130012
13.801	0	0	38.130012
13.826	0	0	38.130012
13.85	0	0	38.130012
13.875	0	0	38.130012
13.901	0	0	38.130012
13.926	0	0	38.130012
13.95	0	0	38.130012
13.975	0	0	38.130012
14	0	0	38.130012
14.026	0	0	38.130012
14.051	0	0	38.130012
14.075	0	0	38.130012
14.1	0	0	38.130012
14.125	0	0	38.130012
14.151	0	0	38.130012
14.176	0	0	38.130012
14.2	0	0	38.130012
14.225	0	0	38.130012
14.252	0	0	38.130012
14.276	0	0	38.130012
14.301	0	0	38.130012
14.325	0	0	38.130012
14.35	0	0	38.130012
14.376	0	0	38.130012
14.401	0	0	38.130012
14.426	0	0	38.130012
14.45	0	0	38.130012
14.475	0	0	38.130012
14.501	0	0	38.130012
14.526	0	0	38.130012
14.551	0	0	38.130012
14.575	0	0	38.130012
14.6	0	0	38.130012
14.626	0	0	38.130012
14.651	0	0	38.130012
14.675	0	0	38.130012
14.7	0	0	38.130012
14.725	0	0	38.130012
14.751	0	0	38.130012
14.776	0	0	38.130012
14.8	0	0	38.130012
14.825	0	0	38.130012
14.85	0	0	38.130012
14.876	0	0	38.130012
14.901	0	0	38.130012
14.925	0	0	38.130012
14.95	0	0	38.130012
14.977	0	0	38.130012
15.001	0	0	38.130012
15.026	0	0	38.130012
15.05	0	0	38.130012
15.075	0	0	38.130012
15.101	0	0	38.130012
15.126	0	0	38.130012
15.151	0	0	38.130012
15.175	0	0	38.130012
15.2	0	0	38.130012
15.226	0	0	38.130012
15.251	0	0	38.130012
15.276	0	0	38.130012
15.3	0	0	38.130012
15.325	0	0	38.130012
15.351	0	0	38.130012
15.376	0	0	38.130012
15.4	0	0	38.130012
15.425	0	0	38.130012
15.45	0	0	38.130012
15.476	0	0	38.130012
15.501	0	0	38.130012
15.525	0	0	38.130012
15.55	0	0	38.130012
15.575	0	0	38.130012
15.601	0	0	38.130012
15.626	0	0	38.130012
15.65	0	0	38.130012
15.675	0	0	38.130012
15.702	0	0	38.130012
15.726	0	0	38.130012
15.751	0	0	38.130012
15.775	0	0	38.130012
15.8	0	0	38.130012
15.826	0	0	38.130012
15.851	0	0	38.130012
15.876	0	0	38.130012
15.9	0	0	38.130012
15.925	0	0	38.130012
15.951	0	0	38.130012
15.976	0	0	38.130012
16.001	0	0	38.130012
16.025	0	0	38.130012
16.05	0	0	38.130012
16.076	0	0	38.130012
16.101	0	0	38.130012
16.125	0	0	38.130012
16.15	0	0	38.130012
16.175	0	0	38.130012
16.201	0	0	38.130012
16.226	0	0	38.130012
16.25	0	0	38.130012
16.275	0	0	38.130012
16.3	0	0	38.130012
16.326	0	0	38.130012
16.351	0	0	38.130012
16.375	0	0	38.130012
16.4	0	0	38.130012
16.427	0	0	38.130012
16.451	0	0	38.130012
16.476	0	0	38.130012
16.5	0	0	38.130012
16.525	0	0	38.130012
16.551	0	0	38.130012
16.576	0	0	38.130012
16.601	0	0	38.130012
16.625	0	0	38.130012
16.65	0	0	38.130012
16.676	0	0	38.130012
16.701	0	0	38.130012
16.726	0	0	38.130012
16.75	0	0	38.130012
16.775	0	0	38.130012
16.801	0	0	38.130012
16.826	0	0	38.130012
16.85	0	0	38.130012
16.875	0	0	38.130012
16.9	0	0	38.130012
16.926	0	0	38.130012
16.951	0	0	38.130012
16.975	0	0	38.130012
17	0	0	38.130012
17.025	0	0	38.130012
17.051	0	0	38.130012
17.076	0	0	38.130012
17.1	0	0	38.130012
17.125	0	0	38.130012
17.152	0	0	38.130012
17.176	0	0	38.130012
17.201	0	0	38.130012
17.225	0	0	38.130012
17.25	0	0	38.130012
17.276	0	0	38.130012
17.301	0	0	38.130012
17.326	0	0	38.130012
17.35	0	0	38.130012
17.375	0	0	38.130012
17.401	0	0	38.130012
17.426	0	0	38.130012
17.451	0	0	38.130012
17.475	0	0	38.130012
17.5	0	0	38.130012
17.526	0	0	38.130012
17.551	0	0	38.130012
17.575	0	0	38.130012
17.6	0	0	38.130012
17.625	34.677765	21.406227	38.563484
17.651	34.677765	23.14619	39.465106
17.676	34.677765	24.519523	40.33205
17.7	34.677765	25.853252	41.164317
17.725	34.677765	27.342875	42.031261
17.75	34.677765	28.665433	42.898205
17.776	34.677765	29.582248	43.799827
17.801	34.677765	30.073153	44.666771
17.825	34.677765	30.44321	45.499037
17.85	34.677765	31.114833	46.365981
17.876	34.677765	31.853485	47.267603
17.901	34.677765	32.149553	48.134547
17.926	34.677765	32.203091	49.001492
17.95	34.677765	32.575393	49.833758
17.975	34.677765	33.073958	50.700702
18.001	34.677765	33.126002	51.602324
18.026	34.677765	32.995738	52.469268
18.051	34.677765	33.255756	53.336212
18.075	34.677765	33.718736	54.168479
18.1	34.677765	34.023889	55.035423
18.126	34.677765	34.351412	55.937045
18.151	34.677765	34.849285	56.803989
18.176	34.677765	35.071022	57.670933
18.2	34.677765	34.675843	58.503199
18.225	34.677765	34.049195	59.370143
18.251	34.677765	33.795282	60.271765
18.276	34.677765	33.97322	61.138709
18.3	34.677765	33.922476	61.970976
18.325	34.677765	33.307516	62.83792
18.35	34.677765	33.126002	63.704864
18.376	34.677765	34.049195	64.606486
18.401	34.677765	35.071022	65.47343
18.425	34.677765	35.55882	66.305696
18.45	34.677765	35.727976	67.17264
18.475	34.677765	35.534589	68.039584
18.501	34.677765	35.193605	68.941206
18.526	34.677765	35.315763	69.80815
18.55	34.677765	35.968248	70.640417
18.575	34.677765	36.726555	71.507361
18.601	34.677765	37.285166	72.408983
18.626	34.677765	37.30826	73.275927
18.651	34.677765	36.58557	74.142871
18.675	34.677765	35.583034	74.975137
18.7	34.677765	35.120106	75.842081
18.726	34.677765	35.486078	76.743703
18.751	34.677765	36.183128	77.610647
18.776	34.677765	36.890357	78.477592
18.8	34.677765	37.858288	79.309858
18.825	34.677765	38.824274	80.176802
18.851	34.677765	38.979261	81.078424
18.876	34.677765	38.400439	81.945368
18.9	34.677765	38.220577	82.777634
18.925	34.677765	38.579463	83.644578
18.95	34.677765	38.355553	84.511523
18.976	34.677765	37.858288	85.413144
19.001	34.677765	38.265622	86.280089
19.025	34.677765	38.979261	87.112355
19.05	34.677765	38.957158	87.979299
19.075	34.677765	38.265622	88.846243
19.101	34.677765	37.538418	89.747865
19.126	34.677765	37.377456	90.614809
19.15	34.677765	37.698692	91.447076
19.175	34.677765	38.039864	92.31402
19.2	34.677765	38.400439	93.180964
19.226	34.677765	38.713188	94.082586
19.251	34.677765	38.490056	94.94953
19.275	34.677765	37.949185	95.781796
19.3	34.677765	37.858288	96.64874
19.326	34.677765	38.0625	97.550362
19.351	34.677765	38.039864	98.417306
19.376	34.677765	38.085123	99.28425
19.4	34.677765	38.757661	100.11652
19.425	34.677765	39.636631	100.98346
19.451	34.677765	39.636631	101.88508
19.476	34.677765	38.802082	102.75203
19.501	34.677765	38.400439	103.61897
19.525	34.677765	38.890773	104.45124
19.55	34.677765	39.353119	105.31818
19.576	34.677765	39.155639	106.2198
19.601	34.677765	38.668665	107.08675
19.625	34.677765	38.355553	107.91901
19.65	34.677765	38.198035	108.78596
19.675	34.677765	37.881033	109.6529
19.701	34.677765	37.238935	110.55452
19.726	34.677765	36.75	111.42147
19.75	34.677765	36.867001	112.25373
19.775	34.677765	37.169481	113.12068
19.8	34.677765	37.169481	113.98762
19.826	34.677765	36.983632	114.88924
19.851	34.677765	36.820245	115.75619
19.875	34.677765	36.538454	116.58845
19.9	34.677765	35.968248	117.4554
19.927	34.677765	35.364508	118.3917
19.951	34.677765	35.071022	119.22396
19.976	34.677765	34.526484	120.09091
20	34.677765	32.969624	120.92318
20.025	34.677765	31.390434	121.79012
20.051	34.677765	31.059419	122.69174
20.076	34.677765	31.003906	123.55869
20.101	34.677765	30.130381	124.42563
20.125	34.677765	28.934598	125.2579
20.15	34.677765	27.965799	126.12484
20.176	34.677765	27.026029	127.02646
20.201	34.677765	26.151377	127.89341
20.226	34.677765	25.212302	128.76035
20.25	34.677765	22.808818	129.59262
20.275	34.677765	0	130.45956
20.301	0	0	130.91037
20.326	0	0	130.91037
20.35	0	0	130.91037
20.375	0	0	130.91037
20.4	0	0	130.91037
20.426	0	0	130.91037
20.451	0	0	130.91037
20.475	0	0	130.91037
20.5	0	0	130.91037
20.525	0	0	130.91037
20.551	0	0	130.91037
20.576	0	0	130.91037
20.6	0	0	130.91037
20.625	0	0	130.91037
20.652	0	0	130.91037
20.676	0	0	130.91037
20.701	0	0	130.91037
20.725	0	0	130.91037
20.75	0	0	130.91037
20.776	0	0	130.91037
20.801	0	0	130.91037
20.826	0	0	130.91037
20.85	0	0	130.91037
20.875	0	0	130.91037
20.901	0	0	130.91037
20.926	0	0	130.91037
20.951	0	0	130.91037
20.975	0	0	130.91037
21	0	0	130.91037
21.026	0	0	130.91037
21.051	0	0	130.91037
21.075	0	0	130.91037
21.1	0	0	130.91037
21.125	0	0	130.91037
21.151	0	0	130.91037
21.176	0	0	130.91037
21.2	0	0	130.91037
21.225	0	0	130.91037
21.25	0	0	130.91037
21.276	0	0	130.91037
21.301	0	0	130.91037
21.325	0	0	130.91037
21.35	0	0	130.91037
21.377	0	0	130.91037
21.401	0	0	130.91037
21.426	0	0	130.91037
21.45	0	0	130.91037
21.475	0	0	130.91037
21.501	0	0	130.91037
21.526	0	0	130.91037
21.551	0	0	130.91037
21.575	0	0	130.91037
21.6	0	0	130.91037
21.626	0	0	130.91037
21.651	0	0	130.91037
21.676	0	0	130.91037
21.7	0	0	130.91037
21.725	0	0	130.91037
21.751	0	0	130.91037
21.776	0	0	130.91037
21.8	0	0	130.91037
21.825	0	0	130.91037
21.85	0	0	130.91037
21.876	0	0	130.91037
21.901	0	0	130.91037
21.925	0	0	130.91037
21.95	0	0	130.91037
21.975	0	0	130.91037
22.001	0	0	130.91037
22.026	0	0	130.91037
22.05	0	0	130.91037
22.075	0	0	130.91037
22.102	0	0	130.91037
22.126	0	0	130.91037
22.151	0	0	130.91037
22.175	0	0	130.91037
22.2	0	0	130.91037
22.226	0	0	130.91037
22.251	0	0	130.91037
22.276	0	0	130.91037
22.3	0	0	130.91037
22.325	0	0	130.91037
22.351	0	0	130.91037
22.376	0	0	130.91037
22.401	0	0	130.91037
22.425	0	0	130.91037
22.45	0	0	130.91037
22.476	0	0	130.91037
22.501	0	0	130.91037
22.525	0	0	130.91037
22.55	0	0	130.91037
22.575	0	0	130.91037
22.601	0	0	130.91037
22.626	0	0	130.91037
22.65	0	0	130.91037
22.675	0	0	130.91037
22.7	0	0	130.91037
22.726	0	0	130.91037
22.751	0	0	130.91037
22.775	0	0	130.91037
22.8	0	0	130.91037
22.827	0	0	130.91037
22.851	0	0	130.91037
22.876	0	0	130.91037
22.9	0	0	130.91037
22.925	0	0	130.91037
22.951	0	0	130.91037
22.976	0	0	130.91037
23.001	0	0	130.91037
23.025	0	0	130.91037
23.05	0	0	130.91037
23.076	0	0	130.91037
23.101	0	0	130.91037
23.126	0	0	130.91037
23.15	0	0	130.91037
23.175	0	0	130.91037
23.201	0	0	130.91037
23.226	0	0	130.91037
23.25	0	0	130.91037
23.275	0	0	130.91037
23.3	0	0	130.91037
23.326	0	0	130.91037
23.351	0	0	130.91037
23.375	0	0	130.91037
23.4	0	0	130.91037
23.425	0	0	130.91037
23.451	0	0	130.91037
23.476	0	0	130.91037
23.5	0	0	130.91037
23.525	0	0	130.91037
23.552	0	0	130.91037
23.576	0	0	130.91037
23.601	0	0	130.91037
23.625	0	0	130.91037
23.65	0	0	130.91037
23.676	0	0	130.91037
23.701	0	0	130.91037
23.726	0	0	130.91037
23.75	0	0	130.91037
23.775	0	0	130.91037
23.801	0	0	130.91037
23.826	0	0	130.91037
23.851	0	0	130.91037
23.875	0	0	130.91037
23.9	0	0	130.91037
23.926	0	0	130.91037
23.951	0	0	130.91037
23.975	0	0	130.91037
24	0	0	130.91037
24.025	0	0	130.91037
24.051	0	0	130.91037
24.076	0	0	130.91037
24.1	0	0	130.91037
24.125	0	0	130.91037
24.15	0	0	130.91037
24.176	0	0	130.91037
24.201	0	0	130.91037
24.225	0	0	130.91037
24.25	0	0	130.91037
24.276	0	0	130.91037
24.301	0	0	130.91037
24.326	0	0	130.91037
24.35	0	0	130.91037
24.375	0	0	130.91037
24.401	0	0	130.91037
24.426	0	0	130.91037
24.451	0	0	130.91037
24.475	0	0	130.91037
24.5	0	0	130.91037
24.526	0	0	130.91037
24.551	0	0	130.91037
24.576	0	0	130.91037
24.6	0	0	130.91037
24.625	0	0	130.91037
24.651	0	0	130.91037
24.676	0	0	130.91037
24.7	0	0	130.91037
24.725	0	0	130.91037
24.75	0	0	130.91037
24.776	0	0	130.91037
24.801	0	0	130.91037
24.825	0	0	130.91037
24.85	0	0	130.91037
24.875	0	0	130.91037
24.901	0	0	130.91037
24.926	0	0	130.91037
24.95	0	0	130.91037
24.975	0	0	130.91037
25.001	0	0	130.91037
25.026	0	0	130.91037
25.051	0	0	130.91037
25.075	0	0	130.91037
25.1	0	0	130.91037
25.126	0	0	130.91037
25.151	0	0	130.91037
25.176	0	0	130.91037
25.2	0	0	130.91037
25.225	0	0	130.91037
25.251	0	0	130.91037
25.276	0	0	130.91037
25.3	0	0	130.91037
25.325	0	0	130.91037
25.35	0	0	130.91037
25.376	0	0	130.91037
25.401	0	0	130.91037
25.425	0	0	130.91037
25.45	0	0	130.91037
25.475	0	0	130.91037
25.501	0	0	130.91037
25.526	0	0	130.91037
25.55	0	0	130.91037
25.575	0	0	130.91037
25.6	0	0	130.91037
25.626	0	0	130.91037
25.651	0	0	130.91037
25.675	0	0	130.91037
25.7	0	0	130.91037
25.726	0	0	130.91037
25.751	0	0	130.91037
25.776	0	0	130.91037
25.8	0	0	130.91037
25.825	0	0	130.91037
25.851	0	0	130.91037
25.876	0	0	130.91037
25.901	0	0	130.91037
25.925	0	0	130.91037
25.95	0	0	130.91037
25.976	0	0	130.91037
26.001	0	0	130.91037
26.025	0	0	130.91037
26.05	0	0	130.91037
26.075	0	0	130.91037
26.101	0	0	130.91037
26.126	0	0	130.91037
26.15	0	0	130.91037
26.175	0	0	130.91037
26.2	0	0	130.91037
26.226	0	0	130.91037
26.251	0	0	130.91037
26.275	0	0	130.91037
26.3	0	0	130.91037
26.327	0	0	130.91037
26.351	0	0	130.91037
26.376	0	0	130.91037
26.4	0	0	130.91037
26.425	0	0	130.91037
26.451	0	0	130.91037
26.476	0	0	130.91037
26.501	0	0	130.91037
26.525	0	0	130.91037
26.55	0	0	130.91037
26.576	0	0	130.91037
26.601	0	0	130.91037
26.626	0	0	130.91037
26.65	0	0	130.91037
26.675	0	0	130.91037
26.701	0	0	130.91037
26.726	0	0	130.91037
26.75	0	0	130.91037
26.775	0	0	130.91037
26.8	0	0	130.91037
26.826	0	0	130.91037
26.851	0	0	130.91037
26.875	0	0	130.91037
26.9	0	0	130.91037
26.925	0	0	130.91037
26.951	0	0	130.91037
26.976	0	0	130.91037
27	0	0	130.91037
27.025	0	0	130.91037
27.052	0	0	130.91037
27.076	0	0	130.91037
27.101	0	0	130.91037
27.125	0	0	130.91037
27.15	0	0	130.91037
27.176	0	0	130.91037
27.201	0	0	130.91037
27.226	0	0	130.91037
27.25	0	0	130.91037
27.275	0	0	130.91037
27.301	0	0	130.91037
27.326	0	0	130.91037
27.351	0	0	130.91037
27.375	0	0	130.91037
27.4	0	0	130.91037
27.426	0	0	130.91037
27.451	0	0	130.91037
27.475	0	0	130.91037
27.5	0	0	130.91037
27.525	0	0	130.91037
27.551	0	0	130.91037
27.576	0	0	130.91037
27.6	0	0	130.91037
27.625	0	0	130.91037
27.65	0	0	130.91037
27.676	0	0	130.91037
27.701	0	0	130.91037
27.725	0	0	130.91037
27.75	0	0	130.91037
27.777	0	0	130.91037
27.801	0	0	130.91037
27.826	0	0	130.91037
27.85	0	0	130.91037
27.875	0	0	130.91037
27.901	0	0	130.91037
27.926	0	0	130.91037
27.951	0	0	130.91037
27.975	0	0	130.91037
28	0	0	130.91037
28.026	0	0	130.91037
28.051	0	0	130.91037
28.076	0	0	130.91037
28.1	0	0	130.91037
28.125	0	0	130.91037
28.151	0	0	130.91037
28.176	0	0	130.91037
28.2	0	0	130.91037
28.225	0	0	130.91037
28.25	0	0	130.91037
28.276	0	0	130.91037
28.301	0	0	130.91037
28.325	0	0	130.91037
28.35	0	0	130.91037
28.375	0	0	130.91037
28.401	0	0	130.91037
28.426	0	0	130.91037
28.45	0	0	130.91037
28.475	0	0	130.91037
28.502	0	0	130.91037
28.526	0	0	130.91037
28.551	0	0	130.91037
28.575	0	0	130.91037
28.6	0	0	130.91037
28.626	0	0	130.91037
28.651	0	0	130.91037
28.676	0	0	130.91037
28.7	0	0	130.91037
28.725	0	0	130.91037
28.751	0	0	130.91037
28.776	0	0	130.91037
28.801	0	0	130.91037
28.825	0	0	130.91037
28.85	0	0	130.91037
28.876	0	0	130.91037
28.901	0	0	130.91037
28.925	0	0	130.91037
28.95	0	0	130.91037
28.975	0	0	130.91037
29.001	0	0	130.91037
29.026	0	0	130.91037
29.05	0	0	130.91037
29.075	0	0	130.91037
29.1	0	0	130.91037
29.126	0	0	130.91037
29.151	0	0	130.91037
29.175	0	0	130.91037
29.2	0	0	130.91037
29.227	0	0	130.91037
29.251	0	0	130.91037
29.276	0	0	130.91037
29.3	0	0	130.91037
29.325	0	0	130.91037
29.351	0	0	130.91037
29.376	0	0	130.91037
29.401	0	0	130.91037
29.425	0	0	130.91037
29.45	0	0	130.91037
29.476	0	0	130.91037
29.501	0	0	130.91037
29.526	0	0	130.91037
29.55	0	0	130.91037
29.575	0	0	130.91037
29.601	0	0	130.91037
29.626	0	0	130.91037
29.65	0	0	130.91037
29.675	0	0	130.91037
29.7	0	0	130.91037
29.726	0	0	130.91037
29.751	0	0	130.91037
29.775	0	0	130.91037
29.8	0	0	130.91037
29.825	0	0	130.91037
29.851	0	0	130.91037
29.876	0	0	130.91037
29.9	0	0	130.91037
29.925	0	0	130.91037
29.952	0	0	130.91037
29.976	0	0	130.91037
30.001	0	0	130.91037
30.025	0	0	130.91037
30.05	0	0	130.91037
30.076	0	0	130.91037
30.101	0	0	130.91037
30.126	0	0	130.91037
30.15	0	0	130.91037
30.175	0	0	130.91037
30.201	0	0	130.91037
30.226	0	0	130.91037
30.251	0	0	130.91037
30.275	0	0	130.91037
30.3	0	0	130.91037
30.326	0	0	130.91037
30.351	0	0	130.91037
30.375	0	0	130.91037
30.4	0	0	130.91037
30.425	0	0	130.91037
30.451	0	0	130.91037
30.476	0	0	130.91037
30.5	0	0	130.91037
30.525	0	0	130.91037
30.55	0	0	130.91037
30.576	0	0	130.91037
30.601	0	0	130.91037
30.625	0	0	130.91037
30.65	0	0	130.91037
30.676	0	0	130.91037
30.701	0	0	130.91037
30.726	0	0	130.91037
30.75	0	0	130.91037
30.775	0	0	130.91037
30.801	0	0	130.91037
30.826	0	0	130.91037
30.851	0	0	130.91037
30.875	0	0	130.91037
30.9	0	0	130.91037
30.926	0	0	130.91037
30.951	0	0	130.91037
30.976	0	0	130.91037
31	0	0	130.91037
31.025	0	0	130.91037
31.051	0	0	130.91037
31.076	0	0	130.91037
31.1	0	0	130.91037
31.125	0	0	130.91037
31.15	0	0	130.91037
31.176	0	0	130.91037
31.201	0	0	130.91037
31.225	0	0	130.91037
31.25	0	0	130.91037
31.275	0	0	130.91037
31.301	0	0	130.91037
31.326	0	0	130.91037
31.35	0	0	130.91037
31.375	0	0	130.91037
31.401	0	0	130.91037
31.426	0	0	130.91037
31.451	0	0	130.91037
31.475	0	0	130.91037
31.5	0	0	130.91037
31.526	0	0	130.91037
31.551	0	0	130.91037
31.576	0	0	130.91037
31.6	0	0	130.91037
31.625	0	0	130.91037
31.651	0	0	130.91037
31.676	0	0	130.91037
31.7	0	0	130.91037
31.725	0	0	130.91037
31.75	0	0	130.91037
31.776	0	0	130.91037
31.801	0	0	130.91037
31.825	0	0	130.91037
31.85	0	0	130.91037
31.875	0	0	130.91037
31.901	0	0	130.91037
31.926	0	0	130.91037
31.95	0	0	130.91037
31.975	0	0	130.91037
32	0	0	130.91037
32.026	0	0	130.91037
32.051	0	0	130.91037
32.075	0	0	130.91037
32.1	0	0	130.91037
32.126	0	0	130.91037
32.151	0	0	130.91037
32.176	0	0	130.91037
32.2	0	0	130.91037
32.225	0	0	130.91037
32.251	0	0	130.91037
32.276	0	0	130.91037
32.301	0	0	130.91037
32.325	0	0	130.91037
32.35	0	0	130.91037
32.376	0	0	130.91037
32.401	0	0	130.91037
32.425	0	0	130.91037
32.45	0	0	130.91037
32.475	0	0	130.91037
32.501	0	0	130.91037
32.526	0	0	130.91037
32.55	0	0	130.91037
32.575	0	0	130.91037
32.6	0	0	130.91037
32.626	0	0	130.91037
32.651	0	0	130.91037
32.675	0	0	130.91037
32.7	0	0	130.91037
32.727	0	0	130.91037
32.751	0	0	130.91037
32.776	0	0	130.91037
32.8	0	0	130.91037
32.825	0	0	130.91037
32.851	0	0	130.91037
32.876	0	0	130.91037
32.901	0	0	130.91037
32.925	0	0	130.91037
32.95	0	0	130.91037
32.976	0	0	130.91037
33.001	0	0	130.91037
33.026	0	0	130.91037
33.05	0	0	130.91037
33.075	0	0	130.91037
33.101	0	0	130.91037
33.126	0	0	130.91037
33.15	0	0	130.91037
33.175	0	0	130.91037
33.2	0	0	130.91037
33.226	0	0	130.91037
33.251	0	0	130.91037
33.275	0	0	130.91037
33.3	0	0	130.91037
33.325	0	0	130.91037
33.351	0	0	130.91037
33.376	0	0	130.91037
33.4	0	0	130.91037
33.425	0	0	130.91037
33.452	0	0	130.91037
33.476	0	0	130.91037
33.501	0	0	130.91037
33.525	0	0	130.91037
33.55	0	0	130.91037
33.576	0	0	130.91037
33.601	0	0	130.91037
33.626	0	0	130.91037
33.65	0	0	130.91037
33.675	0	0	130.91037
33.701	0	0	130.91037
33.726	0	0	130.91037
33.751	0	0	130.91037
33.775	0	0	130.91037
33.8	0	0	130.91037
33.826	0	0	130.91037
33.851	0	0	130.91037
33.875	0	0	130.91037
33.9	0	0	130.91037
33.925	0	0	130.91037
33.951	0	0	130.91037
33.976	0	0	130.91037
34	0	0	130.91037
34.025	0	0	130.91037
34.05	0	0	130.91037
34.076	0	0	130.91037
34.101	0	0	130.91037
34.125	0	0	130.91037
34.15	0	0	130.91037
34.177	0	0	130.91037
34.201	0	0	130.91037
34.226	0	0	130.91037
34.25	0	0	130.91037
34.275	0	0	130.91037
34.301	0	0	130.91037
34.326	0	0	130.91037
34.351	0	0	130.91037
34.375	0	0	130.91037
34.4	0	0	130.91037
34.426	0	0	130.91037
34.451	0	0	130.91037
34.476	0	0	130.91037
34.5	0	0	130.91037
34.525	0	0	130.91037
34.551	0	0	130.91037
34.576	0	0	130.91037
34.6	0	0	130.91037
34.625	0	0	130.91037
34.65	0	0	130.91037
34.676	0	0	130.91037
34.701	0	0	130.91037
34.725	0	0	130.91037
34.75	0	0	130.91037
34.775	0	0	130.91037
34.801	0	0	130.91037
34.826	0	0	130.91037
34.85	0	0	130.91037
34.875	0	0	130.91037
34.902	0	0	130.91037
34.926	0	0	130.91037
34.951	0	0	130.91037
34.975	0	0	130.91037
35	0	0	130.91037
35.026	0	0	130.91037
35.051	0	0	130.91037
35.076	0	0	130.91037
35.1	0	0	130.91037
35.125	0	0	130.91037
35.151	0	0	130.91037
35.176	0	0	130.91037
35.201	0	0	130.91037
35.225	0	0	130.91037
35.25	0	0	130.91037
35.276	0	0	130.91037
35.301	0	0	130.91037
35.325	0	0	130.91037
35.35	0	0	130.91037
35.375	0	0	130.91037
35.401	0	0	130.91037
35.426	0	0	130.91037
35.45	0	0	130.91037
35.475	0	0	130.91037
35.5	0	0	130.91037
35.526	0	0	130.91037
35.551	0	0	130.91037
35.575	0	0	130.91037
35.6	0	0	130.91037
35.627	0	0	130.91037
35.651	0	0	130.91037
35.676	0	0	130.91037
35.7	0	0	130.91037
35.725	0	0	130.91037
35.751	0	0	130.91037
35.776	0	0	130.91037
35.801	0	0	130.91037
35.825	0	0	130.91037
35.85	0	0	130.91037
35.876	26.298378	21	131.25225
35.901	26.298378	22.921827	131.90971
35.926	26.298378	24.798957	132.56717
35.95	26.298378	26.25	133.19833
35.975	26.298378	27.2798	133.85579
36.001	26.298378	28.088727	134.53955
36.026	26.298378	28.635369	135.19701
36.05	26.298378	29.142229	135.82817
36.075	26.298378	30.158954	136.48563
36.1	26.298378	31.55464	137.14309
36.126	26.298378	32.680986	137.82685
36.151	26.298378	33.047906	138.4843
36.175	26.298378	32.864958	139.11547
36.2	26.298378	32.8125	139.77293
36.225	26.298378	32.995738	140.43038
36.251	26.298378	33.281646	141.11414
36.276	26.298378	33.513757	141.7716
36.3	26.298378	33.255756	142.40276
36.325	26.298378	32.522468	143.06022
36.352	26.298378	31.961464	143.77028
36.376	26.298378	31.988401	144.40144
36.401	26.298378	32.203091	145.0589
36.425	26.298378	32.12275	145.69006
36.45	26.298378	31.853485	146.34752
36.476	26.298378	31.772261	147.03128
36.501	26.298378	32.149553	147.68874
36.526	26.298378	32.601824	148.3462
36.55	26.298378	32.25654	148.97736
36.575	26.298378	31.059419	149.63482
36.601	26.298378	30.044498	150.31857
36.626	26.298378	29.727473	150.97603
36.651	26.298378	29.348392	151.63349
36.675	26.298378	28.575148	152.26465
36.7	26.298378	28.02733	152.92211
36.726	26.298378	27.624929	153.60587
36.751	26.298378	26.737658	154.26333
36.775	26.298378	25.786534	154.89449
36.8	26.298378	25.517916	155.55195
36.825	26.298378	25.652577	156.20941
36.851	26.298378	25.719642	156.89317
36.876	26.298378	25.719642	157.55063
36.9	26.298378	25.786534	158.18179
36.925	26.298378	26.184293	158.83925
36.95	26.298378	27.089695	159.49671
36.976	26.298378	27.873248	160.18047
37.001	26.298378	27.593732	160.83793
37.025	26.298378	26.64084	161.46909
37.05	26.298378	26.315543	162.12655
37.076	26.298378	26.25	162.8103
37.101	26.298378	25.314583	163.46776
37.126	26.298378	24.58968	164.12522
37.15	26.298378	25.517916	164.75638
37.175	26.298378	26.866205	165.41384
37.201	26.298378	27.089695	166.0976
37.226	26.298378	26.151377	166.75506
37.251	26.298378	25.109603	167.41252
37.275	26.298378	25.040904	168.04368
37.3	26.298378	25.585335	168.70114
37.326	26.298378	26.052381	169.3849
37.351	26.298378	26.60849	170.04236
37.376	26.298378	27.248208	170.69982
37.4	26.298378	27.216579	171.33098
37.425	26.298378	26.315543	171.98844
37.451	26.298378	25.686131	172.6722
37.476	26.298378	25.719642	173.32966
37.5	26.298378	25.416453	173.96082
37.525	26.298378	24.972016	174.61828
37.55	26.298378	25.517916	175.27574
37.576	26.298378	26.478691	175.95949
37.601	26.298378	26.673152	176.61695
37.625	26.298378	26.315543	177.24811
37.65	26.298378	26.052381	177.90557
37.675	26.298378	25.986174	178.56303
37.701	26.298378	26.184293	179.24679
37.726	26.298378	26.673152	179.90425
37.75	26.298378	26.64084	180.53541
37.775	26.298378	25.919798	181.19287
37.801	26.298378	25.585335	181.87663
37.826	26.298378	25.212302	182.53409
37.851	26.298378	24.27238	183.19155
37.875	26.298378	23.950877	183.82271
37.9	26.298378	24.27238	184.48017
37.926	26.298378	24.343249	185.16393
37.951	26.298378	23.986813	185.82138
37.976	26.298378	23.294564	186.47884
38	26.298378	22.771024	187.11001
38.025	26.298378	22.42801	187.76746
38.051	26.298378	21.646305	188.45122
38.076	26.298378	21.163427	189.10868
38.1	26.298378	22.040623	189.73984
38.125	26.298378	22.884219	190.3973
38.15	26.298378	22.15755	191.05476
38.176	26.298378	20.876591	191.73852
38.201	26.298378	20.501905	192.39598
38.225	26.298378	20.585758	193.02714
38.25	26.298378	20.543875	193.6846
38.275	26.298378	20.585758	194.34206
38.301	26.298378	21.365952	195.02582
38.326	26.298378	22.996858	195.68328
38.35	26.298378	24.094297	196.31444
38.375	26.298378	23.914888	196.9719
38.4	26.298378	23.183372	197.62936
38.426	26.298378	22.466381	198.31311
38.451	26.298378	21.962326	198.97057
38.475	26.298378	21.883748	199.60173
38.5	26.298378	22.118643	200.25919
38.526	26.298378	22.389573	200.94295
38.551	26.298378	22.466381	201.60041
38.576	26.298378	22.118643	202.25787
38.6	26.298378	21.081872	202.88903
38.625	26.298378	0	203.54649
38.651	0	0	203.88837
38.676	0	0	203.88837
38.701	0	0	203.88837
38.725	0	0	203.88837
38.75	0	0	203.88837
38.776	0	0	203.88837
38.801	0	0	203.88837
38.825	0	0	203.88837
38.85	0	0	203.88837
38.875	0	0	203.88837
38.901	0	0	203.88837
38.926	0	0	203.88837
38.95	0	0	203.88837
38.975	0	0	203.88837
39	0	0	203.88837
39.026	0	0	203.88837
39.051	0	0	203.88837
39.075	0	0	203.88837
39.1	0	0	203.88837
39.127	0	0	203.88837
39.151	0	0	203.88837
39.176	0	0	203.88837
39.2	0	0	203.88837
39.225	0	0	203.88837
39.251	0	0	203.88837
39.276	0	0	203.88837
39.301	0	0	203.88837
39.325	0	0	203.88837
39.35	0	0	203.88837
39.376	0	0	203.88837
39.401	0	0	203.88837
39.426	0	0	203.88837
39.45	0	0	203.88837
39.475	0	0	203.88837
39.501	0	0	203.88837
39.526	0	0	203.88837
39.55	0	0	203.88837
39.575	0	0	203.88837
39.6	0	0	203.88837
39.626	0	0	203.88837
39.651	0	0	203.88837
39.675	0	0	203.88837
39.7	0	0	203.88837
39.725	0	0	203.88837
39.751	0	0	203.88837
39.776	0	0	203.88837
39.8	0	0	203.88837
39.825	0	0	203.88837
39.852	0	0	203.88837
39.876	0	0	203.88837
39.901	0	0	203.88837
39.925	0	0	203.88837
39.95	0	0	203.88837
39.976	0	0	203.88837
40.001	0	0	203.88837
40.026	0	0	203.88837
40.05	0	0	203.88837
40.075	0	0	203.88837
40.101	0	0	203.88837
40.126	0	0	203.88837
40.151	0	0	203.88837
40.175	0	0	203.88837
40.2	0	0	203.88837
40.226	0	0	203.88837
40.251	0	0	203.88837
40.275	0	0	203.88837
40.3	0	0	203.88837
40.325	0	0	203.88837
40.351	0	0	203.88837
40.376	0	0	203.88837
40.4	0	0	203.88837
40.425	0	0	203.88837
40.45	0	0	203.88837
40.476	0	0	203.88837
40.501	0	0	203.88837
40.525	0	0	203.88837
40.55	0	0	203.88837
40.577	0	0	203.88837
40.601	0	0	203.88837
40.626	0	0	203.88837
40.65	0	0	203.88837
40.675	0	0	203.88837
40.701	0	0	203.88837
40.726	0	0	203.88837
40.751	0	0	203.88837
40.775	0	0	203.88837
40.8	0	0	203.88837
40.826	0	0	203.88837
40.851	0	0	203.88837
40.876	0	0	203.88837
40.9	0	0	203.88837
40.925	0	0	203.88837
40.951	0	0	203.88837
40.976	0	0	203.88837
41	0	0	203.88837
41.025	0	0	203.88837
41.05	0	0	203.88837
41.076	0	0	203.88837
41.101	0	0	203.88837
41.125	0	0	203.88837
41.15	0	0	203.88837
41.175	0	0	203.88837
41.201	0	0	203.88837
41.226	0	0	203.88837
41.25	0	0	203.88837
41.275	0	0	203.88837
41.302	0	0	203.88837
41.326	0	0	203.88837
41.351	0	0	203.88837
41.375	0	0	203.88837
41.4	0	0	203.88837
41.426	0	0	203.88837
41.451	0	0	203.88837
41.476	0	0	203.88837
41.5	0	0	203.88837
41.525	0	0	203.88837
41.551	0	0	203.88837
41.576	0	0	203.88837
41.601	0	0	203.88837
41.625	0	0	203.88837
41.65	0	0	203.88837
41.676	0	0	203.88837
41.701	0	0	203.88837
41.725	0	0	203.88837
41.75	0	0	203.88837
41.775	0	0	203.88837
41.801	0	0	203.88837
41.826	0	0	203.88837
41.85	0	0	203.88837
41.875	0	0	203.88837
41.9	0	0	203.88837
41.926	0	0	203.88837
41.951	0	0	203.88837
41.975	0	0	203.88837
42	0	0	203.88837
42.027	0	0	203.88837
42.051	0	0	203.88837
42.076	0	0	203.88837
42.1	0	0	203.88837
42.125	0	0	203.88837
42.151	0	0	203.88837
42.176	0	0	203.88837
42.201	0	0	203.88837
42.225	0	0	203.88837
42.25	0	0	203.88837
42.276	0	0	203.88837
42.301	0	0	203.88837
42.326	0	0	203.88837
42.35	0	0	203.88837
42.375	0	0	203.88837
42.401	0	0	203.88837
42.426	0	0	203.88837
42.45	0	0	203.88837
42.475	0	0	203.88837
42.5	0	0	203.88837
42.526	0	0	203.88837
42.551	0	0	203.88837
42.575	0	0	203.88837
42.6	0	0	203.88837
42.625	0	0	203.88837
42.651	0	0	203.88837
42.676	0	0	203.88837
42.7	0	0	203.88837
42.725	0	0	203.88837
42.752	0	0	203.88837
42.776	0	0	203.88837
42.801	0	0	203.88837
42.825	0	0	203.88837
42.85	0	0	203.88837
42.876	0	0	203.88837
42.901	0	0	203.88837
42.926	0	0	203.88837
42.95	0	0	203.88837
42.975	0	0	203.88837
43.001	0	0	203.88837
43.026	0	0	203.88837
43.051	0	0	203.88837
43.075	0	0	203.88837
43.1	0	0	203.88837
43.126	0	0	203.88837
43.151	0	0	203.88837
43.175	0	0	203.88837
43.2	0	0	203.88837
43.225	0	0	203.88837
43.251	0	0	203.88837
43.276	0	0	203.88837
43.3	0	0	203.88837
43.325	0	0	203.88837
43.35	0	0	203.88837
43.376	0	0	203.88837
43.401	0	0	203.88837
43.425	0	0	203.88837
43.45	0	0	203.88837
43.476	0	0	203.88837
43.501	0	0	203.88837
43.526	0	0	203.88837
43.55	0	0	203.88837
43.575	0	0	203.88837
43.601	0	0	203.88837
43.626	0	0	203.88837
43.651	0	0	203.88837
43.675	0	0	203.88837
43.7	0	0	203.88837
43.726	0	0	203.88837
43.751	0	0	203.88837
43.776	0	0	203.88837
43.8	0	0	203.88837
43.825	0	0	203.88837
43.851	0	0	203.88837
43.876	0	0	203.88837
43.9	0	0	203.88837
43.925	0	0	203.88837
43.95	0	0	203.88837
43.976	0	0	203.88837
44.001	0	0	203.88837
44.025	0	0	203.88837
44.05	0	0	203.88837
44.075	0	0	203.88837
44.101	0	0	203.88837
44.126	0	0	203.88837
44.15	0	0	203.88837
44.175	0	0	203.88837
44.201	0	0	203.88837
44.226	0	0	203.88837
44.251	0	0	203.88837
44.275	0	0	203.88837
44.3	0	0	203.88837
44.326	0	0	203.88837
44.351	0	0	203.88837
44.376	0	0	203.88837
44.4	0	0	203.88837
44.425	0	0	203.88837
44.451	0	0	203.88837
44.476	0	0	203.88837
44.5	0	0	203.88837
44.525	0	0	203.88837
44.55	0	0	203.88837
44.576	0	0	203.88837
44.601	0	0	203.88837
44.625	0	0	203.88837
44.65	0	0	203.88837
44.675	0	0	203.88837
44.701	0	0	203.88837
44.726	0	0	203.88837
44.75	0	0	203.88837
44.775	0	0	203.88837
44.8	0	0	203.88837
44.826	0	0	203.88837
44.851	0	0	203.88837
44.875	0	0	203.88837
44.9	0	0	203.88837
44.926	0	0	203.88837
44.951	0	0	203.88837
44.976	0	0	203.88837
45	0	0	203.88837
45.025	0	0	203.88837
45.051	0	0	203.88837
45.076	0	0	203.88837
45.101	0	0	203.88837
45.125	0	0	203.88837
45.15	0	0	203.88837
45.176	0	0	203.88837
45.201	0	0	203.88837
45.225	0	0	203.88837
45.25	0	0	203.88837
45.275	0	0	203.88837
45.301	0	0	203.88837
45.326	0	0	203.88837
45.35	0	0	203.88837
45.375	0	0	203.88837
45.4	0	0	203.88837
45.426	0	0	203.88837
45.451	0	0	203.88837
45.475	0	0	203.88837
45.5	0	0	203.88837
45.527	0	0	203.88837
45.551	0	0	203.88837
45.576	0	0	203.88837
45.6	0	0	203.88837
45.625	0	0	203.88837
45.651	0	0	203.88837
45.676	0	0	203.88837
45.701	0	0	203.88837
45.725	0	0	203.88837
45.75	0	0	203.88837
45.776	0	0	203.88837
45.801	0	0	203.88837
45.826	0	0	203.88837
45.85	0	0	203.88837
45.875	0	0	203.88837
45.901	0	0	203.88837
45.926	0	0	203.88837
45.95	0	0	203.88837
45.975	0	0	203.88837
46	0	0	203.88837
46.026	0	0	203.88837
46.051	0	0	203.88837
46.075	0	0	203.88837
46.1	0	0	203.88837
46.125	0	0	203.88837
46.151	0	0	203.88837
46.176	0	0	203.88837
46.2	0	0	203.88837
46.225	0	0	203.88837
46.252	0	0	203.88837
46.276	0	0	203.88837
46.301	0	0	203.88837
46.325	0	0	203.88837
46.35	0	0	203.88837
46.376	0	0	203.88837
46.401	0	0	203.88837
46.426	0	0	203.88837
46.45	0	0	203.88837
46.475	0	0	203.88837
46.501	0	0	203.88837
46.526	0	0	203.88837
46.551	0	0	203.88837
46.575	0	0	203.88837
46.6	0	0	203.88837
46.626	0	0	203.88837
46.651	0	0	203.88837
46.675	0	0	203.88837
46.7	0	0	203.88837
46.725	0	0	203.88837
46.751	0	0	203.88837
46.776	0	0	203.88837
46.8	0	0	203.88837
46.825	0	0	203.88837
46.85	0	0	203.88837
46.876	0	0	203.88837
46.901	0	0	203.88837
46.925	0	0	203.88837
46.95	0	0	203.88837
46.977	0	0	203.88837
47.001	0	0	203.88837
47.026	0	0	203.88837
47.05	0	0	203.88837
47.075	0	0	203.88837
47.101	0	0	203.88837
47.126	0	0	203.88837
47.151	0	0	203.88837
47.175	0	0	203.88837
47.2	0	0	203.88837
47.226	0	0	203.88837
47.251	0	0	203.88837
47.276	0	0	203.88837
47.3	0	0	203.88837
47.325	0	0	203.88837
47.351	0	0	203.88837
47.376	0	0	203.88837
47.4	0	0	203.88837
47.425	0	0	203.88837
47.45	0	0	203.88837
47.476	0	0	203.88837
47.501	0	0	203.88837
47.525	0	0	203.88837
47.55	0	0	203.88837
47.575	0	0	203.88837
47.601	0	0	203.88837
47.626	0	0	203.88837
47.65	0	0	203.88837
47.675	0	0	203.88837
47.702	0	0	203.88837
47.726	0	0	203.88837
47.751	0	0	203.88837
47.775	0	0	203.88837
47.8	0	0	203.88837
47.826	0	0	203.88837
47.851	0	0	203.88837
47.876	0	0	203.88837
47.9	0	0	203.88837
47.925	0	0	203.88837
47.951	0	0	203.88837
47.976	0	0	203.88837
48.001	0	0	203.88837
48.025	0	0	203.88837
48.05	0	0	203.88837
48.076	0	0	203.88837
48.101	0	0	203.88837
48.125	0	0	203.88837
48.15	0	0	203.88837
48.175	0	0	203.88837
48.201	0	0	203.88837
48.226	0	0	203.88837
48.25	0	0	203.88837
48.275	0	0	203.88837
48.3	0	0	203.88837
48.326	0	0	203.88837
48.351	0	0	203.88837
48.375	0	0	203.88837
48.4	0	0	203.88837
48.427	0	0	203.88837
48.451	0	0	203.88837
48.476	0	0	203.88837
48.5	0	0	203.88837
48.525	0	0	203.88837
48.551	0	0	203.88837
48.576	0	0	203.88837
48.601	0	0	203.88837
48.625	0	0	203.88837
48.65	0	0	203.88837
48.676	0	0	203.88837
48.701	0	0	203.88837
48.726	0	0	203.88837
48.75	0	0	203.88837
48.775	0	0	203.88837
48.801	0	0	203.88837
48.826	0	0	203.88837
48.85	0	0	203.88837
48.875	0	0	203.88837
48.9	0	0	203.88837
48.926	0	0	203.88837
48.951	0	0	203.88837
48.975	0	0	203.88837
49	0	0	203.88837
49.025	0	0	203.88837
49.051	0	0	203.88837
49.076	0	0	203.88837
49.1	0	0	203.88837
49.125	0	0	203.88837
49.152	0	0	203.88837
49.176	0	0	203.88837
49.201	0	0	203.88837
49.225	0	0	203.88837
49.25	0	0	203.88837
49.276	0	0	203.88837
49.301	0	0	203.88837
49.326	0	0	203.88837
49.35	0	0	203.88837
49.375	0	0	203.88837
49.401	0	0	203.88837
49.426	0	0	203.88837
49.451	0	0	203.88837
49.475	0	0	203.88837
49.5	0	0	203.88837
49.526	0	0	203.88837
49.551	0	0	203.88837
49.575	0	0	203.88837
49.6	0	0	203.88837
49.625	0	0	203.88837
49.651	0	0	203.88837
49.676	0	0	203.88837
49.7	0	0	203.88837
49.725	0	0	203.88837
49.75	0	0	203.88837
49.776	0	0	203.88837
49.801	0	0	203.88837
49.825	0	0	203.88837
49.85	0	0	203.88837
49.876	0	0	203.88837
49.901	0	0	203.88837
49.926	0	0	203.88837
49.95	0	0	203.88837
49.975	0	0	203.88837
[truncated: 4,005 more rows]
