# Supplementary material for: Week Long Topography Study of Young Adults Using Electronic Cigarettes in Their Natural Environment
Source: PLoS One. 2016 Oct 13;11(10):e0164038. doi: 10.1371/journal.pone.0164038 (PMC5063505; doi:10.1371/journal.pone.0164038)
Supplement: S14 File — This data file contains the flow rate and cumulative volume vs. time for Participant 14, as shown graphically in Figs 4 and 6, respectively. (CSV) [file pone.0164038.s014.csv]

Time [sec]	Mean Pluff Flow Rate [mL/sec]	Flow Rate [mL/sec]	Accumulated Volume [ml]
1.038	0	0	0
1.042	0	0	0
1.048	0	0	0
1.052	0	0	0
1.056	0	0	0
1.064	0	0	0
1.073	0	0	0
1.081	0	0	0
1.089	0	0	0
1.097	0	0	0
1.105	0	0	0
1.114	0	0	0
1.122	0	0	0
1.13	0	0	0
1.138	0	0	0
1.146	0	0	0
1.155	0	0	0
1.163	0	0	0
1.173	0	0	0
1.181	0	0	0
1.189	0	0	0
1.198	0	0	0
1.206	0	0	0
1.214	0	0	0
1.222	0	0	0
1.23	0	0	0
1.239	0	0	0
1.247	0	0	0
1.255	0	0	0
1.263	0	0	0
1.271	0	0	0
1.28	0	0	0
1.288	0	0	0
1.296	0	0	0
1.306	0	0	0
1.314	0	0	0
1.323	0	0	0
1.331	0	0	0
1.339	0	0	0
1.347	0	0	0
1.355	0	0	0
1.363	0	0	0
1.372	0	0	0
1.38	0	0	0
1.388	0	0	0
1.396	0	0	0
1.404	0	0	0
1.413	0	0	0
1.421	0	0	0
1.429	0	0	0
1.439	0	0	0
1.447	0	0	0
1.456	0	0	0
1.464	0	0	0
1.472	0	0	0
1.48	0	0	0
1.488	0	0	0
1.497	0	0	0
1.505	0	0	0
1.513	0	0	0
1.525	0	0	0
1.55	0	0	0
1.576	0	0	0
1.601	0	0	0
1.626	0	0	0
1.65	0	0	0
1.675	0	0	0
1.701	0	0	0
1.726	0	0	0
1.751	0	0	0
1.775	0	0	0
1.8	0	0	0
1.826	0	0	0
1.851	0	0	0
1.875	0	0	0
1.9	0	0	0
1.925	0	0	0
1.951	0	0	0
1.976	0	0	0
2	0	0	0
2.025	0	0	0
2.05	0	0	0
2.076	0	0	0
2.101	0	0	0
2.125	0	0	0
2.15	0	0	0
2.177	0	0	0
2.201	0	0	0
2.226	0	0	0
2.25	0	0	0
2.275	0	0	0
2.301	0	0	0
2.326	0	0	0
2.351	0	0	0
2.375	0	0	0
2.4	0	0	0
2.426	0	0	0
2.451	0	0	0
2.476	0	0	0
2.5	0	0	0
2.525	0	0	0
2.551	0	0	0
2.576	0	0	0
2.6	0	0	0
2.625	0	0	0
2.65	0	0	0
2.676	0	0	0
2.701	0	0	0
2.725	0	0	0
2.75	0	0	0
2.775	0	0	0
2.801	0	0	0
2.826	0	0	0
2.85	0	0	0
2.875	0	0	0
2.902	0	0	0
2.926	0	0	0
2.951	0	0	0
2.975	0	0	0
3	0	0	0
3.026	0	0	0
3.051	0	0	0
3.076	0	0	0
3.1	0	0	0
3.125	0	0	0
3.151	0	0	0
3.176	0	0	0
3.201	0	0	0
3.225	0	0	0
3.25	0	0	0
3.276	0	0	0
3.301	0	0	0
3.325	0	0	0
3.35	0	0	0
3.375	0	0	0
3.401	0	0	0
3.426	0	0	0
3.45	0	0	0
3.475	0	0	0
3.5	0	0	0
3.526	0	0	0
3.551	0	0	0
3.575	0	0	0
3.6	0	0	0
3.627	0	0	0
3.651	0	0	0
3.676	0	0	0
3.7	0	0	0
3.725	0	0	0
3.751	0	0	0
3.776	0	0	0
3.801	0	0	0
3.825	0	0	0
3.85	0	0	0
3.876	0	0	0
3.901	0	0	0
3.926	0	0	0
3.95	0	0	0
3.975	0	0	0
4.001	0	0	0
4.026	0	0	0
4.05	0	0	0
4.075	0	0	0
4.1	0	0	0
4.126	0	0	0
4.151	0	0	0
4.175	0	0	0
4.2	0	0	0
4.225	0	0	0
4.251	0	0	0
4.276	0	0	0
4.3	0	0	0
4.325	0	0	0
4.352	0	0	0
4.376	0	0	0
4.401	0	0	0
4.425	0	0	0
4.45	0	0	0
4.476	0	0	0
4.501	0	0	0
4.526	0	0	0
4.55	0	0	0
4.575	0	20.522901	0
4.601	0	0	0
4.626	0	0	0
4.651	0	0	0
4.675	0	0	0
4.7	0	0	0
4.726	0	0	0
4.751	0	0	0
4.775	0	0	0
4.8	0	0	0
4.825	0	0	0
4.851	0	0	0
4.876	0	0	0
4.9	0	0	0
4.925	0	0	0
4.95	0	0	0
4.976	0	0	0
5.001	0	0	0
5.025	0	0	0
5.05	0	0	0
5.076	0	0	0
5.101	0	0	0
5.126	0	0	0
5.15	0	0	0
5.175	0	0	0
5.201	0	0	0
5.226	0	0	0
5.251	0	0	0
5.275	0	0	0
5.3	0	0	0
5.326	0	0	0
5.351	0	0	0
5.376	0	0	0
5.4	0	0	0
5.425	0	0	0
5.451	0	0	0
5.476	0	0	0
5.5	0	0	0
5.525	0	0	0
5.55	0	0	0
5.576	0	0	0
5.601	0	0	0
5.625	0	0	0
5.65	0	0	0
5.675	0	0	0
5.701	0	0	0
5.726	0	0	0
5.75	0	0	0
5.775	0	0	0
5.801	0	0	0
5.826	0	0	0
5.851	0	0	0
5.875	0	0	0
5.9	0	0	0
5.926	0	0	0
5.951	0	0	0
5.976	0	0	0
6	0	0	0
6.025	0	0	0
6.051	0	0	0
6.076	0	0	0
6.1	0	0	0
6.125	0	0	0
6.15	0	0	0
6.176	0	0	0
6.201	0	0	0
6.225	0	0	0
6.25	0	0	0
6.275	0	0	0
6.301	0	0	0
6.326	0	0	0
6.35	0	0	0
6.375	0	0	0
6.4	0	0	0
6.426	0	0	0
6.451	0	0	0
6.475	0	0	0
6.5	0	0	0
6.526	0	0	0
6.551	0	0	0
6.576	0	0	0
6.6	0	0	0
6.625	0	0	0
6.651	0	0	0
6.676	0	0	0
6.701	0	0	0
6.725	0	0	0
6.75	0	0	0
6.776	0	0	0
6.801	0	0	0
6.825	0	0	0
6.85	0	0	0
6.875	0	0	0
6.901	0	0	0
6.926	0	0	0
6.95	0	0	0
6.975	0	0	0
7	0	0	0
7.026	0	0	0
7.051	0	0	0
7.075	0	0	0
7.1	0	0	0
7.127	0	0	0
7.151	0	0	0
7.176	0	0	0
7.2	0	0	0
7.225	0	0	0
7.251	0	0	0
7.276	0	0	0
7.301	0	0	0
7.325	0	0	0
7.35	0	0	0
7.376	0	0	0
7.401	0	0	0
7.426	0	0	0
7.45	0	0	0
7.475	0	0	0
7.501	0	0	0
7.526	0	0	0
7.55	0	0	0
7.575	0	0	0
7.6	0	0	0
7.626	0	0	0
7.651	0	0	0
7.675	0	0	0
7.7	0	0	0
7.725	0	0	0
7.751	0	0	0
7.776	0	0	0
7.8	0	0	0
7.825	0	0	0
7.852	0	0	0
7.876	0	0	0
7.901	0	0	0
7.925	0	0	0
7.95	0	0	0
7.976	0	0	0
8.001	0	0	0
8.026	0	0	0
8.05	0	0	0
8.075	0	0	0
8.101	0	0	0
8.126	0	0	0
8.151	0	0	0
8.175	0	0	0
8.2	0	0	0
8.226	0	0	0
8.251	0	0	0
8.275	0	0	0
8.3	0	0	0
8.325	0	0	0
8.351	0	0	0
8.376	0	0	0
8.4	0	0	0
8.425	0	0	0
8.45	0	0	0
8.476	0	0	0
8.501	0	0	0
8.525	0	0	0
8.55	0	0	0
8.577	0	0	0
8.601	0	0	0
8.626	0	0	0
8.65	0	0	0
8.675	0	0	0
8.701	0	0	0
8.726	0	0	0
8.751	0	0	0
8.775	0	0	0
8.8	0	0	0
8.826	0	0	0
8.851	0	0	0
8.876	0	0	0
8.9	0	0	0
8.925	0	0	0
8.951	0	0	0
8.976	0	0	0
9	0	0	0
9.025	0	0	0
9.05	0	0	0
9.076	0	0	0
9.101	0	0	0
9.125	0	0	0
9.15	0	0	0
9.175	0	0	0
9.201	0	0	0
9.226	0	0	0
9.25	0	0	0
9.275	0	0	0
9.302	0	0	0
9.326	0	0	0
9.351	0	0	0
9.375	0	0	0
9.4	0	0	0
9.426	0	0	0
9.451	0	0	0
9.476	0	0	0
9.5	0	0	0
9.525	0	0	0
9.551	0	0	0
9.576	0	0	0
9.601	0	0	0
9.625	0	0	0
9.65	0	0	0
9.676	0	0	0
9.701	0	0	0
9.725	0	0	0
9.75	0	0	0
9.775	0	0	0
9.801	0	0	0
9.826	0	0	0
9.85	0	0	0
9.875	0	0	0
9.9	0	0	0
9.926	0	0	0
9.951	0	0	0
9.975	0	0	0
10	0	0	0
10.027	0	0	0
10.051	0	0	0
10.076	0	0	0
10.1	0	0	0
10.125	0	0	0
10.151	0	0	0
10.176	0	0	0
10.201	0	0	0
10.225	0	0	0
10.25	0	0	0
10.276	0	0	0
10.301	0	0	0
10.326	0	0	0
10.35	0	0	0
10.375	0	0	0
10.401	0	0	0
10.426	0	0	0
10.45	0	0	0
10.475	0	0	0
10.5	0	0	0
10.526	0	0	0
10.551	0	0	0
10.575	0	0	0
10.6	0	0	0
10.625	0	0	0
10.651	0	0	0
10.676	0	0	0
10.7	0	0	0
10.725	0	0	0
10.752	0	0	0
10.776	0	0	0
10.801	0	0	0
10.825	0	0	0
10.85	0	0	0
10.876	0	0	0
10.901	0	0	0
10.926	0	0	0
10.95	0	0	0
10.975	0	0	0
11.001	0	0	0
11.026	0	0	0
11.051	0	0	0
11.075	0	0	0
11.1	0	0	0
11.126	0	0	0
11.151	0	0	0
11.175	0	0	0
11.2	0	0	0
11.225	0	0	0
11.251	0	0	0
11.276	0	0	0
11.3	0	0	0
11.325	0	0	0
11.35	0	0	0
11.376	0	0	0
11.401	0	0	0
11.425	0	0	0
11.45	0	0	0
11.476	0	0	0
11.501	0	0	0
11.526	0	0	0
11.55	0	0	0
11.575	0	0	0
11.601	0	0	0
11.626	0	0	0
11.651	0	0	0
11.675	0	0	0
11.7	0	0	0
11.726	0	0	0
11.751	0	0	0
11.776	0	0	0
11.8	0	0	0
11.825	0	0	0
11.851	0	0	0
11.876	0	0	0
11.9	0	0	0
11.925	0	0	0
11.95	0	0	0
11.976	0	0	0
12.001	0	0	0
12.025	0	0	0
12.05	0	0	0
12.075	0	0	0
12.101	0	0	0
12.126	0	0	0
12.15	0	0	0
12.175	0	0	0
12.201	0	0	0
12.226	0	0	0
12.251	0	0	0
12.275	0	0	0
12.3	0	0	0
12.326	0	0	0
12.351	0	0	0
12.376	0	0	0
12.4	0	0	0
12.425	0	0	0
12.451	0	0	0
12.476	0	0	0
12.5	0	0	0
12.525	0	0	0
12.55	0	0	0
12.576	0	0	0
12.601	0	0	0
12.625	0	0	0
12.65	0	0	0
12.675	0	0	0
12.701	0	0	0
12.726	0	0	0
12.75	0	0	0
12.775	0	0	0
12.8	0	0	0
12.826	0	0	0
12.851	0	0	0
12.875	0	0	0
12.9	0	0	0
12.926	0	0	0
12.951	0	0	0
12.976	0	0	0
13	0	0	0
13.025	0	0	0
13.051	0	0	0
13.076	0	0	0
13.101	0	0	0
13.125	0	0	0
13.15	0	0	0
13.176	0	0	0
13.201	0	0	0
13.225	0	0	0
13.25	0	0	0
13.275	0	0	0
13.301	0	0	0
13.326	0	0	0
13.35	0	0	0
13.375	0	0	0
13.4	0	0	0
13.426	0	0	0
13.451	0	0	0
13.475	0	0	0
13.5	0	0	0
13.527	0	0	0
13.551	0	0	0
13.576	0	0	0
13.6	0	0	0
13.625	0	0	0
13.651	0	0	0
13.676	0	0	0
13.701	0	0	0
13.725	0	0	0
13.75	0	0	0
13.776	0	0	0
13.801	0	0	0
13.826	0	0	0
13.85	0	0	0
13.875	0	0	0
13.901	0	0	0
13.926	0	0	0
13.95	0	0	0
13.975	0	0	0
14	0	0	0
14.026	0	0	0
14.051	0	0	0
14.075	0	0	0
14.1	0	0	0
14.125	0	0	0
14.151	0	0	0
14.176	0	0	0
14.2	0	0	0
14.225	0	0	0
14.252	0	0	0
14.276	0	0	0
14.301	0	0	0
14.325	0	0	0
14.35	0	0	0
14.376	0	0	0
14.401	0	0	0
14.426	0	0	0
14.45	0	0	0
14.475	0	0	0
14.501	0	0	0
14.526	0	0	0
14.551	0	0	0
14.575	0	0	0
14.6	0	0	0
14.626	0	0	0
14.651	0	0	0
14.675	0	0	0
14.7	0	0	0
14.725	0	0	0
14.751	0	0	0
14.776	0	0	0
14.8	0	0	0
14.825	0	0	0
14.85	0	0	0
14.876	0	0	0
14.901	0	0	0
14.925	0	0	0
14.95	0	0	0
14.977	0	0	0
15.001	0	0	0
15.026	0	0	0
15.05	0	0	0
15.075	0	0	0
15.101	0	0	0
15.126	0	0	0
15.151	0	0	0
15.175	0	0	0
15.2	0	0	0
15.226	0	0	0
15.251	0	0	0
15.276	0	0	0
15.3	0	0	0
15.325	0	0	0
15.351	0	0	0
15.376	0	0	0
15.4	0	0	0
15.425	0	0	0
15.45	0	0	0
15.476	0	0	0
15.501	0	0	0
15.525	0	0	0
15.55	0	0	0
15.575	0	0	0
15.601	0	0	0
15.626	0	0	0
15.65	0	0	0
15.675	0	0	0
15.702	0	0	0
15.726	0	0	0
15.751	0	0	0
15.775	0	0	0
15.8	0	0	0
15.826	0	0	0
15.851	0	0	0
15.876	0	0	0
15.9	0	0	0
15.925	0	0	0
15.951	0	0	0
15.976	0	0	0
16.001	0	0	0
16.025	0	0	0
16.05	0	0	0
16.076	0	0	0
16.101	0	0	0
16.125	0	0	0
16.15	0	0	0
16.175	0	0	0
16.201	0	0	0
16.226	0	0	0
16.25	0	0	0
16.275	0	0	0
16.3	0	0	0
16.326	0	0	0
16.351	0	0	0
16.375	0	0	0
16.4	0	0	0
16.427	0	0	0
16.451	0	0	0
16.476	0	0	0
16.5	0	0	0
16.525	0	0	0
16.551	0	0	0
16.576	0	0	0
16.601	0	0	0
16.625	0	0	0
16.65	0	0	0
16.676	0	0	0
16.701	0	0	0
16.726	0	0	0
16.75	0	0	0
16.775	0	0	0
16.801	0	0	0
16.826	0	0	0
16.85	0	0	0
16.875	0	0	0
16.9	0	0	0
16.926	0	0	0
16.951	0	0	0
16.975	0	0	0
17	0	0	0
17.025	0	0	0
17.051	0	0	0
17.076	0	0	0
17.1	0	0	0
17.125	0	0	0
17.152	0	0	0
17.176	0	0	0
17.201	0	0	0
17.225	0	0	0
17.25	0	0	0
17.276	0	0	0
17.301	0	0	0
17.326	0	0	0
17.35	0	0	0
17.375	0	0	0
17.401	0	0	0
17.426	0	0	0
17.451	0	0	0
17.475	0	0	0
17.5	0	0	0
17.526	0	0	0
17.551	0	0	0
17.575	0	0	0
17.6	0	0	0
17.625	0	0	0
17.651	0	0	0
17.676	0	0	0
17.7	0	0	0
17.725	0	0	0
17.75	0	0	0
17.776	0	0	0
17.801	0	0	0
17.825	0	0	0
17.85	0	0	0
17.876	0	0	0
17.901	0	0	0
17.926	0	0	0
17.95	0	0	0
17.975	0	0	0
18.001	0	0	0
18.026	0	0	0
18.051	0	0	0
18.075	0	0	0
18.1	0	0	0
18.126	0	0	0
18.151	0	0	0
18.176	0	0	0
18.2	0	0	0
18.225	0	0	0
18.251	0	0	0
18.276	0	0	0
18.3	0	0	0
18.325	0	0	0
18.35	0	0	0
18.376	0	0	0
18.401	0	0	0
18.425	0	0	0
18.45	0	0	0
18.475	0	0	0
18.501	0	0	0
18.526	0	0	0
18.55	0	0	0
18.575	0	0	0
18.601	0	0	0
18.626	0	0	0
18.651	0	0	0
18.675	0	0	0
18.7	0	0	0
18.726	0	0	0
18.751	0	0	0
18.776	0	0	0
18.8	0	0	0
18.825	0	0	0
18.851	0	0	0
18.876	0	0	0
18.9	0	0	0
18.925	0	0	0
18.95	0	0	0
18.976	0	0	0
19.001	0	0	0
19.025	0	0	0
19.05	0	0	0
19.075	0	0	0
19.101	0	0	0
19.126	0	0	0
19.15	0	0	0
19.175	0	0	0
19.2	0	0	0
19.226	0	0	0
19.251	0	0	0
19.275	0	0	0
19.3	0	0	0
19.326	0	0	0
19.351	0	0	0
19.376	0	0	0
19.4	0	0	0
19.425	0	0	0
19.451	0	0	0
19.476	0	0	0
19.501	0	0	0
19.525	0	0	0
19.55	0	0	0
19.576	0	0	0
19.601	0	0	0
19.625	0	0	0
19.65	0	0	0
19.675	0	0	0
19.701	0	0	0
19.726	0	0	0
19.75	0	0	0
19.775	0	0	0
19.8	0	0	0
19.826	0	0	0
19.851	0	0	0
19.875	0	0	0
19.9	0	0	0
19.927	0	0	0
19.951	0	0	0
19.976	0	0	0
20	0	0	0
20.025	0	0	0
20.051	0	0	0
20.076	0	0	0
20.101	0	0	0
20.125	0	0	0
20.15	0	0	0
20.176	0	0	0
20.201	0	0	0
20.226	0	0	0
20.25	0	0	0
20.275	0	0	0
20.301	0	0	0
20.326	0	0	0
20.35	0	0	0
20.375	0	0	0
20.4	0	0	0
20.426	0	0	0
20.451	0	0	0
20.475	0	0	0
20.5	0	0	0
20.525	0	0	0
20.551	0	0	0
20.576	0	0	0
20.6	0	0	0
20.625	0	0	0
20.652	0	0	0
20.676	0	0	0
20.701	0	0	0
20.725	0	0	0
20.75	0	0	0
20.776	0	0	0
20.801	0	0	0
20.826	0	0	0
20.85	0	0	0
20.875	0	0	0
20.901	0	0	0
20.926	0	0	0
20.951	0	0	0
20.975	0	0	0
21	0	0	0
21.026	0	0	0
21.051	0	0	0
21.075	0	0	0
21.1	0	0	0
21.125	0	0	0
21.151	0	0	0
21.176	0	0	0
21.2	0	0	0
21.225	0	0	0
21.25	0	0	0
21.276	0	0	0
21.301	0	0	0
21.325	0	0	0
21.35	0	0	0
21.377	0	0	0
21.401	0	0	0
21.426	0	0	0
21.45	0	0	0
21.475	0	0	0
21.501	0	0	0
21.526	0	0	0
21.551	0	0	0
21.575	0	0	0
21.6	0	0	0
21.626	0	0	0
21.651	0	0	0
21.676	0	0	0
21.7	0	0	0
21.725	0	0	0
21.751	0	0	0
21.776	0	0	0
21.8	0	0	0
21.825	0	0	0
21.85	0	0	0
21.876	0	0	0
21.901	0	0	0
21.925	0	0	0
21.95	0	0	0
21.975	0	0	0
22.001	0	0	0
22.026	0	0	0
22.05	0	0	0
22.075	0	0	0
22.102	0	0	0
22.126	0	0	0
22.151	0	0	0
22.175	0	0	0
22.2	0	0	0
22.226	0	0	0
22.251	0	0	0
22.276	0	0	0
22.3	0	0	0
22.325	0	0	0
22.351	0	0	0
22.376	0	0	0
22.401	0	0	0
22.425	0	0	0
22.45	0	0	0
22.476	0	0	0
22.501	0	0	0
22.525	0	0	0
22.55	0	0	0
22.575	0	0	0
22.601	0	0	0
22.626	0	0	0
22.65	0	0	0
22.675	0	0	0
22.7	0	0	0
22.726	0	0	0
22.751	0	0	0
22.775	0	0	0
22.8	0	0	0
22.827	0	0	0
22.851	0	0	0
22.876	0	0	0
22.9	0	0	0
22.925	0	0	0
22.951	0	0	0
22.976	0	0	0
23.001	0	0	0
23.025	0	0	0
23.05	0	0	0
23.076	0	0	0
23.101	0	0	0
23.126	0	0	0
23.15	0	0	0
23.175	0	0	0
23.201	0	0	0
23.226	0	0	0
23.25	0	0	0
23.275	0	0	0
23.3	0	0	0
23.326	0	0	0
23.351	0	0	0
23.375	0	0	0
23.4	0	0	0
23.425	0	0	0
23.451	0	0	0
23.476	0	0	0
23.5	0	0	0
23.525	0	0	0
23.552	0	0	0
23.576	0	0	0
23.601	0	0	0
23.625	0	0	0
23.65	0	0	0
23.676	0	0	0
23.701	0	0	0
23.726	0	0	0
23.75	0	0	0
23.775	0	0	0
23.801	0	0	0
23.826	0	0	0
23.851	0	0	0
23.875	0	0	0
23.9	0	0	0
23.926	0	0	0
23.951	0	0	0
23.975	0	0	0
24	0	0	0
24.025	0	0	0
24.051	0	0	0
24.076	0	0	0
24.1	0	0	0
24.125	0	0	0
24.15	0	0	0
24.176	0	0	0
24.201	0	0	0
24.225	0	0	0
24.25	0	0	0
24.276	0	0	0
24.301	0	0	0
24.326	0	0	0
24.35	0	0	0
24.375	0	0	0
24.401	0	0	0
24.426	0	0	0
24.451	0	0	0
24.475	0	0	0
24.5	0	0	0
24.526	0	0	0
24.551	0	0	0
24.576	0	0	0
24.6	0	0	0
24.625	0	0	0
24.651	0	0	0
24.676	0	0	0
24.7	0	0	0
24.725	0	0	0
24.75	0	0	0
24.776	0	0	0
24.801	0	0	0
24.825	0	0	0
24.85	0	0	0
24.875	0	0	0
24.901	0	0	0
24.926	0	0	0
24.95	0	0	0
24.975	0	0	0
25.001	0	0	0
25.026	0	0	0
25.051	0	0	0
25.075	0	0	0
25.1	0	0	0
25.126	0	0	0
25.151	0	0	0
25.176	0	0	0
25.2	0	0	0
25.225	0	0	0
25.251	0	0	0
25.276	0	0	0
25.3	0	0	0
25.325	0	0	0
25.35	0	0	0
25.376	0	0	0
25.401	0	0	0
25.425	0	0	0
25.45	0	0	0
25.475	0	0	0
25.501	0	0	0
25.526	0	0	0
25.55	0	0	0
25.575	0	0	0
25.6	0	0	0
25.626	0	0	0
25.651	0	0	0
25.675	0	0	0
25.7	0	0	0
25.726	0	0	0
25.751	0	0	0
25.776	0	0	0
25.8	0	0	0
25.825	0	0	0
25.851	0	0	0
25.876	0	0	0
25.901	0	0	0
25.925	0	0	0
25.95	0	0	0
25.976	0	0	0
26.001	0	0	0
26.025	0	0	0
26.05	0	0	0
26.075	0	0	0
26.101	0	0	0
26.126	0	0	0
26.15	0	0	0
26.175	0	0	0
26.2	0	0	0
26.226	0	0	0
26.251	0	0	0
26.275	0	0	0
26.3	0	0	0
26.327	0	0	0
26.351	0	0	0
26.376	0	0	0
26.4	0	0	0
26.425	0	0	0
26.451	0	0	0
26.476	0	0	0
26.501	0	0	0
26.525	0	0	0
26.55	0	0	0
26.576	0	0	0
26.601	0	0	0
26.626	0	0	0
26.65	0	0	0
26.675	0	0	0
26.701	0	0	0
26.726	0	0	0
26.75	0	0	0
26.775	0	0	0
26.8	0	0	0
26.826	0	0	0
26.851	0	0	0
26.875	0	0	0
26.9	0	0	0
26.925	0	0	0
26.951	0	0	0
26.976	0	0	0
27	0	0	0
27.025	0	0	0
27.052	0	0	0
27.076	0	0	0
27.101	0	0	0
27.125	0	0	0
27.15	0	0	0
27.176	0	0	0
27.201	0	0	0
27.226	0	0	0
27.25	0	0	0
27.275	0	0	0
27.301	0	0	0
27.326	0	0	0
27.351	0	0	0
27.375	0	0	0
27.4	0	0	0
27.426	0	0	0
27.451	0	0	0
27.475	0	0	0
27.5	0	0	0
27.525	0	0	0
27.551	0	0	0
27.576	0	0	0
27.6	0	0	0
27.625	0	0	0
27.65	0	0	0
27.676	0	0	0
27.701	0	0	0
27.725	0	0	0
27.75	0	0	0
27.777	0	0	0
27.801	0	0	0
27.826	0	0	0
27.85	0	0	0
27.875	0	0	0
27.901	0	0	0
27.926	0	0	0
27.951	0	0	0
27.975	0	0	0
28	0	0	0
28.026	0	0	0
28.051	0	0	0
28.076	0	0	0
28.1	0	0	0
28.125	0	0	0
28.151	0	0	0
28.176	0	0	0
28.2	0	0	0
28.225	0	0	0
28.25	0	0	0
28.276	0	0	0
28.301	0	0	0
28.325	0	0	0
28.35	0	0	0
28.375	0	0	0
28.401	0	0	0
28.426	0	0	0
28.45	0	0	0
28.475	0	0	0
28.502	0	0	0
28.526	0	0	0
28.551	0	0	0
28.575	0	0	0
28.6	0	0	0
28.626	0	0	0
28.651	0	0	0
28.676	0	0	0
28.7	0	0	0
28.725	0	0	0
28.751	0	0	0
28.776	0	0	0
28.801	0	0	0
28.825	0	0	0
28.85	0	0	0
28.876	0	0	0
28.901	0	0	0
28.925	0	0	0
28.95	0	0	0
28.975	0	0	0
29.001	0	0	0
29.026	0	0	0
29.05	0	0	0
29.075	0	0	0
29.1	0	0	0
29.126	0	0	0
29.151	0	0	0
29.175	0	0	0
29.2	0	0	0
29.227	0	0	0
29.251	0	0	0
29.276	0	0	0
29.3	0	0	0
29.325	0	0	0
29.351	0	0	0
29.376	0	0	0
29.401	0	0	0
29.425	0	0	0
29.45	0	0	0
29.476	0	0	0
29.501	0	0	0
29.526	0	0	0
29.55	0	0	0
29.575	0	0	0
29.601	0	0	0
29.626	0	0	0
29.65	0	0	0
29.675	0	0	0
29.7	0	0	0
29.726	0	0	0
29.751	0	0	0
29.775	0	0	0
29.8	0	0	0
29.825	0	0	0
29.851	0	0	0
29.876	0	0	0
29.9	0	0	0
29.925	0	0	0
29.952	0	0	0
29.976	0	0	0
30.001	0	0	0
30.025	0	0	0
30.05	0	0	0
30.076	0	0	0
30.101	0	0	0
30.126	0	0	0
30.15	0	0	0
30.175	0	0	0
30.201	0	0	0
30.226	0	0	0
30.251	0	0	0
30.275	0	0	0
30.3	0	0	0
30.326	0	0	0
30.351	0	0	0
30.375	0	0	0
30.4	0	0	0
30.425	0	0	0
30.451	0	0	0
30.476	0	0	0
30.5	0	0	0
30.525	0	0	0
30.55	0	0	0
30.576	0	0	0
30.601	0	0	0
30.625	0	0	0
30.65	0	0	0
30.676	0	0	0
30.701	0	0	0
30.726	0	0	0
30.75	0	0	0
30.775	0	0	0
30.801	0	0	0
30.826	0	0	0
30.851	0	0	0
30.875	0	0	0
30.9	0	0	0
30.926	0	0	0
30.951	0	0	0
30.976	0	0	0
31	0	0	0
31.025	0	0	0
31.051	0	0	0
31.076	0	0	0
31.1	0	0	0
31.125	0	0	0
31.15	0	0	0
31.176	0	0	0
31.201	0	0	0
31.225	0	0	0
31.25	0	0	0
31.275	0	0	0
31.301	0	0	0
31.326	0	0	0
31.35	0	0	0
31.375	0	0	0
31.401	0	0	0
31.426	0	0	0
31.451	0	0	0
31.475	0	0	0
31.5	0	0	0
31.526	0	0	0
31.551	0	0	0
31.576	0	0	0
31.6	0	0	0
31.625	0	0	0
31.651	0	0	0
31.676	0	0	0
31.7	0	0	0
31.725	0	0	0
31.75	0	0	0
31.776	0	0	0
31.801	0	0	0
31.825	0	0	0
31.85	0	0	0
31.875	0	0	0
31.901	0	0	0
31.926	0	0	0
31.95	0	0	0
31.975	0	0	0
32	0	0	0
32.026	0	0	0
32.051	0	0	0
32.075	0	0	0
32.1	0	0	0
32.126	0	0	0
32.151	0	0	0
32.176	0	0	0
32.2	0	0	0
32.225	0	0	0
32.251	0	0	0
32.276	0	0	0
32.301	0	0	0
32.325	0	0	0
32.35	0	0	0
32.376	0	0	0
32.401	0	0	0
32.425	0	0	0
32.45	0	0	0
32.475	0	0	0
32.501	0	0	0
32.526	0	0	0
32.55	0	0	0
32.575	0	0	0
32.6	0	0	0
32.626	0	0	0
32.651	0	0	0
32.675	0	0	0
32.7	0	0	0
32.727	0	0	0
32.751	0	0	0
32.776	0	0	0
32.8	0	0	0
32.825	0	0	0
32.851	0	0	0
32.876	0	0	0
32.901	0	0	0
32.925	0	0	0
32.95	0	0	0
32.976	0	0	0
33.001	0	0	0
33.026	0	0	0
33.05	0	0	0
33.075	0	0	0
33.101	0	0	0
33.126	0	0	0
33.15	0	0	0
33.175	0	0	0
33.2	0	0	0
33.226	0	0	0
33.251	0	0	0
33.275	0	0	0
33.3	0	0	0
33.325	0	0	0
33.351	0	0	0
33.376	0	0	0
33.4	0	0	0
33.425	0	0	0
33.452	0	0	0
33.476	0	0	0
33.501	0	0	0
33.525	0	0	0
33.55	0	0	0
33.576	0	0	0
33.601	0	0	0
33.626	0	0	0
33.65	0	0	0
33.675	0	0	0
33.701	0	0	0
33.726	0	0	0
33.751	0	0	0
33.775	0	0	0
33.8	0	0	0
33.826	0	0	0
33.851	0	0	0
33.875	0	0	0
33.9	0	0	0
33.925	0	0	0
33.951	0	0	0
33.976	0	0	0
34	0	0	0
34.025	0	0	0
34.05	0	0	0
34.076	0	0	0
34.101	0	0	0
34.125	0	0	0
34.15	0	0	0
34.177	0	0	0
34.201	0	0	0
34.226	0	0	0
34.25	0	0	0
34.275	0	0	0
34.301	0	0	0
34.326	0	0	0
34.351	0	0	0
34.375	0	0	0
34.4	0	0	0
34.426	0	0	0
34.451	0	0	0
34.476	0	0	0
34.5	0	0	0
34.525	0	0	0
34.551	0	0	0
34.576	0	0	0
34.6	0	0	0
34.625	0	0	0
34.65	0	0	0
34.676	0	0	0
34.701	0	0	0
34.725	0	0	0
34.75	0	0	0
34.775	0	0	0
34.801	0	0	0
34.826	0	0	0
34.85	0	0	0
34.875	0	0	0
34.902	0	0	0
34.926	0	0	0
34.951	0	0	0
34.975	0	0	0
35	0	0	0
35.026	0	0	0
35.051	0	0	0
35.076	0	0	0
35.1	0	0	0
35.125	0	0	0
35.151	0	0	0
35.176	0	0	0
35.201	0	0	0
35.225	0	0	0
35.25	0	0	0
35.276	0	0	0
35.301	0	0	0
35.325	0	0	0
35.35	0	0	0
35.375	0	0	0
35.401	0	0	0
35.426	0	0	0
35.45	0	0	0
35.475	0	0	0
35.5	0	0	0
35.526	0	0	0
35.551	0	0	0
35.575	0	0	0
35.6	0	0	0
35.627	0	0	0
35.651	0	0	0
35.676	0	0	0
35.7	0	0	0
35.725	0	0	0
35.751	0	0	0
35.776	0	0	0
35.801	0	0	0
35.825	0	0	0
35.85	0	0	0
35.876	0	0	0
35.901	0	0	0
35.926	0	0	0
35.95	0	0	0
35.975	0	0	0
36.001	0	0	0
36.026	0	0	0
36.05	0	0	0
36.075	0	0	0
36.1	0	0	0
36.126	0	0	0
36.151	0	0	0
36.175	0	0	0
36.2	0	0	0
36.225	0	0	0
36.251	0	0	0
36.276	0	0	0
36.3	0	0	0
36.325	0	0	0
36.352	0	0	0
36.376	0	0	0
36.401	0	0	0
36.425	0	0	0
36.45	0	0	0
36.476	0	0	0
36.501	0	0	0
36.526	0	0	0
36.55	0	0	0
36.575	0	0	0
36.601	0	0	0
36.626	0	0	0
36.651	0	0	0
36.675	0	0	0
36.7	0	0	0
36.726	0	0	0
36.751	0	0	0
36.775	0	0	0
36.8	0	0	0
36.825	0	0	0
36.851	0	0	0
36.876	0	0	0
36.9	0	0	0
36.925	0	0	0
36.95	0	0	0
36.976	0	0	0
37.001	0	0	0
37.025	0	0	0
37.05	0	0	0
37.076	0	0	0
37.101	0	0	0
37.126	0	0	0
37.15	0	0	0
37.175	0	0	0
37.201	0	0	0
37.226	0	0	0
37.251	0	0	0
37.275	0	0	0
37.3	0	0	0
37.326	0	0	0
37.351	0	0	0
37.376	0	0	0
37.4	0	0	0
37.425	0	0	0
37.451	0	0	0
37.476	0	0	0
37.5	0	0	0
37.525	0	0	0
37.55	0	0	0
37.576	0	0	0
37.601	0	0	0
37.625	0	0	0
37.65	0	0	0
37.675	0	0	0
37.701	0	0	0
37.726	0	0	0
37.75	0	0	0
37.775	0	0	0
37.801	0	0	0
37.826	0	0	0
37.851	0	0	0
37.875	0	0	0
37.9	0	0	0
37.926	0	0	0
37.951	0	0	0
37.976	0	0	0
38	0	0	0
38.025	0	0	0
38.051	0	0	0
38.076	0	0	0
38.1	0	0	0
38.125	0	0	0
38.15	0	0	0
38.176	0	0	0
38.201	0	0	0
38.225	0	0	0
38.25	0	0	0
38.275	0	0	0
38.301	0	0	0
38.326	0	0	0
38.35	0	0	0
38.375	0	0	0
38.4	0	0	0
38.426	0	0	0
38.451	0	0	0
38.475	0	0	0
38.5	0	0	0
38.526	0	0	0
38.551	0	0	0
38.576	0	0	0
38.6	0	0	0
38.625	0	0	0
38.651	0	0	0
38.676	0	0	0
38.701	0	0	0
38.725	0	0	0
38.75	0	0	0
38.776	0	0	0
38.801	0	0	0
38.825	0	0	0
38.85	0	0	0
38.875	0	0	0
38.901	0	0	0
38.926	0	0	0
38.95	0	0	0
38.975	0	0	0
39	0	0	0
39.026	0	0	0
39.051	0	0	0
39.075	0	0	0
39.1	0	0	0
39.127	0	0	0
39.151	0	0	0
39.176	0	0	0
39.2	0	0	0
39.225	0	0	0
39.251	0	0	0
39.276	0	0	0
39.301	0	0	0
39.325	0	0	0
39.35	0	0	0
39.376	0	0	0
39.401	0	0	0
39.426	0	0	0
39.45	0	0	0
39.475	0	0	0
39.501	0	0	0
39.526	0	0	0
39.55	0	0	0
39.575	0	0	0
39.6	0	0	0
39.626	0	0	0
39.651	0	0	0
39.675	0	0	0
39.7	0	0	0
39.725	0	0	0
39.751	0	0	0
39.776	0	0	0
39.8	0	0	0
39.825	0	0	0
39.852	0	0	0
39.876	0	0	0
39.901	0	0	0
39.925	0	0	0
39.95	0	0	0
39.976	0	0	0
40.001	0	0	0
40.026	0	0	0
40.05	0	0	0
40.075	0	0	0
40.101	0	0	0
40.126	0	0	0
40.151	0	0	0
40.175	0	0	0
40.2	0	0	0
40.226	0	0	0
40.251	0	0	0
40.275	0	0	0
40.3	0	0	0
40.325	0	0	0
40.351	0	0	0
40.376	0	0	0
40.4	0	0	0
40.425	0	0	0
40.45	0	0	0
40.476	0	0	0
40.501	0	0	0
40.525	0	0	0
40.55	0	0	0
40.577	0	0	0
40.601	0	0	0
40.626	0	0	0
40.65	0	0	0
40.675	0	0	0
40.701	0	0	0
40.726	0	0	0
40.751	0	0	0
40.775	0	0	0
40.8	0	0	0
40.826	0	0	0
40.851	0	0	0
40.876	0	0	0
40.9	0	0	0
40.925	0	0	0
40.951	0	0	0
40.976	0	0	0
41	0	0	0
41.025	0	0	0
41.05	0	0	0
41.076	0	0	0
41.101	0	0	0
41.125	0	0	0
41.15	0	0	0
41.175	0	0	0
41.201	0	0	0
41.226	0	0	0
41.25	0	0	0
41.275	0	0	0
41.302	0	0	0
41.326	0	0	0
41.351	0	0	0
41.375	0	0	0
41.4	0	0	0
41.426	0	0	0
41.451	0	0	0
41.476	0	0	0
41.5	0	0	0
41.525	0	0	0
41.551	0	0	0
41.576	0	0	0
41.601	0	0	0
41.625	0	0	0
41.65	0	0	0
41.676	0	0	0
41.701	0	0	0
41.725	0	0	0
41.75	0	0	0
41.775	0	0	0
41.801	0	0	0
41.826	0	0	0
41.85	0	0	0
41.875	0	0	0
41.9	0	0	0
41.926	0	0	0
41.951	0	0	0
41.975	0	0	0
42	0	0	0
42.027	0	0	0
42.051	0	0	0
42.076	0	0	0
42.1	0	0	0
42.125	0	0	0
42.151	0	0	0
42.176	0	0	0
42.201	0	0	0
42.225	0	0	0
42.25	0	0	0
42.276	0	0	0
42.301	0	0	0
42.326	0	0	0
42.35	0	0	0
42.375	0	0	0
42.401	0	0	0
42.426	0	0	0
42.45	0	0	0
42.475	0	0	0
42.5	0	0	0
42.526	0	0	0
42.551	0	0	0
42.575	0	0	0
42.6	0	0	0
42.625	0	0	0
42.651	0	0	0
42.676	0	0	0
42.7	0	0	0
42.725	0	0	0
42.752	0	0	0
42.776	0	0	0
42.801	0	0	0
42.825	0	0	0
42.85	0	0	0
42.876	0	0	0
42.901	0	0	0
42.926	0	0	0
42.95	0	0	0
42.975	0	0	0
43.001	0	0	0
43.026	0	0	0
43.051	0	0	0
43.075	0	0	0
43.1	0	0	0
43.126	0	0	0
43.151	0	0	0
43.175	0	0	0
43.2	0	0	0
43.225	0	0	0
43.251	0	0	0
43.276	0	0	0
43.3	0	0	0
43.325	0	0	0
43.35	0	0	0
43.376	0	0	0
43.401	0	0	0
43.425	0	0	0
43.45	0	0	0
43.476	0	0	0
43.501	0	0	0
43.526	0	0	0
43.55	0	0	0
43.575	0	0	0
43.601	0	0	0
43.626	0	0	0
43.651	0	0	0
43.675	0	0	0
43.7	0	0	0
43.726	0	0	0
43.751	0	0	0
43.776	0	0	0
43.8	0	0	0
43.825	0	0	0
43.851	0	0	0
43.876	0	0	0
43.9	0	0	0
43.925	0	0	0
43.95	0	0	0
43.976	0	0	0
44.001	0	0	0
44.025	0	0	0
44.05	0	0	0
44.075	0	0	0
44.101	0	0	0
44.126	0	0	0
44.15	0	0	0
44.175	0	0	0
44.201	0	0	0
44.226	0	0	0
44.251	0	0	0
44.275	0	0	0
44.3	0	0	0
44.326	0	0	0
44.351	0	0	0
44.376	0	0	0
44.4	0	0	0
44.425	0	0	0
44.451	0	0	0
44.476	0	0	0
44.5	0	0	0
44.525	0	0	0
44.55	0	0	0
44.576	0	0	0
44.601	0	0	0
44.625	0	0	0
44.65	0	0	0
44.675	0	0	0
44.701	0	0	0
44.726	0	0	0
44.75	0	0	0
44.775	0	0	0
44.8	0	0	0
44.826	0	0	0
44.851	0	0	0
44.875	0	0	0
44.9	0	0	0
44.926	0	0	0
44.951	0	0	0
44.976	0	0	0
45	0	0	0
45.025	0	0	0
45.051	0	0	0
45.076	0	0	0
45.101	0	0	0
45.125	0	0	0
45.15	0	0	0
45.176	0	0	0
45.201	0	0	0
45.225	0	0	0
45.25	0	0	0
45.275	0	0	0
45.301	0	0	0
45.326	0	0	0
45.35	0	0	0
45.375	0	0	0
45.4	0	0	0
45.426	0	0	0
45.451	0	0	0
45.475	0	0	0
45.5	0	0	0
45.527	0	0	0
45.551	0	0	0
45.576	0	0	0
45.6	0	0	0
45.625	0	0	0
45.651	0	0	0
45.676	0	0	0
45.701	0	0	0
45.725	0	0	0
45.75	0	0	0
45.776	0	0	0
45.801	0	0	0
45.826	0	0	0
45.85	0	0	0
45.875	0	0	0
45.901	0	0	0
45.926	0	0	0
45.95	0	0	0
45.975	0	0	0
46	0	0	0
46.026	0	0	0
46.051	0	0	0
46.075	0	0	0
46.1	0	0	0
46.125	0	0	0
46.151	0	0	0
46.176	0	0	0
46.2	0	0	0
46.225	0	0	0
46.252	0	0	0
46.276	0	0	0
46.301	0	0	0
46.325	0	0	0
46.35	0	0	0
46.376	0	0	0
46.401	0	0	0
46.426	0	0	0
46.45	0	0	0
46.475	0	0	0
46.501	0	0	0
46.526	0	0	0
46.551	0	0	0
46.575	0	0	0
46.6	0	0	0
46.626	0	0	0
46.651	0	0	0
46.675	0	0	0
46.7	0	0	0
46.725	0	0	0
46.751	0	0	0
46.776	0	0	0
46.8	0	0	0
46.825	0	0	0
46.85	0	0	0
46.876	0	0	0
46.901	0	0	0
46.925	0	0	0
46.95	0	0	0
46.977	0	0	0
47.001	0	0	0
47.026	0	0	0
47.05	0	0	0
47.075	0	0	0
47.101	0	0	0
47.126	0	0	0
47.151	0	0	0
47.175	0	0	0
47.2	0	0	0
47.226	0	0	0
47.251	0	0	0
47.276	0	0	0
47.3	0	0	0
47.325	0	0	0
47.351	0	0	0
47.376	0	0	0
47.4	0	0	0
47.425	0	0	0
47.45	0	0	0
47.476	0	0	0
47.501	0	0	0
47.525	0	0	0
47.55	0	0	0
47.575	0	0	0
47.601	0	0	0
47.626	0	0	0
47.65	0	0	0
47.675	0	0	0
47.702	0	0	0
47.726	0	0	0
47.751	0	0	0
47.775	0	0	0
47.8	0	0	0
47.826	0	0	0
47.851	0	0	0
47.876	0	0	0
47.9	0	0	0
47.925	0	0	0
47.951	0	0	0
47.976	0	0	0
48.001	0	0	0
48.025	0	0	0
48.05	0	0	0
48.076	0	0	0
48.101	0	0	0
48.125	0	0	0
48.15	0	0	0
48.175	0	0	0
48.201	0	0	0
48.226	0	0	0
48.25	0	0	0
48.275	0	0	0
48.3	0	0	0
48.326	0	0	0
48.351	0	0	0
48.375	0	0	0
48.4	0	0	0
48.427	0	0	0
48.451	0	0	0
48.476	0	0	0
48.5	0	0	0
48.525	0	0	0
48.551	0	0	0
48.576	0	0	0
48.601	0	0	0
48.625	0	0	0
48.65	0	0	0
48.676	0	0	0
48.701	0	0	0
48.726	0	0	0
48.75	0	0	0
48.775	0	0	0
48.801	0	0	0
48.826	0	0	0
48.85	0	0	0
48.875	0	0	0
48.9	0	0	0
48.926	0	0	0
48.951	0	0	0
48.975	0	0	0
49	0	0	0
49.025	0	0	0
49.051	0	0	0
49.076	0	0	0
49.1	0	0	0
49.125	0	0	0
49.152	0	0	0
49.176	0	0	0
49.201	0	0	0
49.225	0	0	0
49.25	0	0	0
49.276	0	0	0
49.301	0	0	0
49.326	0	0	0
49.35	0	0	0
49.375	0	0	0
49.401	0	0	0
49.426	0	0	0
49.451	0	0	0
49.475	0	0	0
49.5	0	0	0
49.526	0	0	0
49.551	0	0	0
49.575	0	0	0
49.6	0	0	0
49.625	0	0	0
49.651	0	0	0
49.676	0	0	0
49.7	0	0	0
49.725	0	0	0
49.75	0	0	0
49.776	0	0	0
49.801	0	0	0
49.825	0	0	0
49.85	0	0	0
49.876	0	0	0
49.901	0	0	0
49.926	0	0	0
49.95	0	0	0
49.975	0	0	0
[truncated: 69,071 more rows]
