# Supplementary material for: Week Long Topography Study of Young Adults Using Electronic Cigarettes in Their Natural Environment
Source: PLoS One. 2016 Oct 13;11(10):e0164038. doi: 10.1371/journal.pone.0164038 (PMC5063505; doi:10.1371/journal.pone.0164038)
Supplement: S15 File — This data file contains the flow rate and cumulative volume vs. time for Participant 15, as shown graphically in Figs 4 and 6, respectively. (CSV) [file pone.0164038.s015.csv]

Time [sec]	Mean Pluff Flow Rate [mL/sec]	Flow Rate [mL/sec]	Accumulated Volume [ml]
1.038	0	0	0
1.042	0	0	0
1.048	0	0	0
1.052	0	0	0
1.056	0	0	0
1.064	0	0	0
1.073	0	0	0
1.081	0	0	0
1.089	0	0	0
1.097	0	0	0
1.105	0	0	0
1.114	0	0	0
1.122	0	0	0
1.13	0	0	0
1.138	0	0	0
1.146	0	0	0
1.155	0	0	0
1.163	0	0	0
1.173	0	0	0
1.181	0	0	0
1.189	0	0	0
1.198	0	0	0
1.206	0	0	0
1.214	0	0	0
1.222	0	0	0
1.23	0	0	0
1.239	0	0	0
1.247	0	0	0
1.255	0	0	0
1.263	0	0	0
1.271	0	0	0
1.28	0	0	0
1.288	0	0	0
1.296	24.342054	21.526601	0.097368217
1.306	24.342054	22.619215	0.34078876
1.314	24.342054	21.526601	0.53552519
1.323	24.342054	20.375479	0.75460368
1.331	24.342054	20.585758	0.94934011
1.339	24.342054	21.606477	1.1440765
1.347	24.342054	21.844354	1.338813
1.355	24.342054	21.406227	1.5335494
1.363	24.342054	21.526601	1.7282858
1.372	24.342054	21.566576	1.9473643
1.38	24.342054	21.526601	2.1421008
1.388	24.342054	22.84655	2.3368372
1.396	24.342054	24.30784	2.5315736
1.404	24.342054	24.30784	2.7263101
1.413	24.342054	23.55197	2.9453886
1.421	24.342054	23.183372	3.140125
1.429	24.342054	23.842747	3.3348614
1.439	24.342054	24.9375	3.578282
1.447	24.342054	25.075277	3.7730184
1.456	24.342054	24.48437	3.9920969
1.464	24.342054	24.30784	4.1868333
1.472	24.342054	24.729395	4.3815698
1.48	24.342054	25.416453	4.5763062
1.488	24.342054	25.75311	4.7710426
1.497	24.342054	25.280535	4.9901211
1.505	24.342054	24.868325	5.1848575
1.513	24.342054	25.585335	5.379594
1.525	24.342054	26.705424	5.6716986
1.55	24.342054	27.153211	6.28025
1.576	24.342054	27.499929	6.9131434
1.601	24.342054	28.575148	7.5216947
1.626	24.342054	29.17177	8.1302461
1.65	24.342054	28.424035	8.7144554
1.675	24.342054	28.149989	9.3230068
1.701	24.342054	29.289637	9.9559002
1.726	24.342054	30.1875	10.564452
1.751	24.342054	30.556173	11.173003
1.775	24.342054	31.170148	11.757212
1.8	24.342054	31.335508	12.365764
1.826	24.342054	31.087138	12.998657
1.851	24.342054	31.717996	13.607208
1.875	24.342054	32.83874	14.191418
1.9	24.342054	33.488046	14.799969
1.925	24.342054	33.488046	15.40852
1.951	24.342054	32.680986	16.041414
1.976	24.342054	31.527332	16.649965
2	24.342054	30.780853	17.234174
2.025	24.342054	30.414904	17.842726
2.05	24.342054	29.929605	18.451277
2.076	24.342054	28.755434	19.08417
2.101	24.342054	27.374358	19.692722
2.125	24.342054	27.184914	20.276931
2.15	24.342054	27.437215	20.885482
2.177	24.342054	26.576099	21.542718
2.201	24.342054	25.585335	22.126927
2.226	24.342054	25.109603	22.735479
2.25	24.342054	23.914888	23.319688
2.275	24.342054	22.619215	23.928239
2.301	24.342054	22.273864	24.561133
2.326	24.342054	22.118643	25.169684
2.351	24.342054	22.23516	25.778235
2.375	24.342054	22.921827	26.362445
2.4	24.342054	23.734123	26.970996
2.426	24.342054	24.343249	27.603889
2.451	24.342054	24.236868	28.212441
2.476	24.342054	23.442	28.820992
2.5	24.342054	22.84655	29.405201
2.525	24.342054	23.071645	30.013753
2.551	24.342054	23.625	30.646646
2.576	24.342054	23.697804	31.255198
2.6	24.342054	23.66143	31.839407
2.625	24.342054	24.094297	32.447958
2.65	24.342054	23.986813	33.05651
2.676	24.342054	22.542928	33.689403
2.701	24.342054	21.365952	34.297954
2.725	24.342054	21.725741	34.882164
2.75	24.342054	22.001509	35.490715
2.775	24.342054	21.646305	36.099266
2.801	24.342054	21.725741	36.73216
2.826	24.342054	21.646305	37.340711
2.85	24.342054	20.876591	37.92492
2.875	24.342054	20.45985	38.533472
2.902	24.342054	20.45985	39.190707
2.926	24.342054	20.333163	39.774917
2.951	24.342054	0	40.383468
2.975	24.342054	0	40.967677
3	24.342054	0	41.576229
3.026	24.342054	20.375479	42.209122
3.051	24.342054	0	42.817673
3.076	0	0	43.121949
3.1	0	0	43.121949
3.125	0	0	43.121949
3.151	0	0	43.121949
3.176	0	0	43.121949
3.201	0	0	43.121949
3.225	0	0	43.121949
3.25	0	0	43.121949
3.276	0	0	43.121949
3.301	0	0	43.121949
3.325	0	0	43.121949
3.35	0	0	43.121949
3.375	0	0	43.121949
3.401	0	0	43.121949
3.426	0	0	43.121949
3.45	0	0	43.121949
3.475	0	0	43.121949
3.5	0	0	43.121949
3.526	0	0	43.121949
3.551	0	0	43.121949
3.575	0	0	43.121949
3.6	0	0	43.121949
3.627	0	0	43.121949
3.651	0	0	43.121949
3.676	0	0	43.121949
3.7	0	0	43.121949
3.725	0	0	43.121949
3.751	0	0	43.121949
3.776	0	0	43.121949
3.801	0	0	43.121949
3.825	0	0	43.121949
3.85	0	0	43.121949
3.876	0	0	43.121949
3.901	0	0	43.121949
3.926	0	0	43.121949
3.95	0	0	43.121949
3.975	0	0	43.121949
4.001	0	0	43.121949
4.026	0	0	43.121949
4.05	0	0	43.121949
4.075	0	0	43.121949
4.1	0	0	43.121949
4.126	0	0	43.121949
4.151	0	0	43.121949
4.175	0	0	43.121949
4.2	0	0	43.121949
4.225	0	0	43.121949
4.251	0	0	43.121949
4.276	0	0	43.121949
4.3	0	0	43.121949
4.325	0	0	43.121949
4.352	0	0	43.121949
4.376	0	0	43.121949
4.401	0	0	43.121949
4.425	0	0	43.121949
4.45	0	0	43.121949
4.476	0	0	43.121949
4.501	0	0	43.121949
4.526	0	0	43.121949
4.55	0	0	43.121949
4.575	0	0	43.121949
4.601	0	0	43.121949
4.626	0	0	43.121949
4.651	0	0	43.121949
4.675	0	0	43.121949
4.7	0	0	43.121949
4.726	0	0	43.121949
4.751	0	0	43.121949
4.775	0	0	43.121949
4.8	0	0	43.121949
4.825	0	0	43.121949
4.851	0	0	43.121949
4.876	0	0	43.121949
4.9	0	0	43.121949
4.925	0	0	43.121949
4.95	0	0	43.121949
4.976	0	0	43.121949
5.001	0	0	43.121949
5.025	0	0	43.121949
5.05	0	0	43.121949
5.076	0	0	43.121949
5.101	0	0	43.121949
5.126	0	0	43.121949
5.15	0	0	43.121949
5.175	0	0	43.121949
5.201	0	0	43.121949
5.226	0	0	43.121949
5.251	0	0	43.121949
5.275	0	0	43.121949
5.3	0	0	43.121949
5.326	0	0	43.121949
5.351	0	0	43.121949
5.376	0	0	43.121949
5.4	0	0	43.121949
5.425	0	0	43.121949
5.451	0	0	43.121949
5.476	0	0	43.121949
5.5	0	0	43.121949
5.525	0	0	43.121949
5.55	0	0	43.121949
5.576	0	0	43.121949
5.601	0	0	43.121949
5.625	0	0	43.121949
5.65	0	0	43.121949
5.675	0	0	43.121949
5.701	0	0	43.121949
5.726	0	0	43.121949
5.75	0	0	43.121949
5.775	0	0	43.121949
5.801	0	0	43.121949
5.826	0	0	43.121949
5.851	0	0	43.121949
5.875	0	0	43.121949
5.9	0	0	43.121949
5.926	0	0	43.121949
5.951	0	0	43.121949
5.976	0	0	43.121949
6	0	0	43.121949
6.025	0	0	43.121949
6.051	0	0	43.121949
6.076	0	0	43.121949
6.1	0	0	43.121949
6.125	0	0	43.121949
6.15	0	0	43.121949
6.176	0	0	43.121949
6.201	0	0	43.121949
6.225	0	0	43.121949
6.25	0	0	43.121949
6.275	0	0	43.121949
6.301	0	0	43.121949
6.326	0	0	43.121949
6.35	0	0	43.121949
6.375	0	0	43.121949
6.4	0	0	43.121949
6.426	0	0	43.121949
6.451	0	0	43.121949
6.475	0	0	43.121949
6.5	0	0	43.121949
6.526	0	0	43.121949
6.551	0	0	43.121949
6.576	0	20.669271	43.121949
6.6	0	21.566576	43.121949
6.625	0	21.606477	43.121949
6.651	0	20.752447	43.121949
6.676	0	20.375479	43.121949
6.701	0	21.725741	43.121949
6.725	0	23.515371	43.121949
6.75	0	23.986813	43.121949
6.776	0	23.368398	43.121949
6.801	0	22.884219	43.121949
6.825	0	22.84655	43.121949
6.85	0	22.657263	43.121949
6.875	0	21.725741	43.121949
6.901	0	20.45985	43.121949
6.926	0	0	43.121949
6.95	0	20.627557	43.121949
6.975	0	0	43.121949
7	0	0	43.121949
7.026	0	0	43.121949
7.051	0	0	43.121949
7.075	0	0	43.121949
7.1	0	0	43.121949
7.127	0	20.793911	43.121949
7.151	0	21.526601	43.121949
7.176	0	21.204086	43.121949
7.2	0	0	43.121949
7.225	0	0	43.121949
7.251	0	0	43.121949
7.276	0	0	43.121949
7.301	0	0	43.121949
7.325	0	0	43.121949
7.35	0	0	43.121949
7.376	0	0	43.121949
7.401	0	0	43.121949
7.426	0	0	43.121949
7.45	0	0	43.121949
7.475	0	0	43.121949
7.501	0	0	43.121949
7.526	0	0	43.121949
7.55	0	0	43.121949
7.575	0	0	43.121949
7.6	0	0	43.121949
7.626	0	0	43.121949
7.651	0	0	43.121949
7.675	0	0	43.121949
7.7	0	0	43.121949
7.725	0	0	43.121949
7.751	0	0	43.121949
7.776	0	0	43.121949
7.8	0	0	43.121949
7.825	0	0	43.121949
7.852	0	0	43.121949
7.876	0	0	43.121949
7.901	0	0	43.121949
7.925	0	0	43.121949
7.95	0	0	43.121949
7.976	0	0	43.121949
8.001	0	0	43.121949
8.026	0	0	43.121949
8.05	0	0	43.121949
8.075	0	0	43.121949
8.101	0	0	43.121949
8.126	0	0	43.121949
8.151	0	0	43.121949
8.175	0	0	43.121949
8.2	0	0	43.121949
8.226	0	0	43.121949
8.251	0	0	43.121949
8.275	0	0	43.121949
8.3	0	0	43.121949
8.325	0	0	43.121949
8.351	0	0	43.121949
8.376	0	0	43.121949
8.4	0	0	43.121949
8.425	0	0	43.121949
8.45	0	0	43.121949
8.476	0	0	43.121949
8.501	0	0	43.121949
8.525	0	0	43.121949
8.55	0	0	43.121949
8.577	0	0	43.121949
8.601	0	0	43.121949
8.626	0	0	43.121949
8.65	0	0	43.121949
8.675	0	0	43.121949
8.701	0	0	43.121949
8.726	0	0	43.121949
8.751	0	0	43.121949
8.775	0	0	43.121949
8.8	0	0	43.121949
8.826	0	0	43.121949
8.851	0	0	43.121949
8.876	0	0	43.121949
8.9	0	0	43.121949
8.925	0	0	43.121949
8.951	0	0	43.121949
8.976	0	0	43.121949
9	0	0	43.121949
9.025	0	0	43.121949
9.05	0	0	43.121949
9.076	0	0	43.121949
9.101	0	0	43.121949
9.125	0	0	43.121949
9.15	0	0	43.121949
9.175	0	0	43.121949
9.201	0	0	43.121949
9.226	0	0	43.121949
9.25	0	0	43.121949
9.275	0	0	43.121949
9.302	0	0	43.121949
9.326	0	0	43.121949
9.351	0	0	43.121949
9.375	0	0	43.121949
9.4	0	0	43.121949
9.426	0	0	43.121949
9.451	0	0	43.121949
9.476	0	0	43.121949
9.5	0	0	43.121949
9.525	0	0	43.121949
9.551	0	0	43.121949
9.576	0	0	43.121949
9.601	0	0	43.121949
9.625	0	0	43.121949
9.65	0	0	43.121949
9.676	0	0	43.121949
9.701	0	0	43.121949
9.725	0	0	43.121949
9.75	0	0	43.121949
9.775	0	0	43.121949
9.801	0	0	43.121949
9.826	0	0	43.121949
9.85	0	0	43.121949
9.875	0	0	43.121949
9.9	0	0	43.121949
9.926	0	0	43.121949
9.951	0	0	43.121949
9.975	0	0	43.121949
10	0	0	43.121949
10.027	0	0	43.121949
10.051	0	0	43.121949
10.076	0	0	43.121949
10.1	0	0	43.121949
10.125	0	0	43.121949
10.151	0	0	43.121949
10.176	0	0	43.121949
10.201	0	0	43.121949
10.225	0	0	43.121949
10.25	0	0	43.121949
10.276	0	0	43.121949
10.301	0	0	43.121949
10.326	0	0	43.121949
10.35	0	0	43.121949
10.375	0	0	43.121949
10.401	0	0	43.121949
10.426	0	0	43.121949
10.45	0	0	43.121949
10.475	0	0	43.121949
10.5	0	0	43.121949
10.526	0	0	43.121949
10.551	0	0	43.121949
10.575	0	0	43.121949
10.6	0	0	43.121949
10.625	0	0	43.121949
10.651	0	0	43.121949
10.676	0	0	43.121949
10.7	0	0	43.121949
10.725	0	0	43.121949
10.752	0	0	43.121949
10.776	0	0	43.121949
10.801	0	0	43.121949
10.825	0	0	43.121949
10.85	0	0	43.121949
10.876	0	0	43.121949
10.901	0	0	43.121949
10.926	0	0	43.121949
10.95	0	0	43.121949
10.975	0	0	43.121949
11.001	0	0	43.121949
11.026	0	0	43.121949
11.051	0	0	43.121949
11.075	0	0	43.121949
11.1	0	0	43.121949
11.126	0	0	43.121949
11.151	0	0	43.121949
11.175	0	0	43.121949
11.2	0	0	43.121949
11.225	0	0	43.121949
11.251	0	0	43.121949
11.276	0	0	43.121949
11.3	0	0	43.121949
11.325	0	0	43.121949
11.35	0	0	43.121949
11.376	0	0	43.121949
11.401	0	0	43.121949
11.425	0	0	43.121949
11.45	0	0	43.121949
11.476	0	0	43.121949
11.501	0	0	43.121949
11.526	0	0	43.121949
11.55	0	0	43.121949
11.575	0	0	43.121949
11.601	0	0	43.121949
11.626	0	0	43.121949
11.651	0	0	43.121949
11.675	17.425817	20.876591	43.331059
11.7	17.425817	22.273864	43.766704
11.726	17.425817	22.23516	44.219775
11.751	17.425817	21.122688	44.655421
11.776	17.425817	21.204086	45.091066
11.8	17.425817	22.921827	45.509286
11.825	17.425817	24.165688	45.944931
11.851	17.425817	24.519523	46.398003
11.876	17.425817	24.554627	46.833648
11.9	17.425817	23.914888	47.251868
11.925	17.425817	22.733167	47.687513
11.95	17.425817	21.804888	48.123159
11.976	17.425817	21.844354	48.57623
12.001	17.425817	22.733167	49.011875
12.025	17.425817	23.034282	49.430095
12.05	17.425817	22.542928	49.86574
12.075	17.425817	22.771024	50.301386
12.101	17.425817	23.842747	50.754457
12.126	17.425817	24.554627	51.190102
12.15	17.425817	24.798957	51.608322
12.175	17.425817	25.075277	52.043967
12.201	17.425817	24.972016	52.497039
12.226	17.425817	24.022694	52.932684
12.251	17.425817	23.034282	53.36833
12.275	17.425817	23.368398	53.786549
12.3	17.425817	24.624683	54.222195
12.326	17.425817	25.006484	54.675266
12.351	17.425817	24.27238	55.110911
12.376	17.425817	23.697804	55.546557
12.4	17.425817	23.842747	55.964776
12.425	17.425817	24.236868	56.400422
12.451	17.425817	24.201304	56.853493
12.476	17.425817	23.405228	57.289138
12.5	17.425817	22.466381	57.707358
12.525	17.425817	22.196389	58.143003
12.55	17.425817	22.040623	58.578649
12.576	17.425817	21.244668	59.03172
12.601	17.425817	20.752447	59.467366
12.625	17.425817	21.285173	59.885585
12.65	17.425817	21.526601	60.321231
12.675	17.425817	21	60.756876
12.701	17.425817	20.793911	61.209947
12.726	17.425817	20.669271	61.645593
12.75	17.425817	0	62.063812
12.775	17.425817	0	62.499458
12.8	17.425817	0	62.935103
12.826	17.425817	0	63.388174
12.851	17.425817	0	63.82382
12.875	17.425817	0	64.24204
12.9	17.425817	20.585758	64.677685
12.926	17.425817	0	65.130756
12.951	17.425817	0	65.566402
12.976	17.425817	0	66.002047
13	17.425817	20.835292	66.420267
13.025	17.425817	22.15755	66.855912
13.051	17.425817	23.071645	67.308983
13.076	17.425817	22.959373	67.744629
13.101	17.425817	21.686059	68.180274
13.125	17.425817	20.585758	68.598494
13.15	17.425817	0	69.034139
13.176	17.425817	0	69.487211
13.201	17.425817	0	69.922856
13.225	17.425817	0	70.341076
13.25	17.425817	20.917808	70.776721
13.275	17.425817	21.725741	71.212366
13.301	17.425817	21.725741	71.665438
13.326	17.425817	20.752447	72.101083
13.35	17.425817	0	72.519303
13.375	17.425817	0	72.954948
13.4	17.425817	0	73.390594
13.426	17.425817	20.333163	73.843665
13.451	17.425817	20.543875	74.27931
13.475	17.425817	0	74.69753
13.5	0	0	74.915353
13.527	0	0	74.915353
13.551	0	0	74.915353
13.576	0	0	74.915353
13.6	0	0	74.915353
13.625	0	0	74.915353
13.651	0	0	74.915353
13.676	0	0	74.915353
13.701	0	0	74.915353
13.725	0	0	74.915353
13.75	0	0	74.915353
13.776	0	0	74.915353
13.801	0	0	74.915353
13.826	0	0	74.915353
13.85	0	0	74.915353
13.875	0	0	74.915353
13.901	0	0	74.915353
13.926	0	0	74.915353
13.95	0	0	74.915353
13.975	0	0	74.915353
14	0	0	74.915353
14.026	0	0	74.915353
14.051	0	0	74.915353
14.075	0	0	74.915353
14.1	0	0	74.915353
14.125	0	0	74.915353
14.151	0	0	74.915353
14.176	0	0	74.915353
14.2	0	0	74.915353
14.225	0	0	74.915353
14.252	0	0	74.915353
14.276	0	0	74.915353
14.301	0	0	74.915353
14.325	0	0	74.915353
14.35	0	0	74.915353
14.376	0	0	74.915353
14.401	0	0	74.915353
14.426	0	0	74.915353
14.45	0	0	74.915353
14.475	0	0	74.915353
14.501	0	0	74.915353
14.526	0	0	74.915353
14.551	0	0	74.915353
14.575	0	0	74.915353
14.6	0	0	74.915353
14.626	0	0	74.915353
14.651	0	0	74.915353
14.675	0	0	74.915353
14.7	0	0	74.915353
14.725	0	0	74.915353
14.751	0	0	74.915353
14.776	0	0	74.915353
14.8	0	0	74.915353
14.825	0	0	74.915353
14.85	0	0	74.915353
14.876	0	0	74.915353
14.901	0	0	74.915353
14.925	0	0	74.915353
14.95	0	0	74.915353
14.977	0	0	74.915353
15.001	0	0	74.915353
15.026	0	0	74.915353
15.05	0	0	74.915353
15.075	0	0	74.915353
15.101	0	0	74.915353
15.126	0	0	74.915353
15.151	0	0	74.915353
15.175	0	0	74.915353
15.2	0	0	74.915353
15.226	0	0	74.915353
15.251	0	0	74.915353
15.276	0	0	74.915353
15.3	0	0	74.915353
15.325	0	0	74.915353
15.351	0	0	74.915353
15.376	0	0	74.915353
15.4	0	0	74.915353
15.425	0	0	74.915353
15.45	0	0	74.915353
15.476	0	0	74.915353
15.501	0	0	74.915353
15.525	0	0	74.915353
15.55	0	0	74.915353
15.575	0	0	74.915353
15.601	0	0	74.915353
15.626	0	0	74.915353
15.65	0	0	74.915353
15.675	0	0	74.915353
15.702	0	0	74.915353
15.726	0	0	74.915353
15.751	0	0	74.915353
15.775	0	0	74.915353
15.8	0	0	74.915353
15.826	0	0	74.915353
15.851	0	0	74.915353
15.876	0	0	74.915353
15.9	0	0	74.915353
15.925	0	0	74.915353
15.951	0	0	74.915353
15.976	0	0	74.915353
16.001	0	0	74.915353
16.025	0	0	74.915353
16.05	0	0	74.915353
16.076	0	0	74.915353
16.101	0	0	74.915353
16.125	0	0	74.915353
16.15	0	0	74.915353
16.175	0	0	74.915353
16.201	0	0	74.915353
16.226	0	0	74.915353
16.25	0	0	74.915353
16.275	0	0	74.915353
16.3	0	0	74.915353
16.326	0	0	74.915353
16.351	0	0	74.915353
16.375	0	0	74.915353
16.4	0	0	74.915353
16.427	0	0	74.915353
16.451	0	0	74.915353
16.476	0	0	74.915353
16.5	0	0	74.915353
16.525	0	0	74.915353
16.551	0	0	74.915353
16.576	0	0	74.915353
16.601	0	0	74.915353
16.625	0	0	74.915353
16.65	0	0	74.915353
16.676	0	0	74.915353
16.701	0	0	74.915353
16.726	0	0	74.915353
16.75	0	0	74.915353
16.775	0	0	74.915353
16.801	0	0	74.915353
16.826	0	0	74.915353
16.85	0	0	74.915353
16.875	0	0	74.915353
16.9	0	0	74.915353
16.926	0	0	74.915353
16.951	0	0	74.915353
16.975	0	0	74.915353
17	0	0	74.915353
17.025	0	0	74.915353
17.051	0	0	74.915353
17.076	0	0	74.915353
17.1	0	0	74.915353
17.125	0	0	74.915353
17.152	0	0	74.915353
17.176	0	0	74.915353
17.201	0	0	74.915353
17.225	0	0	74.915353
17.25	0	0	74.915353
17.276	0	0	74.915353
17.301	0	0	74.915353
17.326	0	0	74.915353
17.35	0	0	74.915353
17.375	0	0	74.915353
17.401	0	0	74.915353
17.426	0	0	74.915353
17.451	0	0	74.915353
17.475	0	0	74.915353
17.5	0	0	74.915353
17.526	0	0	74.915353
17.551	0	0	74.915353
17.575	0	0	74.915353
17.6	0	0	74.915353
17.625	0	0	74.915353
17.651	0	0	74.915353
17.676	0	0	74.915353
17.7	0	0	74.915353
17.725	0	0	74.915353
17.75	0	0	74.915353
17.776	0	0	74.915353
17.801	0	0	74.915353
17.825	0	0	74.915353
17.85	0	0	74.915353
17.876	0	0	74.915353
17.901	0	0	74.915353
17.926	0	0	74.915353
17.95	0	0	74.915353
17.975	0	0	74.915353
18.001	0	0	74.915353
18.026	0	0	74.915353
18.051	0	0	74.915353
18.075	0	0	74.915353
18.1	0	0	74.915353
18.126	0	0	74.915353
18.151	0	0	74.915353
18.176	0	0	74.915353
18.2	0	0	74.915353
18.225	0	0	74.915353
18.251	0	0	74.915353
18.276	0	0	74.915353
18.3	0	0	74.915353
18.325	0	0	74.915353
18.35	0	0	74.915353
18.376	0	0	74.915353
18.401	0	0	74.915353
18.425	0	0	74.915353
18.45	0	0	74.915353
18.475	0	0	74.915353
18.501	0	0	74.915353
18.526	0	0	74.915353
18.55	0	0	74.915353
18.575	0	0	74.915353
18.601	0	0	74.915353
18.626	0	0	74.915353
18.651	0	0	74.915353
18.675	0	0	74.915353
18.7	0	0	74.915353
18.726	0	0	74.915353
18.751	0	0	74.915353
18.776	0	0	74.915353
18.8	0	0	74.915353
18.825	0	0	74.915353
18.851	0	0	74.915353
18.876	0	0	74.915353
18.9	0	0	74.915353
18.925	0	0	74.915353
18.95	0	0	74.915353
18.976	0	0	74.915353
19.001	0	0	74.915353
19.025	0	0	74.915353
19.05	0	0	74.915353
19.075	0	0	74.915353
19.101	0	0	74.915353
19.126	0	0	74.915353
19.15	0	0	74.915353
19.175	0	0	74.915353
19.2	0	0	74.915353
19.226	0	0	74.915353
19.251	0	0	74.915353
19.275	0	0	74.915353
19.3	0	0	74.915353
19.326	0	0	74.915353
19.351	0	0	74.915353
19.376	0	0	74.915353
19.4	0	0	74.915353
19.425	0	0	74.915353
19.451	0	0	74.915353
19.476	0	0	74.915353
19.501	0	0	74.915353
19.525	0	0	74.915353
19.55	0	0	74.915353
19.576	0	0	74.915353
19.601	0	0	74.915353
19.625	0	0	74.915353
19.65	0	0	74.915353
19.675	0	0	74.915353
19.701	0	0	74.915353
19.726	0	0	74.915353
19.75	0	0	74.915353
19.775	0	0	74.915353
19.8	0	0	74.915353
19.826	0	0	74.915353
19.851	0	0	74.915353
19.875	0	0	74.915353
19.9	0	0	74.915353
19.927	0	0	74.915353
19.951	0	0	74.915353
19.976	0	0	74.915353
20	0	0	74.915353
20.025	0	0	74.915353
20.051	0	0	74.915353
20.076	0	0	74.915353
20.101	0	0	74.915353
20.125	0	0	74.915353
20.15	0	0	74.915353
20.176	0	0	74.915353
20.201	0	0	74.915353
20.226	0	0	74.915353
20.25	0	0	74.915353
20.275	0	0	74.915353
20.301	0	0	74.915353
20.326	0	0	74.915353
20.35	0	0	74.915353
20.375	0	0	74.915353
20.4	0	0	74.915353
20.426	0	0	74.915353
20.451	0	0	74.915353
20.475	0	0	74.915353
20.5	0	0	74.915353
20.525	0	0	74.915353
20.551	0	0	74.915353
20.576	0	0	74.915353
20.6	0	0	74.915353
20.625	0	0	74.915353
20.652	0	0	74.915353
20.676	0	0	74.915353
20.701	25.996295	20.45985	75.240306
20.725	25.996295	20.543875	75.864217
20.75	25.996295	0	76.514125
20.776	25.996295	20.669271	77.190028
20.801	25.996295	22.542928	77.839936
20.826	25.996295	23.515371	78.489843
20.85	25.996295	23.442	79.113754
20.875	25.996295	23.625	79.763662
20.901	25.996295	24.449166	80.439565
20.926	25.996295	25.585335	81.089473
20.951	25.996295	26.705424	81.73938
20.975	25.996295	27.216579	82.363291
21	25.996295	26.834126	83.013198
21.026	25.996295	26.866205	83.689102
21.051	25.996295	28.088727	84.339009
21.075	25.996295	29.023765	84.962921
21.1	25.996295	29.230763	85.612828
21.125	25.996295	29.053426	86.262735
21.151	25.996295	27.499929	86.938639
21.176	25.996295	24.7642	87.588546
21.2	25.996295	23.55197	88.212457
21.225	25.996295	24.554627	88.862365
21.25	25.996295	25.109603	89.512272
21.276	25.996295	24.449166	90.188176
21.301	25.996295	24.27238	90.838083
21.325	25.996295	25.075277	91.461994
21.35	25.996295	25.618978	92.111902
21.377	25.996295	25.246442	92.813802
21.401	25.996295	24.7642	93.437713
21.426	25.996295	24.798957	94.08762
21.45	25.996295	24.48437	94.711531
21.475	25.996295	23.625	95.361438
21.501	25.996295	22.996858	96.037342
21.526	25.996295	22.84655	96.687249
21.551	25.996295	23.478714	97.337157
21.575	25.996295	24.7642	97.961068
21.6	25.996295	25.786534	98.610975
21.626	25.996295	26.085422	99.286879
21.651	25.996295	26.019299	99.936786
21.676	25.996295	26.446142	100.58669
21.7	25.996295	27.749367	101.2106
21.725	25.996295	29.053426	101.86051
21.751	25.996295	29.40703	102.53642
21.776	25.996295	28.934598	103.18632
21.8	25.996295	28.332981	103.81023
21.825	25.996295	28.424035	104.46014
21.85	25.996295	29.260215	105.11005
21.876	25.996295	29.929605	105.78595
21.901	25.996295	30.244511	106.43586
21.925	25.996295	30.527971	107.05977
21.95	25.996295	30.640621	107.70968
21.975	25.996295	30.696791	108.35959
22.001	25.996295	30.948294	109.03549
22.026	25.996295	31.031675	109.6854
22.05	25.996295	31.170148	110.30931
22.075	25.996295	31.799359	110.95922
22.102	25.996295	31.853485	111.66112
22.126	25.996295	30.808823	112.28503
22.151	25.996295	29.814269	112.93493
22.175	25.996295	29.023765	113.55884
22.2	25.996295	26.737658	114.20875
22.226	25.996295	21.844354	114.88466
22.251	25.996295	0	115.53456
22.276	0	0	115.85952
22.3	0	0	115.85952
22.325	0	0	115.85952
22.351	0	0	115.85952
22.376	0	0	115.85952
22.401	0	0	115.85952
22.425	0	0	115.85952
22.45	0	0	115.85952
22.476	0	0	115.85952
22.501	0	0	115.85952
22.525	0	0	115.85952
22.55	0	0	115.85952
22.575	0	0	115.85952
22.601	0	0	115.85952
22.626	0	0	115.85952
22.65	0	0	115.85952
22.675	0	0	115.85952
22.7	0	0	115.85952
22.726	0	0	115.85952
22.751	0	0	115.85952
22.775	0	0	115.85952
22.8	0	0	115.85952
22.827	0	0	115.85952
22.851	0	0	115.85952
22.876	0	0	115.85952
22.9	0	0	115.85952
22.925	0	0	115.85952
22.951	0	0	115.85952
22.976	0	0	115.85952
23.001	0	0	115.85952
23.025	0	0	115.85952
23.05	0	0	115.85952
23.076	0	0	115.85952
23.101	0	0	115.85952
23.126	0	0	115.85952
23.15	0	0	115.85952
23.175	0	0	115.85952
23.201	0	0	115.85952
23.226	0	0	115.85952
23.25	0	0	115.85952
23.275	0	0	115.85952
23.3	0	0	115.85952
23.326	0	0	115.85952
23.351	0	0	115.85952
23.375	0	0	115.85952
23.4	0	0	115.85952
23.425	0	0	115.85952
23.451	0	0	115.85952
23.476	0	0	115.85952
23.5	0	0	115.85952
23.525	0	0	115.85952
23.552	0	0	115.85952
23.576	0	0	115.85952
23.601	0	0	115.85952
23.625	0	0	115.85952
23.65	0	0	115.85952
23.676	0	0	115.85952
23.701	0	0	115.85952
23.726	0	0	115.85952
23.75	0	0	115.85952
23.775	0	0	115.85952
23.801	0	0	115.85952
23.826	0	0	115.85952
23.851	0	0	115.85952
23.875	0	0	115.85952
23.9	0	0	115.85952
23.926	0	0	115.85952
23.951	0	0	115.85952
23.975	0	0	115.85952
24	0	0	115.85952
24.025	0	0	115.85952
24.051	0	0	115.85952
24.076	0	0	115.85952
24.1	0	0	115.85952
24.125	0	0	115.85952
24.15	0	0	115.85952
24.176	0	0	115.85952
24.201	0	0	115.85952
24.225	0	0	115.85952
24.25	0	0	115.85952
24.276	0	0	115.85952
24.301	0	0	115.85952
24.326	0	0	115.85952
24.35	0	0	115.85952
24.375	0	0	115.85952
24.401	0	0	115.85952
24.426	0	0	115.85952
24.451	0	0	115.85952
24.475	0	0	115.85952
24.5	0	0	115.85952
24.526	0	0	115.85952
24.551	0	0	115.85952
24.576	0	0	115.85952
24.6	0	0	115.85952
24.625	0	0	115.85952
24.651	0	0	115.85952
24.676	0	0	115.85952
24.7	0	0	115.85952
24.725	0	0	115.85952
24.75	0	0	115.85952
24.776	0	0	115.85952
24.801	0	0	115.85952
24.825	0	0	115.85952
24.85	0	0	115.85952
24.875	30.068655	22.35107	116.23537
24.901	30.068655	25.246442	117.01716
24.926	30.068655	27.437215	117.76888
24.95	30.068655	28.755434	118.49052
24.975	30.068655	29.289637	119.24224
25.001	30.068655	29.727473	120.02403
25.026	30.068655	30.556173	120.77574
25.051	30.068655	31.280485	121.52746
25.075	30.068655	31.170148	122.24911
25.1	30.068655	30.10178	123.00082
25.126	30.068655	29.377726	123.78261
25.151	30.068655	30.358213	124.53432
25.176	30.068655	31.717996	125.28604
25.2	30.068655	31.853485	126.00769
25.225	30.068655	31.087138	126.7594
25.251	30.068655	30.668719	127.54119
25.276	30.068655	31.445265	128.29291
25.3	30.068655	32.495973	129.01455
25.325	30.068655	32.628233	129.76627
25.35	30.068655	32.336548	130.51799
25.376	30.068655	32.309901	131.29977
25.401	30.068655	32.442919	132.05149
25.425	30.068655	32.442919	132.77314
25.45	30.068655	32.12275	133.52485
25.475	30.068655	31.934503	134.27657
25.501	30.068655	31.799359	135.05835
25.526	30.068655	30.696791	135.81007
25.55	30.068655	28.96435	136.53172
25.575	30.068655	28.454322	137.28343
25.6	30.068655	29.40703	138.03515
25.626	30.068655	30.158954	138.81693
25.651	30.068655	30.158954	139.56865
25.675	30.068655	29.582248	140.2903
25.7	30.068655	28.755434	141.04202
25.726	30.068655	28.514799	141.8238
25.751	30.068655	28.514799	142.57552
25.776	30.068655	28.484576	143.32723
25.8	30.068655	28.875	144.04888
25.825	30.068655	29.230763	144.8006
25.851	30.068655	29.814269	145.58238
25.876	30.068655	30.892581	146.3341
25.901	30.068655	31.252937	147.08581
25.925	30.068655	30.948294	147.80746
25.95	30.068655	30.948294	148.55918
25.976	30.068655	30.724837	149.34096
26.001	30.068655	30.386572	150.09268
26.025	30.068655	31.114833	150.81433
26.05	30.068655	32.336548	151.56604
26.075	30.068655	32.917333	152.31776
26.101	30.068655	33.126002	153.09955
26.126	30.068655	33.047906	153.85126
26.15	30.068655	32.389777	154.57291
26.175	30.068655	32.095926	155.32463
26.2	30.068655	32.389777	156.07634
26.226	30.068655	32.25654	156.85813
26.251	30.068655	31.772261	157.60984
26.275	30.068655	31.225365	158.33149
26.3	30.068655	30.216019	159.08321
26.327	30.068655	28.575148	159.89506
26.351	30.068655	26.64084	160.61671
26.376	30.068655	24.868325	161.36843
26.4	30.068655	22.771024	162.09007
26.425	30.068655	0	162.84179
26.451	0	0	163.23268
26.476	0	0	163.23268
26.501	0	0	163.23268
26.525	0	0	163.23268
26.55	0	0	163.23268
26.576	0	0	163.23268
26.601	0	0	163.23268
26.626	0	0	163.23268
26.65	0	0	163.23268
26.675	0	0	163.23268
26.701	0	0	163.23268
26.726	0	0	163.23268
26.75	0	0	163.23268
26.775	0	0	163.23268
26.8	0	0	163.23268
26.826	0	0	163.23268
26.851	0	0	163.23268
26.875	0	0	163.23268
26.9	0	0	163.23268
26.925	0	0	163.23268
26.951	0	0	163.23268
26.976	0	0	163.23268
27	0	0	163.23268
27.025	0	0	163.23268
27.052	0	0	163.23268
27.076	0	0	163.23268
27.101	0	0	163.23268
27.125	0	0	163.23268
27.15	0	0	163.23268
27.176	0	0	163.23268
27.201	0	0	163.23268
27.226	0	0	163.23268
27.25	0	0	163.23268
27.275	0	0	163.23268
27.301	0	0	163.23268
27.326	0	0	163.23268
27.351	0	0	163.23268
27.375	0	0	163.23268
27.4	0	0	163.23268
27.426	0	0	163.23268
27.451	0	0	163.23268
27.475	0	0	163.23268
27.5	0	0	163.23268
27.525	0	0	163.23268
27.551	0	0	163.23268
27.576	0	0	163.23268
27.6	0	0	163.23268
27.625	0	0	163.23268
27.65	0	0	163.23268
27.676	0	0	163.23268
27.701	0	0	163.23268
27.725	0	0	163.23268
27.75	0	0	163.23268
27.777	0	0	163.23268
27.801	0	0	163.23268
27.826	0	0	163.23268
27.85	0	0	163.23268
27.875	0	0	163.23268
27.901	0	0	163.23268
27.926	0	0	163.23268
27.951	0	0	163.23268
27.975	0	0	163.23268
28	0	0	163.23268
28.026	0	0	163.23268
28.051	0	0	163.23268
28.076	0	0	163.23268
28.1	0	0	163.23268
28.125	0	0	163.23268
28.151	0	0	163.23268
28.176	0	0	163.23268
28.2	0	0	163.23268
28.225	0	0	163.23268
28.25	0	0	163.23268
28.276	0	0	163.23268
28.301	0	0	163.23268
28.325	0	0	163.23268
28.35	0	0	163.23268
28.375	0	0	163.23268
28.401	0	0	163.23268
28.426	0	0	163.23268
28.45	0	0	163.23268
28.475	0	0	163.23268
28.502	0	0	163.23268
28.526	0	0	163.23268
28.551	0	0	163.23268
28.575	0	0	163.23268
28.6	0	0	163.23268
28.626	0	0	163.23268
28.651	0	0	163.23268
28.676	0	0	163.23268
28.7	0	0	163.23268
28.725	0	0	163.23268
28.751	0	0	163.23268
28.776	0	0	163.23268
28.801	0	0	163.23268
28.825	0	0	163.23268
28.85	0	0	163.23268
28.876	0	0	163.23268
28.901	0	0	163.23268
28.925	0	0	163.23268
28.95	0	0	163.23268
28.975	0	0	163.23268
29.001	0	0	163.23268
29.026	0	0	163.23268
29.05	0	0	163.23268
29.075	0	0	163.23268
29.1	0	0	163.23268
29.126	0	0	163.23268
29.151	0	0	163.23268
29.175	0	0	163.23268
29.2	0	0	163.23268
29.227	0	0	163.23268
29.251	0	0	163.23268
29.276	0	0	163.23268
29.3	0	0	163.23268
29.325	0	0	163.23268
29.351	0	0	163.23268
29.376	0	0	163.23268
29.401	0	0	163.23268
29.425	0	0	163.23268
29.45	0	0	163.23268
29.476	0	0	163.23268
