# Supplementary material for: Week Long Topography Study of Young Adults Using Electronic Cigarettes in Their Natural Environment
Source: PLoS One. 2016 Oct 13;11(10):e0164038. doi: 10.1371/journal.pone.0164038 (PMC5063505; doi:10.1371/journal.pone.0164038)
Supplement: S16 File — This data file contains the flow rate and cumulative volume vs. time for Participant 16, as shown graphically in Figs 4 and 6, respectively. (CSV) [file pone.0164038.s016.csv]

Time [sec]	Mean Pluff Flow Rate [mL/sec]	Flow Rate [mL/sec]	Accumulated Volume [ml]
1.038	0	0	0
1.042	0	0	0
1.048	0	0	0
1.052	0	0	0
1.056	0	0	0
1.064	0	0	0
1.075	0	0	0
1.083	0	0	0
1.091	0	0	0
1.099	0	0	0
1.107	0	0	0
1.118	0	0	0
1.126	0	0	0
1.134	0	0	0
1.142	0	0	0
1.15	0	0	0
1.159	0	0	0
1.169	0	0	0
1.177	0	0	0
1.185	0	0	0
1.193	0	0	0
1.202	0	0	0
1.212	0	0	0
1.22	0	0	0
1.228	0	0	0
1.236	0	0	0
1.245	0	0	0
1.255	0	0	0
1.263	0	0	0
1.271	0	0	0
1.28	0	0	0
1.288	0	0	0
1.296	0	0	0
1.306	0	0	0
1.314	0	0	0
1.323	0	0	0
1.331	0	0	0
1.339	0	0	0
1.349	0	0	0
1.357	0	0	0
1.366	0	0	0
1.374	0	0	0
1.382	0	0	0
1.392	0	0	0
1.4	0	0	0
1.409	0	0	0
1.417	0	0	0
1.425	0	0	0
1.435	0	0	0
1.443	0	0	0
1.452	0	0	0
1.46	0	0	0
1.468	0	0	0
1.476	0	0	0
1.486	0	0	0
1.495	0	0	0
1.503	0	0	0
1.511	0	0	0
1.519	0	0	0
1.529	0	0	0
1.538	0	0	0
1.55	0	0	0
1.576	0	0	0
1.601	0	0	0
1.626	0	0	0
1.65	0	0	0
1.675	0	0	0
1.701	0	0	0
1.726	0	0	0
1.751	0	0	0
1.775	0	0	0
1.8	0	0	0
1.826	0	0	0
1.851	0	0	0
1.875	0	0	0
1.9	0	0	0
1.925	0	0	0
1.951	0	0	0
1.976	0	0	0
2	0	0	0
2.025	0	0	0
2.05	0	0	0
2.076	0	0	0
2.101	0	0	0
2.125	0	0	0
2.15	0	0	0
2.177	0	0	0
2.201	0	0	0
2.226	0	0	0
2.25	0	0	0
2.275	0	0	0
2.301	0	0	0
2.326	0	0	0
2.351	0	0	0
2.375	0	0	0
2.4	0	0	0
2.426	0	0	0
2.451	0	0	0
2.476	0	0	0
2.5	0	0	0
2.525	0	0	0
2.551	0	0	0
2.576	0	0	0
2.6	0	0	0
2.625	0	0	0
2.65	0	0	0
2.676	0	0	0
2.701	0	0	0
2.725	0	0	0
2.75	0	0	0
2.775	0	0	0
2.801	0	0	0
2.826	0	0	0
2.85	0	0	0
2.875	0	0	0
2.902	0	0	0
2.926	0	0	0
2.951	0	0	0
2.975	0	0	0
3	0	0	0
3.026	0	0	0
3.051	0	0	0
3.076	0	0	0
3.1	0	0	0
3.125	0	0	0
3.151	0	0	0
3.176	0	0	0
3.201	0	0	0
3.225	0	0	0
3.25	0	0	0
3.276	0	0	0
3.301	0	0	0
3.325	0	0	0
3.35	0	0	0
3.375	0	0	0
3.401	0	0	0
3.426	0	0	0
3.45	0	0	0
3.475	0	0	0
3.5	0	0	0
3.526	0	0	0
3.551	0	0	0
3.575	0	0	0
3.6	0	0	0
3.627	0	0	0
3.651	0	0	0
3.676	0	0	0
3.7	0	0	0
3.725	0	0	0
3.751	0	0	0
3.776	0	0	0
3.801	0	0	0
3.825	0	0	0
3.85	0	0	0
3.876	0	0	0
3.901	0	0	0
3.926	0	0	0
3.95	0	0	0
3.975	0	0	0
4.001	0	0	0
4.026	0	0	0
4.05	0	0	0
4.075	0	0	0
4.1	0	0	0
4.126	0	0	0
4.151	0	0	0
4.175	0	0	0
4.2	0	0	0
4.225	0	0	0
4.251	0	0	0
4.276	0	0	0
4.3	0	0	0
4.325	0	0	0
4.352	0	0	0
4.376	0	0	0
4.401	0	0	0
4.425	0	0	0
4.45	0	0	0
4.476	0	0	0
4.501	0	0	0
4.526	0	0	0
4.55	0	0	0
4.575	0	0	0
4.601	0	0	0
4.626	0	0	0
4.651	0	0	0
4.675	0	0	0
4.7	0	0	0
4.726	0	0	0
4.751	0	0	0
4.775	0	0	0
4.8	0	0	0
4.825	0	0	0
4.851	0	0	0
4.876	0	0	0
4.9	0	0	0
4.925	0	0	0
4.95	0	0	0
4.976	0	0	0
5.001	0	0	0
5.025	0	0	0
5.05	0	0	0
5.076	0	0	0
5.101	0	0	0
5.126	0	0	0
5.15	0	0	0
5.175	0	0	0
5.201	0	0	0
5.226	0	0	0
5.251	0	0	0
5.275	0	0	0
5.3	0	0	0
5.326	0	0	0
5.351	0	0	0
5.376	0	0	0
5.4	0	0	0
5.425	0	0	0
5.451	0	0	0
5.476	0	0	0
5.5	0	0	0
5.525	0	0	0
5.55	0	0	0
5.576	0	0	0
5.601	0	0	0
5.625	0	0	0
5.65	0	0	0
5.675	0	0	0
5.701	0	0	0
5.726	0	0	0
5.75	0	0	0
5.775	0	0	0
5.801	0	0	0
5.826	0	0	0
5.851	0	0	0
5.875	0	0	0
5.9	0	0	0
5.926	0	0	0
5.951	0	0	0
5.976	0	0	0
6	0	0	0
6.025	0	0	0
6.051	0	0	0
6.076	0	0	0
6.1	0	0	0
6.125	0	0	0
6.15	0	0	0
6.176	0	0	0
6.201	0	0	0
6.225	0	0	0
6.25	0	0	0
6.275	0	0	0
6.301	0	0	0
6.326	0	0	0
6.35	0	0	0
6.375	0	0	0
6.4	0	0	0
6.426	0	0	0
6.451	0	0	0
6.475	0	0	0
6.5	0	0	0
6.526	0	0	0
6.551	0	0	0
6.576	0	0	0
6.6	0	0	0
6.625	0	0	0
6.651	0	0	0
6.676	0	0	0
6.701	0	0	0
6.725	0	0	0
6.75	0	0	0
6.776	0	0	0
6.801	0	0	0
6.825	0	0	0
6.85	0	0	0
6.875	0	0	0
6.901	0	0	0
6.926	0	0	0
6.95	0	0	0
6.975	0	0	0
7	0	0	0
7.026	0	0	0
7.051	0	0	0
7.075	0	0	0
7.1	0	0	0
7.127	0	0	0
7.151	0	0	0
7.176	0	0	0
7.2	0	0	0
7.225	0	0	0
7.251	0	0	0
7.276	0	0	0
7.301	0	0	0
7.325	0	0	0
7.35	0	0	0
7.376	0	0	0
7.401	0	0	0
7.426	0	0	0
7.45	0	0	0
7.475	0	0	0
7.501	0	0	0
7.526	0	0	0
7.55	0	0	0
7.575	0	0	0
7.6	0	0	0
7.626	0	0	0
7.651	0	0	0
7.675	0	0	0
7.7	0	0	0
7.725	0	0	0
7.751	0	0	0
7.776	0	0	0
7.8	0	0	0
7.825	0	0	0
7.852	0	0	0
7.876	0	0	0
7.901	0	0	0
7.925	0	0	0
7.95	0	0	0
7.976	0	0	0
8.001	0	0	0
8.026	0	0	0
8.05	0	0	0
8.075	0	0	0
8.101	0	0	0
8.126	0	0	0
8.151	0	0	0
8.175	0	0	0
8.2	0	0	0
8.226	0	0	0
8.251	0	0	0
8.275	0	0	0
8.3	0	0	0
8.325	0	0	0
8.351	0	0	0
8.376	0	0	0
8.4	0	0	0
8.425	0	0	0
8.45	0	0	0
8.476	0	0	0
8.501	0	0	0
8.525	0	0	0
8.55	0	0	0
8.577	0	0	0
8.601	0	0	0
8.626	0	0	0
8.65	0	0	0
8.675	0	0	0
8.701	0	0	0
8.726	0	0	0
8.751	0	0	0
8.775	0	0	0
8.8	0	0	0
8.826	0	0	0
8.851	0	0	0
8.876	0	0	0
8.9	0	0	0
8.925	0	0	0
8.951	0	0	0
8.976	0	0	0
9	0	0	0
9.025	0	0	0
9.05	0	0	0
9.076	0	0	0
9.101	0	0	0
9.125	0	0	0
9.15	0	0	0
9.175	0	0	0
9.201	0	0	0
9.226	0	0	0
9.25	0	0	0
9.275	0	0	0
9.302	0	0	0
9.326	0	0	0
9.351	0	0	0
9.375	0	0	0
9.4	0	0	0
9.426	0	0	0
9.451	0	0	0
9.476	0	0	0
9.5	0	0	0
9.525	0	0	0
9.551	0	0	0
9.576	0	0	0
9.601	0	0	0
9.625	0	0	0
9.65	0	0	0
9.676	0	0	0
9.701	0	0	0
9.725	0	0	0
9.75	0	0	0
9.775	0	0	0
9.801	0	0	0
9.826	0	0	0
9.85	0	0	0
9.875	0	0	0
9.9	0	0	0
9.926	0	0	0
9.951	0	0	0
9.975	0	0	0
10	0	0	0
10.027	0	0	0
10.051	0	0	0
10.076	0	0	0
10.1	0	0	0
10.125	0	0	0
10.151	0	0	0
10.176	0	0	0
10.201	0	0	0
10.225	0	0	0
10.25	0	0	0
10.276	0	0	0
10.301	0	0	0
10.326	0	0	0
10.35	0	0	0
10.375	0	0	0
10.401	0	0	0
10.426	0	0	0
10.45	0	0	0
10.475	0	0	0
10.5	0	0	0
10.526	0	0	0
10.551	0	0	0
10.575	0	0	0
10.6	0	0	0
10.625	0	0	0
10.651	0	0	0
10.676	0	0	0
10.7	0	0	0
10.725	0	0	0
10.752	0	0	0
10.776	0	0	0
10.801	0	0	0
10.825	0	0	0
10.85	0	0	0
10.876	0	0	0
10.901	0	0	0
10.926	0	0	0
10.95	0	0	0
10.975	0	0	0
11.001	0	0	0
11.026	0	0	0
11.051	0	0	0
11.075	0	0	0
11.1	0	0	0
11.126	0	0	0
11.151	0	0	0
11.175	0	0	0
11.2	0	0	0
11.225	0	0	0
11.251	0	0	0
11.276	0	0	0
11.3	0	0	0
11.325	0	0	0
11.35	0	0	0
11.376	0	0	0
11.401	0	0	0
11.425	0	0	0
11.45	0	0	0
11.476	0	0	0
11.501	0	0	0
11.526	0	0	0
11.55	0	0	0
11.575	0	0	0
11.601	0	0	0
11.626	0	0	0
11.651	0	0	0
11.675	0	0	0
11.7	0	0	0
11.726	0	0	0
11.751	0	0	0
11.776	0	0	0
11.8	0	0	0
11.825	0	0	0
11.851	0	0	0
11.876	0	0	0
11.9	0	0	0
11.925	0	0	0
11.95	0	0	0
11.976	0	0	0
12.001	0	0	0
12.025	0	0	0
12.05	0	0	0
12.075	0	0	0
12.101	0	0	0
12.126	0	0	0
12.15	0	0	0
12.175	0	0	0
12.201	0	0	0
12.226	0	0	0
12.251	0	0	0
12.275	0	0	0
12.3	0	0	0
12.326	0	0	0
12.351	0	0	0
12.376	0	0	0
12.4	0	0	0
12.425	0	0	0
12.451	0	0	0
12.476	0	0	0
12.5	0	0	0
12.525	0	0	0
12.55	0	0	0
12.576	0	0	0
12.601	0	0	0
12.625	0	0	0
12.65	0	0	0
12.675	0	0	0
12.701	0	0	0
12.726	0	0	0
12.75	0	0	0
12.775	0	0	0
12.8	0	0	0
12.826	0	0	0
12.851	0	0	0
12.875	0	0	0
12.9	0	0	0
12.926	0	0	0
12.951	0	0	0
12.976	0	0	0
13	0	0	0
13.025	0	0	0
13.051	0	0	0
13.076	0	0	0
13.101	0	0	0
13.125	0	0	0
13.15	0	0	0
13.176	0	0	0
13.201	0	0	0
13.225	0	0	0
13.25	0	0	0
13.275	0	0	0
13.301	0	0	0
13.326	0	0	0
13.35	0	0	0
13.375	0	0	0
13.4	0	0	0
13.426	0	0	0
13.451	0	0	0
13.475	0	0	0
13.5	0	0	0
13.527	0	0	0
13.551	0	0	0
13.576	0	0	0
13.6	0	0	0
13.625	0	0	0
13.651	0	0	0
13.676	0	0	0
13.701	0	0	0
13.725	0	0	0
13.75	0	0	0
13.776	0	0	0
13.801	0	0	0
13.826	0	0	0
13.85	0	0	0
13.875	0	0	0
13.901	0	0	0
13.926	0	0	0
13.95	0	0	0
13.975	0	0	0
14	0	0	0
14.026	0	0	0
14.051	0	0	0
14.075	0	0	0
14.1	0	0	0
14.125	0	0	0
14.151	0	0	0
14.176	0	0	0
14.2	0	0	0
14.225	0	0	0
14.252	0	0	0
14.276	0	0	0
14.301	0	0	0
14.325	0	0	0
14.35	0	0	0
14.376	0	0	0
14.401	0	0	0
14.426	0	0	0
14.45	0	0	0
14.475	0	0	0
14.501	0	0	0
14.526	0	0	0
14.551	0	0	0
14.575	0	0	0
14.6	0	0	0
14.626	0	0	0
14.651	0	0	0
14.675	0	0	0
14.7	0	0	0
14.725	0	0	0
14.751	0	0	0
14.776	0	0	0
14.8	0	0	0
14.825	0	0	0
14.85	0	0	0
14.876	0	0	0
14.901	0	0	0
14.925	0	0	0
14.95	0	0	0
14.977	0	0	0
15.001	0	0	0
15.026	0	0	0
15.05	0	0	0
15.075	0	0	0
15.101	0	0	0
15.126	0	0	0
15.151	0	0	0
15.175	0	0	0
15.2	0	0	0
15.226	0	0	0
15.251	0	0	0
15.276	0	0	0
15.3	0	0	0
15.325	0	0	0
15.351	0	0	0
15.376	0	0	0
15.4	0	0	0
15.425	0	0	0
15.45	0	0	0
15.476	0	0	0
15.501	0	0	0
15.525	0	0	0
15.55	0	0	0
15.575	0	0	0
15.601	0	0	0
15.626	0	0	0
15.65	0	0	0
15.675	0	0	0
15.702	0	0	0
15.726	0	0	0
15.751	0	0	0
15.775	0	0	0
15.8	0	0	0
15.826	0	0	0
15.851	0	0	0
15.876	0	0	0
15.9	0	0	0
15.925	0	0	0
15.951	0	0	0
15.976	0	0	0
16.001	0	0	0
16.025	0	0	0
16.05	0	0	0
16.076	0	0	0
16.101	0	0	0
16.125	0	0	0
16.15	0	0	0
16.175	0	0	0
16.201	0	0	0
16.226	0	0	0
16.25	0	0	0
16.275	0	0	0
16.3	0	0	0
16.326	0	0	0
16.351	0	0	0
16.375	0	0	0
16.4	0	0	0
16.427	0	0	0
16.451	0	0	0
16.476	0	0	0
16.5	0	0	0
16.525	0	0	0
16.551	0	0	0
16.576	0	0	0
16.601	0	0	0
16.625	0	0	0
16.65	0	0	0
16.676	0	0	0
16.701	0	0	0
16.726	0	0	0
16.75	0	0	0
16.775	0	0	0
16.801	0	0	0
16.826	0	0	0
16.85	0	0	0
16.875	0	0	0
16.9	0	0	0
16.926	0	0	0
16.951	0	0	0
16.975	0	0	0
17	0	0	0
17.025	0	0	0
17.051	0	0	0
17.076	0	0	0
17.1	0	0	0
17.125	0	0	0
17.152	0	0	0
17.176	0	0	0
17.201	0	0	0
17.225	0	0	0
17.25	0	0	0
17.276	0	0	0
17.301	0	0	0
17.326	0	0	0
17.35	0	0	0
17.375	0	0	0
17.401	0	0	0
17.426	0	0	0
17.451	0	0	0
17.475	0	0	0
17.5	0	0	0
17.526	0	0	0
17.551	0	0	0
17.575	0	0	0
17.6	0	0	0
17.625	0	0	0
17.651	0	0	0
17.676	0	0	0
17.7	0	0	0
17.725	0	0	0
17.75	0	0	0
17.776	0	0	0
17.801	0	0	0
17.825	0	0	0
17.85	0	0	0
17.876	0	0	0
17.901	0	0	0
17.926	0	0	0
17.95	0	0	0
17.975	0	0	0
18.001	0	0	0
18.026	0	0	0
18.051	0	0	0
18.075	0	0	0
18.1	0	0	0
18.126	0	0	0
18.151	0	0	0
18.176	0	0	0
18.2	0	0	0
18.225	0	0	0
18.251	0	0	0
18.276	0	0	0
18.3	0	0	0
18.325	0	0	0
18.35	0	0	0
18.376	0	0	0
18.401	0	0	0
18.425	0	0	0
18.45	0	0	0
18.475	0	0	0
18.501	0	0	0
18.526	0	0	0
18.55	0	0	0
18.575	0	0	0
18.601	0	0	0
18.626	0	0	0
18.651	0	0	0
18.675	0	0	0
18.7	0	0	0
18.726	0	0	0
18.751	0	0	0
18.776	0	0	0
18.8	0	0	0
18.825	0	0	0
18.851	0	0	0
18.876	0	0	0
18.9	0	0	0
18.925	0	0	0
18.95	0	0	0
18.976	0	0	0
19.001	0	0	0
19.025	0	0	0
19.05	0	0	0
19.075	0	0	0
19.101	0	0	0
19.126	0	0	0
19.15	0	0	0
19.175	0	0	0
19.2	0	0	0
19.226	0	0	0
19.251	0	0	0
19.275	0	0	0
19.3	0	0	0
19.326	0	0	0
19.351	0	0	0
19.376	0	0	0
19.4	0	0	0
19.425	0	0	0
19.451	0	0	0
19.476	0	0	0
19.501	0	0	0
19.525	0	0	0
19.55	0	0	0
19.576	0	0	0
19.601	0	0	0
19.625	0	0	0
19.65	0	0	0
19.675	0	0	0
19.701	0	0	0
19.726	0	0	0
19.75	0	0	0
19.775	0	0	0
19.8	0	0	0
19.826	0	0	0
19.851	0	0	0
19.875	0	0	0
19.9	0	0	0
19.927	0	0	0
19.951	0	0	0
19.976	0	0	0
20	0	0	0
20.025	0	0	0
20.051	0	0	0
20.076	0	0	0
20.101	0	0	0
20.125	0	0	0
20.15	0	0	0
20.176	0	0	0
20.201	0	0	0
20.226	0	0	0
20.25	0	0	0
20.275	0	0	0
20.301	0	0	0
20.326	0	0	0
20.35	0	0	0
20.375	0	0	0
20.4	0	0	0
20.426	0	0	0
20.451	0	0	0
20.475	0	0	0
20.5	0	0	0
20.525	0	0	0
20.551	0	0	0
20.576	0	0	0
20.6	0	0	0
20.625	0	0	0
20.652	0	0	0
20.676	0	0	0
20.701	0	0	0
20.725	0	0	0
20.75	0	0	0
20.776	0	0	0
20.801	0	0	0
20.826	0	0	0
20.85	0	0	0
20.875	0	0	0
20.901	0	0	0
20.926	0	0	0
20.951	0	0	0
20.975	0	0	0
21	0	0	0
21.026	0	0	0
21.051	0	0	0
21.075	0	0	0
21.1	0	0	0
21.125	0	0	0
21.151	0	0	0
21.176	0	0	0
21.2	0	0	0
21.225	0	0	0
21.25	0	0	0
21.276	0	0	0
21.301	0	0	0
21.325	0	0	0
21.35	0	0	0
21.377	0	0	0
21.401	0	0	0
21.426	0	0	0
21.45	0	0	0
21.475	0	0	0
21.501	0	0	0
21.526	0	0	0
21.551	0	0	0
21.575	0	0	0
21.6	0	0	0
21.626	0	0	0
21.651	0	0	0
21.676	0	0	0
21.7	0	0	0
21.725	0	0	0
21.751	0	0	0
21.776	0	0	0
21.8	0	0	0
21.825	0	0	0
21.85	0	0	0
21.876	0	0	0
21.901	0	0	0
21.925	0	0	0
21.95	0	0	0
21.975	0	0	0
22.001	0	0	0
22.026	0	0	0
22.05	0	0	0
22.075	0	0	0
22.102	0	0	0
22.126	0	0	0
22.151	0	0	0
22.175	0	0	0
22.2	0	0	0
22.226	0	0	0
22.251	0	0	0
22.276	0	0	0
22.3	0	0	0
22.325	0	0	0
22.351	0	0	0
22.376	0	0	0
22.401	0	0	0
22.425	0	0	0
22.45	0	0	0
22.476	0	0	0
22.501	0	0	0
22.525	0	0	0
22.55	0	0	0
22.575	0	0	0
22.601	0	0	0
22.626	0	0	0
22.65	0	0	0
22.675	0	0	0
22.7	0	0	0
22.726	0	0	0
22.751	0	0	0
22.775	0	0	0
22.8	0	0	0
22.827	0	0	0
22.851	0	0	0
22.876	0	0	0
22.9	0	0	0
22.925	0	0	0
22.951	0	0	0
22.976	0	0	0
23.001	0	0	0
23.025	0	0	0
23.05	0	0	0
23.076	0	0	0
23.101	0	0	0
23.126	0	0	0
23.15	0	0	0
23.175	0	0	0
23.201	0	0	0
23.226	0	0	0
23.25	0	0	0
23.275	0	0	0
23.3	0	0	0
23.326	0	0	0
23.351	0	0	0
23.375	0	0	0
23.4	0	0	0
23.425	0	0	0
23.451	0	0	0
23.476	0	0	0
23.5	0	0	0
23.525	0	0	0
23.552	0	0	0
23.576	0	0	0
23.601	0	0	0
23.625	0	0	0
23.65	0	0	0
23.676	0	0	0
23.701	0	0	0
23.726	0	0	0
23.75	0	0	0
23.775	0	0	0
23.801	0	0	0
23.826	0	0	0
23.851	0	0	0
23.875	0	0	0
23.9	0	0	0
23.926	0	0	0
23.951	0	0	0
23.975	0	0	0
24	0	0	0
24.025	0	0	0
24.051	0	0	0
24.076	0	0	0
24.1	0	0	0
24.125	0	0	0
24.15	0	0	0
24.176	0	0	0
24.201	0	0	0
24.225	0	0	0
24.25	0	0	0
24.276	0	0	0
24.301	0	0	0
24.326	0	0	0
24.35	0	0	0
24.375	0	0	0
24.401	0	0	0
24.426	0	0	0
24.451	0	0	0
24.475	0	0	0
24.5	0	0	0
24.526	0	0	0
24.551	0	0	0
24.576	0	0	0
24.6	0	0	0
24.625	0	0	0
24.651	0	0	0
24.676	0	0	0
24.7	0	0	0
24.725	0	0	0
24.75	0	0	0
24.776	0	0	0
24.801	0	0	0
24.825	0	0	0
24.85	0	0	0
24.875	0	0	0
24.901	0	0	0
24.926	0	0	0
24.95	0	0	0
24.975	0	0	0
25.001	0	0	0
25.026	0	0	0
25.051	0	0	0
25.075	0	0	0
25.1	0	0	0
25.126	0	0	0
25.151	0	0	0
25.176	0	0	0
25.2	0	0	0
25.225	0	0	0
25.251	0	0	0
25.276	0	0	0
25.3	0	0	0
25.325	0	0	0
25.35	0	0	0
25.376	0	0	0
25.401	0	0	0
25.425	0	0	0
25.45	0	0	0
25.475	0	0	0
25.501	0	0	0
25.526	0	0	0
25.55	0	0	0
25.575	0	0	0
25.6	0	0	0
25.626	0	0	0
25.651	0	0	0
25.675	0	0	0
25.7	0	0	0
25.726	0	0	0
25.751	0	0	0
25.776	0	0	0
25.8	0	0	0
25.825	0	0	0
25.851	0	0	0
25.876	0	0	0
25.901	0	0	0
25.925	0	0	0
25.95	0	0	0
25.976	0	0	0
26.001	0	0	0
26.025	0	0	0
26.05	0	0	0
26.075	0	0	0
26.101	0	0	0
26.126	0	0	0
26.15	0	0	0
26.175	0	0	0
26.2	0	0	0
26.226	0	0	0
26.251	0	0	0
26.275	0	0	0
26.3	0	0	0
26.327	0	0	0
26.351	0	0	0
26.376	0	0	0
26.4	0	0	0
26.425	0	0	0
26.451	0	0	0
26.476	0	0	0
26.501	0	0	0
26.525	0	0	0
26.55	0	0	0
26.576	0	0	0
26.601	0	0	0
26.626	0	0	0
26.65	0	0	0
26.675	0	0	0
26.701	0	0	0
26.726	0	0	0
26.75	0	0	0
26.775	0	0	0
26.8	0	0	0
26.826	0	0	0
26.851	0	0	0
26.875	0	0	0
26.9	0	0	0
26.925	0	0	0
26.951	0	0	0
26.976	0	0	0
27	0	0	0
27.025	0	0	0
27.052	0	0	0
27.076	0	0	0
27.101	0	0	0
27.125	0	0	0
27.15	0	0	0
27.176	0	0	0
27.201	0	0	0
27.226	0	0	0
27.25	0	0	0
27.275	0	0	0
27.301	0	0	0
27.326	0	0	0
27.351	0	0	0
27.375	0	0	0
27.4	0	0	0
27.426	0	0	0
27.451	0	0	0
27.475	0	0	0
27.5	0	0	0
27.525	0	0	0
27.551	0	0	0
27.576	0	0	0
27.6	0	0	0
27.625	0	0	0
27.65	0	0	0
27.676	0	0	0
27.701	0	0	0
27.725	0	0	0
27.75	0	0	0
27.777	0	0	0
27.801	0	0	0
27.826	0	0	0
27.85	0	0	0
27.875	0	0	0
27.901	0	0	0
27.926	0	0	0
27.951	0	0	0
27.975	0	0	0
28	0	0	0
28.026	0	0	0
28.051	0	0	0
28.076	0	0	0
28.1	0	0	0
28.125	0	0	0
28.151	0	0	0
28.176	0	0	0
28.2	0	0	0
28.225	0	0	0
28.25	0	0	0
28.276	0	0	0
28.301	0	0	0
28.325	0	0	0
28.35	0	0	0
28.375	0	0	0
28.401	0	0	0
28.426	0	0	0
28.45	0	0	0
28.475	0	0	0
28.502	0	0	0
28.526	0	0	0
28.551	0	0	0
28.575	0	0	0
28.6	0	0	0
28.626	0	0	0
28.651	0	0	0
28.676	0	0	0
28.7	0	0	0
28.725	0	0	0
28.751	0	0	0
28.776	0	0	0
28.801	0	0	0
28.825	0	0	0
28.85	0	0	0
28.876	0	0	0
28.901	0	0	0
28.925	0	0	0
28.95	0	0	0
28.975	0	0	0
29.001	0	0	0
29.026	0	0	0
29.05	0	0	0
29.075	0	0	0
29.1	0	0	0
29.126	0	0	0
29.151	0	0	0
29.175	0	0	0
29.2	0	0	0
29.227	0	0	0
29.251	0	0	0
29.276	0	0	0
29.3	0	0	0
29.325	0	0	0
29.351	0	0	0
29.376	0	0	0
29.401	0	0	0
29.425	0	0	0
29.45	0	0	0
29.476	0	0	0
29.501	0	0	0
29.526	0	0	0
29.55	0	0	0
29.575	0	0	0
29.601	0	0	0
29.626	0	0	0
29.65	0	0	0
29.675	0	0	0
29.7	0	0	0
29.726	0	0	0
29.751	0	0	0
29.775	0	0	0
29.8	0	0	0
29.825	0	0	0
29.851	0	0	0
29.876	0	0	0
29.9	0	0	0
29.925	0	0	0
29.952	0	0	0
29.976	0	0	0
30.001	0	0	0
30.025	0	0	0
30.05	0	0	0
30.076	0	0	0
30.101	0	0	0
30.126	0	0	0
30.15	0	0	0
30.175	0	0	0
30.201	0	0	0
30.226	0	0	0
30.251	0	0	0
30.275	0	0	0
30.3	0	0	0
30.326	0	0	0
30.351	0	0	0
30.375	0	0	0
30.4	0	0	0
30.425	0	0	0
30.451	0	0	0
30.476	0	0	0
30.5	0	0	0
30.525	0	0	0
30.55	0	0	0
30.576	0	0	0
30.601	0	0	0
30.625	0	0	0
30.65	0	0	0
30.676	0	0	0
30.701	0	0	0
30.726	0	0	0
30.75	0	0	0
30.775	0	0	0
30.801	0	0	0
30.826	0	0	0
30.851	0	0	0
30.875	0	0	0
30.9	0	0	0
30.926	0	0	0
30.951	0	0	0
30.976	0	0	0
31	0	0	0
31.025	0	0	0
31.051	0	0	0
31.076	0	0	0
31.1	0	0	0
31.125	0	0	0
31.15	0	0	0
31.176	0	0	0
31.201	0	0	0
31.225	0	0	0
31.25	0	0	0
31.275	0	0	0
31.301	0	0	0
31.326	0	0	0
31.35	0	0	0
31.375	0	0	0
31.401	0	0	0
31.426	0	0	0
31.451	0	0	0
31.475	0	0	0
31.5	0	0	0
31.526	0	0	0
31.551	0	0	0
31.576	0	0	0
31.6	0	0	0
31.625	0	0	0
31.651	0	0	0
31.676	0	0	0
31.7	0	0	0
31.725	0	0	0
31.75	0	0	0
31.776	0	0	0
31.801	0	0	0
31.825	0	0	0
31.85	0	0	0
31.875	0	0	0
31.901	0	0	0
31.926	0	0	0
31.95	0	0	0
31.975	0	0	0
32	0	0	0
32.026	0	0	0
32.051	0	0	0
32.075	0	0	0
32.1	0	0	0
32.126	0	0	0
32.151	0	0	0
32.176	0	0	0
32.2	0	0	0
32.225	0	0	0
32.251	0	0	0
32.276	0	0	0
32.301	0	0	0
32.325	0	0	0
32.35	0	0	0
32.376	0	0	0
32.401	0	0	0
32.425	0	0	0
32.45	0	0	0
32.475	0	0	0
32.501	0	0	0
32.526	0	0	0
32.55	0	0	0
32.575	0	0	0
32.6	0	0	0
32.626	0	0	0
32.651	0	0	0
32.675	0	0	0
32.7	0	0	0
32.727	0	0	0
32.751	0	0	0
32.776	0	0	0
32.8	0	0	0
32.825	0	0	0
32.851	0	0	0
32.876	0	0	0
32.901	0	0	0
32.925	0	0	0
32.95	0	0	0
32.976	0	0	0
33.001	0	0	0
33.026	0	0	0
33.05	0	0	0
33.075	0	0	0
33.101	0	0	0
33.126	0	0	0
33.15	0	0	0
33.175	0	0	0
33.2	0	0	0
33.226	0	0	0
33.251	0	0	0
33.275	0	0	0
33.3	0	0	0
33.325	0	0	0
33.351	0	0	0
33.376	0	0	0
33.4	0	0	0
33.425	0	0	0
33.452	0	0	0
33.476	0	0	0
33.501	0	0	0
33.525	0	0	0
33.55	0	0	0
33.576	0	0	0
33.601	0	0	0
33.626	0	0	0
33.65	0	0	0
33.675	0	0	0
33.701	0	0	0
33.726	0	0	0
33.751	0	0	0
33.775	0	0	0
33.8	0	0	0
33.826	0	0	0
33.851	0	0	0
33.875	0	0	0
33.9	0	0	0
33.925	0	0	0
33.951	0	0	0
33.976	0	0	0
34	0	0	0
34.025	0	0	0
34.05	0	0	0
34.076	0	0	0
34.101	0	0	0
34.125	0	0	0
34.15	0	0	0
34.177	0	0	0
34.201	0	0	0
34.226	0	0	0
34.25	0	0	0
34.275	0	0	0
34.301	0	0	0
34.326	0	0	0
34.351	0	0	0
34.375	0	0	0
34.4	0	0	0
34.426	0	0	0
34.451	0	0	0
34.476	0	0	0
34.5	0	0	0
34.525	0	0	0
34.551	0	0	0
34.576	0	0	0
34.6	0	0	0
34.625	0	0	0
34.65	0	0	0
34.676	0	0	0
34.701	0	0	0
34.725	0	0	0
34.75	0	0	0
34.775	0	0	0
34.801	0	0	0
34.826	0	0	0
34.85	0	0	0
34.875	0	0	0
34.902	0	0	0
34.926	0	0	0
34.951	0	0	0
34.975	0	0	0
35	0	0	0
35.026	0	0	0
35.051	0	0	0
35.076	0	0	0
35.1	0	0	0
35.125	0	0	0
35.151	0	0	0
35.176	0	0	0
35.201	0	0	0
35.225	0	0	0
35.25	0	0	0
35.276	0	0	0
35.301	0	0	0
35.325	0	0	0
35.35	0	0	0
35.375	0	0	0
35.401	0	0	0
35.426	0	0	0
35.45	0	0	0
35.475	0	0	0
35.5	0	0	0
35.526	0	0	0
35.551	0	0	0
35.575	0	0	0
35.6	0	0	0
35.627	0	0	0
35.651	0	0	0
35.676	0	0	0
35.7	0	0	0
35.725	0	0	0
35.751	0	0	0
35.776	0	0	0
35.801	0	0	0
35.825	0	0	0
35.85	0	0	0
35.876	0	0	0
35.901	0	0	0
35.926	0	0	0
35.95	0	0	0
35.975	0	0	0
36.001	0	0	0
36.026	0	0	0
36.05	0	0	0
36.075	0	0	0
36.1	0	0	0
36.126	0	0	0
36.151	0	0	0
36.175	0	0	0
36.2	0	0	0
36.225	0	0	0
36.251	0	0	0
36.276	0	0	0
36.3	0	0	0
36.325	0	0	0
36.352	0	0	0
36.376	0	0	0
36.401	0	0	0
36.425	0	0	0
36.45	0	0	0
36.476	0	0	0
36.501	0	0	0
36.526	0	0	0
36.55	0	0	0
36.575	0	0	0
36.601	0	0	0
36.626	0	0	0
36.651	0	0	0
36.675	0	0	0
36.7	0	0	0
36.726	0	0	0
36.751	0	0	0
36.775	0	0	0
36.8	0	0	0
36.825	0	0	0
36.851	0	0	0
36.876	0	0	0
36.9	0	0	0
36.925	0	0	0
36.95	0	0	0
36.976	0	0	0
37.001	0	0	0
37.025	0	0	0
37.05	0	0	0
37.076	0	0	0
37.101	0	0	0
37.126	0	0	0
37.15	0	0	0
37.175	0	0	0
37.201	0	0	0
37.226	0	0	0
37.251	0	0	0
37.275	0	0	0
37.3	0	0	0
37.326	0	0	0
37.351	0	0	0
37.376	0	0	0
37.4	0	0	0
37.425	0	0	0
37.451	0	0	0
37.476	0	0	0
37.5	0	0	0
37.525	0	0	0
37.55	0	0	0
37.576	0	0	0
37.601	0	0	0
37.625	0	0	0
37.65	0	0	0
37.675	0	0	0
37.701	0	0	0
37.726	0	0	0
37.75	0	0	0
37.775	0	0	0
37.801	0	0	0
37.826	0	0	0
37.851	0	0	0
37.875	0	0	0
37.9	0	0	0
37.926	0	0	0
37.951	0	0	0
37.976	0	0	0
38	0	0	0
38.025	0	0	0
38.051	0	0	0
38.076	0	0	0
38.1	0	0	0
38.125	0	0	0
38.15	0	0	0
38.176	0	0	0
38.201	0	0	0
38.225	0	0	0
38.25	0	0	0
38.275	0	0	0
38.301	0	0	0
38.326	0	0	0
38.35	0	0	0
38.375	0	0	0
38.4	0	0	0
38.426	0	0	0
38.451	0	0	0
38.475	0	0	0
38.5	0	0	0
38.526	0	0	0
38.551	0	0	0
38.576	0	0	0
38.6	0	0	0
38.625	0	0	0
38.651	0	0	0
38.676	0	0	0
38.701	0	0	0
38.725	0	0	0
38.75	0	0	0
38.776	0	0	0
38.801	0	0	0
38.825	0	0	0
38.85	0	0	0
38.875	0	0	0
38.901	0	0	0
38.926	0	0	0
38.95	0	0	0
38.975	0	0	0
39	0	0	0
39.026	0	0	0
39.051	0	0	0
39.075	0	0	0
39.1	0	0	0
39.127	0	0	0
39.151	0	0	0
39.176	0	0	0
39.2	0	0	0
39.225	0	0	0
39.251	0	0	0
39.276	0	0	0
39.301	0	0	0
39.325	0	0	0
39.35	0	0	0
39.376	0	0	0
39.401	0	0	0
39.426	0	0	0
39.45	0	0	0
39.475	0	0	0
39.501	0	0	0
39.526	0	0	0
39.55	0	0	0
39.575	0	0	0
39.6	0	0	0
39.626	0	0	0
39.651	0	0	0
39.675	0	0	0
39.7	0	0	0
39.725	0	0	0
39.751	0	0	0
39.776	0	0	0
39.8	0	0	0
39.825	0	0	0
39.852	0	0	0
39.876	0	0	0
39.901	0	0	0
39.925	0	0	0
39.95	0	0	0
39.976	0	0	0
40.001	0	0	0
40.026	0	0	0
40.05	0	0	0
40.075	0	0	0
40.101	0	0	0
40.126	0	0	0
40.151	0	0	0
40.175	0	0	0
40.2	0	0	0
40.226	0	0	0
40.251	0	0	0
40.275	0	0	0
40.3	0	0	0
40.325	0	0	0
40.351	0	0	0
40.376	0	0	0
40.4	0	0	0
40.425	0	0	0
40.45	0	0	0
40.476	0	0	0
40.501	0	0	0
40.525	0	0	0
40.55	0	0	0
40.577	0	0	0
40.601	0	0	0
40.626	0	0	0
40.65	0	0	0
40.675	0	0	0
40.701	0	0	0
40.726	0	0	0
40.751	0	0	0
40.775	0	0	0
40.8	0	0	0
40.826	0	0	0
40.851	0	0	0
40.876	0	0	0
40.9	0	0	0
40.925	0	0	0
40.951	0	0	0
40.976	0	0	0
41	0	0	0
41.025	0	0	0
41.05	0	0	0
41.076	0	0	0
41.101	0	0	0
41.125	0	0	0
41.15	0	0	0
41.175	0	0	0
41.201	0	0	0
41.226	0	0	0
41.25	0	0	0
41.275	0	0	0
41.302	0	0	0
41.326	0	0	0
41.351	0	0	0
41.375	0	0	0
41.4	0	0	0
41.426	0	0	0
41.451	0	0	0
41.476	0	0	0
41.5	0	0	0
41.525	0	0	0
41.551	0	0	0
41.576	0	0	0
41.601	0	0	0
41.625	0	0	0
41.65	0	0	0
41.676	0	0	0
41.701	0	0	0
41.725	0	0	0
41.75	0	0	0
41.775	0	0	0
41.801	0	0	0
41.826	0	0	0
41.85	0	0	0
41.875	0	0	0
41.9	0	0	0
41.926	0	0	0
41.951	0	0	0
41.975	0	0	0
42	0	0	0
42.027	0	0	0
42.051	0	0	0
42.076	0	0	0
42.1	0	0	0
42.125	0	0	0
42.151	0	0	0
42.176	0	0	0
42.201	0	0	0
42.225	0	0	0
42.25	0	0	0
42.276	0	0	0
42.301	0	0	0
42.326	0	0	0
42.35	0	0	0
42.375	0	0	0
42.401	0	0	0
42.426	0	0	0
42.45	0	0	0
42.475	0	0	0
42.5	0	0	0
42.526	0	0	0
42.551	0	0	0
42.575	0	0	0
42.6	0	0	0
42.625	0	0	0
42.651	0	0	0
42.676	0	0	0
42.7	0	0	0
42.725	0	0	0
42.752	0	0	0
42.776	0	0	0
42.801	0	0	0
42.825	0	0	0
42.85	0	0	0
42.876	0	0	0
42.901	0	0	0
42.926	0	0	0
42.95	0	0	0
42.975	0	0	0
43.001	0	0	0
43.026	0	0	0
43.051	0	0	0
43.075	0	0	0
43.1	0	0	0
43.126	0	0	0
43.151	0	0	0
43.175	0	0	0
43.2	0	0	0
43.225	0	0	0
43.251	0	0	0
43.276	0	0	0
43.3	0	0	0
43.325	0	0	0
43.35	0	0	0
43.376	0	0	0
43.401	0	0	0
43.425	0	0	0
43.45	0	0	0
43.476	0	0	0
43.501	0	0	0
43.526	0	0	0
43.55	0	0	0
43.575	0	0	0
43.601	0	0	0
43.626	0	0	0
43.651	0	0	0
43.675	0	0	0
43.7	0	0	0
43.726	0	0	0
43.751	0	0	0
43.776	0	0	0
43.8	0	0	0
43.825	0	0	0
43.851	0	0	0
43.876	0	0	0
43.9	0	0	0
43.925	0	0	0
43.95	0	0	0
43.976	0	0	0
44.001	0	0	0
44.025	0	0	0
44.05	0	0	0
44.075	0	0	0
44.101	0	0	0
44.126	0	0	0
44.15	0	0	0
44.175	0	0	0
44.201	0	0	0
44.226	0	0	0
44.251	0	0	0
44.275	0	0	0
44.3	0	0	0
44.326	0	0	0
44.351	0	0	0
44.376	0	0	0
44.4	0	0	0
44.425	0	0	0
44.451	0	0	0
44.476	0	0	0
44.5	0	0	0
44.525	0	0	0
44.55	0	0	0
44.576	0	0	0
44.601	0	0	0
44.625	0	0	0
44.65	0	0	0
44.675	0	0	0
44.701	0	0	0
44.726	0	0	0
44.75	0	0	0
44.775	0	0	0
44.8	0	0	0
44.826	28.081099	21.962326	0.36505428
44.851	28.081099	24.094297	1.0670818
44.875	28.081099	23.806594	1.7410281
44.9	28.081099	0	2.4430556
44.926	28.081099	0	3.1731642
44.951	28.081099	0	3.8751916
44.976	28.081099	0	4.5772191
45	28.081099	0	5.2511655
45.025	28.081099	0	5.9531929
45.051	28.081099	0	6.6833015
45.076	28.081099	0	7.385329
45.101	28.081099	28.544989	8.0873564
45.125	28.081099	38.690933	8.7613028
45.15	28.081099	45.124048	9.4633303
45.176	28.081099	48.29572	10.193439
45.201	28.081099	49.597915	10.895466
45.225	28.081099	50.012967	11.569413
45.25	28.081099	49.805873	12.27144
45.275	28.081099	48.898332	12.973468
45.301	28.081099	48.009521	13.703576
45.326	28.081099	47.973626	14.405604
45.35	28.081099	48.29572	15.07955
45.375	28.081099	48.473736	15.781577
45.4	28.081099	48.509261	16.483605
45.426	28.081099	48.188594	17.213714
45.451	28.081099	47.540772	17.915741
45.475	28.081099	46.883999	18.589687
45.5	28.081099	46.552138	19.291715
45.527	28.081099	46.736796	20.049904
45.551	28.081099	47.177027	20.723851
45.576	28.081099	47.395609	21.425878
45.6	28.081099	47.25	22.099825
45.625	28.081099	47.030741	22.801852
45.651	28.081099	46.920728	23.531961
45.676	28.081099	46.699923	24.233988
45.701	28.081099	46.143289	24.936016
45.725	28.081099	45.390493	25.609962
45.75	28.081099	44.779146	26.31199
45.776	28.081099	44.3151	27.042098
45.801	28.081099	43.649259	27.744126
45.826	28.081099	42.691572	28.446153
45.85	28.081099	41.753181	29.120099
45.875	28.081099	40.961777	29.822127
45.901	28.081099	40.154779	30.552235
45.926	28.081099	39.331226	31.254263
45.95	28.081099	38.557131	31.928209
45.975	28.081099	37.675838	32.630237
46	28.081099	36.514873	33.332264
46.026	28.081099	35.218071	34.062373
46.051	28.081099	34.049195	34.7644
46.075	28.081099	32.943489	35.438347
46.1	28.081099	31.880514	36.140374
46.125	28.081099	31.335508	36.842402
46.151	28.081099	31.55464	37.57251
46.176	28.081099	31.988401	38.274538
46.2	28.081099	32.042208	38.948484
46.225	28.081099	31.880514	39.650511
46.252	28.081099	31.988401	40.408701
46.276	28.081099	32.229827	41.082647
46.301	28.081099	32.25654	41.784675
46.325	28.081099	32.203091	42.458621
46.35	28.081099	32.25654	43.160649
46.376	28.081099	32.336548	43.890757
46.401	28.081099	32.363174	44.592785
46.426	28.081099	32.363174	45.294812
46.45	28.081099	32.416359	45.968759
46.475	28.081099	32.548942	46.670786
46.501	28.081099	32.416359	47.400895
46.526	28.081099	31.663637	48.102922
46.551	28.081099	30.948294	48.80495
46.575	28.081099	31.362983	49.478896
46.6	28.081099	32.495973	50.180923
46.626	28.081099	32.917333	50.911032
46.651	28.081099	32.336548	51.613059
46.675	28.081099	31.717996	52.287006
46.7	28.081099	31.472644	52.989033
46.725	28.081099	31.142503	53.691061
46.751	28.081099	30.752858	54.421169
46.776	28.081099	30.216019	55.123197
46.8	28.081099	28.058045	55.797143
46.825	28.081099	22.695247	56.499171
46.85	28.081099	0	57.201198
46.876	28.081099	0	57.931307
46.901	28.081099	0	58.633334
46.925	28.081099	0	59.307281
46.95	28.081099	0	60.009308
46.977	28.081099	0	60.767498
47.001	28.081099	0	61.441444
47.026	28.081099	0	62.143472
47.05	28.081099	0	62.817418
47.075	28.081099	0	63.519445
47.101	28.081099	0	64.249554
47.126	28.081099	0	64.951581
47.151	28.081099	0	65.653609
47.175	28.081099	0	66.327555
47.2	28.081099	0	67.029583
47.226	28.081099	21.244668	67.759691
47.251	28.081099	21.962326	68.461719
47.276	28.081099	22.196389	69.163746
47.3	28.081099	21.725741	69.837693
47.325	28.081099	20.752447	70.53972
47.351	28.081099	0	71.269829
47.376	28.081099	20.333163	71.971856
47.4	28.081099	0	72.645802
47.425	0	0	72.996816
47.45	0	0	72.996816
47.476	0	0	72.996816
47.501	0	0	72.996816
47.525	0	0	72.996816
47.55	0	0	72.996816
47.575	0	0	72.996816
47.601	0	0	72.996816
47.626	0	0	72.996816
47.65	0	0	72.996816
47.675	0	0	72.996816
47.702	0	0	72.996816
47.726	0	0	72.996816
47.751	0	0	72.996816
47.775	0	0	72.996816
47.8	0	0	72.996816
47.826	0	0	72.996816
47.851	0	0	72.996816
47.876	0	0	72.996816
47.9	0	0	72.996816
47.925	0	0	72.996816
47.951	0	0	72.996816
47.976	0	0	72.996816
48.001	0	0	72.996816
48.025	0	0	72.996816
48.05	0	0	72.996816
48.076	0	0	72.996816
48.101	0	0	72.996816
48.125	0	0	72.996816
48.15	0	0	72.996816
48.175	0	0	72.996816
48.201	0	0	72.996816
48.226	0	0	72.996816
48.25	0	0	72.996816
48.275	0	0	72.996816
48.3	0	0	72.996816
48.326	0	0	72.996816
48.351	0	0	72.996816
48.375	0	0	72.996816
48.4	0	0	72.996816
48.427	0	0	72.996816
48.451	0	0	72.996816
48.476	0	0	72.996816
48.5	0	0	72.996816
48.525	0	0	72.996816
48.551	0	0	72.996816
48.576	0	0	72.996816
48.601	0	0	72.996816
48.625	0	0	72.996816
48.65	0	0	72.996816
48.676	0	0	72.996816
48.701	0	0	72.996816
48.726	0	0	72.996816
48.75	0	0	72.996816
48.775	0	0	72.996816
48.801	0	0	72.996816
48.826	0	0	72.996816
48.85	0	0	72.996816
48.875	0	0	72.996816
48.9	0	0	72.996816
48.926	0	0	72.996816
48.951	0	0	72.996816
48.975	0	0	72.996816
49	0	0	72.996816
49.025	0	0	72.996816
49.051	0	0	72.996816
49.076	0	0	72.996816
49.1	0	0	72.996816
49.125	0	0	72.996816
49.152	0	0	72.996816
49.176	0	0	72.996816
49.201	0	0	72.996816
49.225	0	0	72.996816
49.25	0	0	72.996816
49.276	0	0	72.996816
49.301	0	0	72.996816
49.326	0	0	72.996816
49.35	0	0	72.996816
49.375	0	0	72.996816
49.401	0	0	72.996816
49.426	0	0	72.996816
49.451	0	0	72.996816
49.475	0	0	72.996816
49.5	0	0	72.996816
49.526	0	0	72.996816
49.551	0	0	72.996816
49.575	0	0	72.996816
49.6	0	0	72.996816
49.625	0	0	72.996816
49.651	0	0	72.996816
49.676	0	0	72.996816
49.7	0	0	72.996816
49.725	0	0	72.996816
49.75	0	0	72.996816
49.776	0	0	72.996816
49.801	0	0	72.996816
49.825	0	0	72.996816
49.85	0	0	72.996816
49.876	0	0	72.996816
49.901	0	0	72.996816
49.926	0	0	72.996816
49.95	0	0	72.996816
49.975	0	0	72.996816
[truncated: 13,697 more rows]
