# Supplementary material for: Week Long Topography Study of Young Adults Using Electronic Cigarettes in Their Natural Environment
Source: PLoS One. 2016 Oct 13;11(10):e0164038. doi: 10.1371/journal.pone.0164038 (PMC5063505; doi:10.1371/journal.pone.0164038)
Supplement: S17 File — This data file contains the flow rate and cumulative volume vs. time for Participant 17, as shown graphically in Figs 4 and 6, respectively. (CSV) [file pone.0164038.s017.csv]

Time [sec]	Mean Pluff Flow Rate [mL/sec]	Flow Rate [mL/sec]	Accumulated Volume [ml]
1.038	0	0	0
1.042	0	0	0
1.048	0	0	0
1.052	0	0	0
1.056	0	0	0
1.064	0	0	0
1.073	0	0	0
1.081	0	0	0
1.089	0	0	0
1.097	0	0	0
1.105	0	0	0
1.114	0	0	0
1.122	0	0	0
1.13	0	0	0
1.138	0	0	0
1.146	0	0	0
1.155	0	0	0
1.163	0	0	0
1.173	0	0	0
1.181	0	0	0
1.189	0	0	0
1.198	0	0	0
1.206	0	0	0
1.214	0	0	0
1.222	0	0	0
1.23	0	0	0
1.239	0	0	0
1.247	0	0	0
1.255	0	0	0
1.263	0	0	0
1.271	0	0	0
1.28	0	0	0
1.288	0	0	0
1.296	0	0	0
1.306	0	0	0
1.314	0	0	0
1.323	0	0	0
1.331	0	0	0
1.339	0	0	0
1.347	0	0	0
1.355	0	0	0
1.363	0	0	0
1.372	0	0	0
1.38	0	0	0
1.388	0	0	0
1.396	0	0	0
1.404	0	0	0
1.413	0	0	0
1.421	0	0	0
1.429	0	0	0
1.439	0	0	0
1.447	0	0	0
1.456	0	0	0
1.464	0	0	0
1.472	0	0	0
1.48	0	0	0
1.488	0	0	0
1.497	0	0	0
1.505	0	0	0
1.513	0	0	0
1.525	0	0	0
1.55	0	0	0
1.576	0	0	0
1.601	0	0	0
1.626	0	0	0
1.65	0	0	0
1.675	0	0	0
1.701	0	0	0
1.726	0	0	0
1.751	0	0	0
1.775	0	0	0
1.8	0	0	0
1.826	0	0	0
1.851	0	0	0
1.875	0	0	0
1.9	0	0	0
1.925	0	0	0
1.951	0	0	0
1.976	0	0	0
2	0	0	0
2.025	0	0	0
2.05	0	0	0
2.076	0	0	0
2.101	0	0	0
2.125	0	0	0
2.15	0	0	0
2.177	0	0	0
2.201	0	0	0
2.226	0	0	0
2.25	0	0	0
2.275	0	0	0
2.301	0	0	0
2.326	0	0	0
2.351	0	0	0
2.375	0	0	0
2.4	0	0	0
2.426	0	0	0
2.451	0	0	0
2.476	0	0	0
2.5	0	0	0
2.525	0	0	0
2.551	0	0	0
2.576	0	0	0
2.6	0	0	0
2.625	0	0	0
2.65	0	0	0
2.676	0	0	0
2.701	0	0	0
2.725	0	0	0
2.75	0	0	0
2.775	0	0	0
2.801	0	0	0
2.826	0	0	0
2.85	0	0	0
2.875	0	0	0
2.902	0	0	0
2.926	0	0	0
2.951	0	0	0
2.975	0	0	0
3	0	0	0
3.026	0	0	0
3.051	0	0	0
3.076	0	0	0
3.1	0	0	0
3.125	0	0	0
3.151	0	0	0
3.176	0	0	0
3.201	0	0	0
3.225	0	0	0
3.25	0	0	0
3.276	0	0	0
3.301	0	0	0
3.325	0	0	0
3.35	0	0	0
3.375	0	0	0
3.401	0	0	0
3.426	0	0	0
3.45	0	0	0
3.475	0	0	0
3.5	0	0	0
3.526	0	0	0
3.551	0	0	0
3.575	0	0	0
3.6	0	0	0
3.627	0	0	0
3.651	0	0	0
3.676	0	0	0
3.7	0	0	0
3.725	0	0	0
3.751	0	0	0
3.776	0	0	0
3.801	0	0	0
3.825	0	0	0
3.85	0	0	0
3.876	0	0	0
3.901	0	0	0
3.926	0	0	0
3.95	0	0	0
3.975	0	0	0
4.001	0	0	0
4.026	0	0	0
4.05	0	0	0
4.075	0	0	0
4.1	0	0	0
4.126	0	0	0
4.151	0	0	0
4.175	0	0	0
4.2	0	0	0
4.225	0	0	0
4.251	0	0	0
4.276	0	0	0
4.3	0	0	0
4.325	0	0	0
4.352	0	0	0
4.376	0	0	0
4.401	0	0	0
4.425	0	0	0
4.45	0	0	0
4.476	0	0	0
4.501	0	0	0
4.526	0	0	0
4.55	0	0	0
4.575	0	0	0
4.601	0	0	0
4.626	0	0	0
4.651	0	0	0
4.675	0	0	0
4.7	0	0	0
4.726	0	0	0
4.751	0	0	0
4.775	0	0	0
4.8	0	0	0
4.825	0	0	0
4.851	0	0	0
4.876	0	0	0
4.9	0	0	0
4.925	0	0	0
4.95	0	0	0
4.976	0	0	0
5.001	0	0	0
5.025	0	0	0
5.05	0	0	0
5.076	0	0	0
5.101	0	0	0
5.126	0	0	0
5.15	0	0	0
5.175	0	0	0
5.201	0	0	0
5.226	0	0	0
5.251	0	0	0
5.275	0	0	0
5.3	0	0	0
5.326	0	0	0
5.351	0	0	0
5.376	0	0	0
5.4	0	0	0
5.425	0	0	0
5.451	0	0	0
5.476	0	0	0
5.5	0	0	0
5.525	0	0	0
5.55	0	0	0
5.576	0	0	0
5.601	0	0	0
5.625	0	0	0
5.65	0	0	0
5.675	0	0	0
5.701	0	0	0
5.726	0	0	0
5.75	0	0	0
5.775	0	0	0
5.801	0	0	0
5.826	0	0	0
5.851	0	0	0
5.875	0	0	0
5.9	0	0	0
5.926	0	0	0
5.951	0	0	0
5.976	0	0	0
6	0	0	0
6.025	0	0	0
6.051	0	0	0
6.076	0	0	0
6.1	0	0	0
6.125	0	0	0
6.15	0	0	0
6.176	0	0	0
6.201	0	0	0
6.225	0	0	0
6.25	0	0	0
6.275	0	0	0
6.301	0	0	0
6.326	0	0	0
6.35	0	0	0
6.375	0	0	0
6.4	0	0	0
6.426	0	0	0
6.451	0	0	0
6.475	0	0	0
6.5	0	0	0
6.526	0	0	0
6.551	0	0	0
6.576	0	0	0
6.6	0	0	0
6.625	0	0	0
6.651	0	0	0
6.676	0	0	0
6.701	0	0	0
6.725	0	0	0
6.75	0	0	0
6.776	0	0	0
6.801	0	0	0
6.825	0	0	0
6.85	0	0	0
6.875	0	0	0
6.901	0	0	0
6.926	0	0	0
6.95	0	0	0
6.975	0	0	0
7	0	0	0
7.026	0	0	0
7.051	0	0	0
7.075	0	0	0
7.1	0	0	0
7.127	0	0	0
7.151	0	0	0
7.176	0	0	0
7.2	0	0	0
7.225	0	0	0
7.251	0	0	0
7.276	0	0	0
7.301	0	0	0
7.325	0	0	0
7.35	0	0	0
7.376	0	0	0
7.401	0	0	0
7.426	0	0	0
7.45	0	0	0
7.475	0	0	0
7.501	0	0	0
7.526	0	0	0
7.55	0	0	0
7.575	0	0	0
7.6	0	0	0
7.626	0	0	0
7.651	0	0	0
7.675	0	0	0
7.7	0	0	0
7.725	0	0	0
7.751	0	0	0
7.776	0	0	0
7.8	0	0	0
7.825	0	0	0
7.852	0	0	0
7.876	0	0	0
7.901	0	0	0
7.925	0	0	0
7.95	0	0	0
7.976	0	0	0
8.001	0	0	0
8.026	0	0	0
8.05	0	0	0
8.075	0	0	0
8.101	0	0	0
8.126	0	0	0
8.151	0	0	0
8.175	0	0	0
8.2	0	0	0
8.226	0	0	0
8.251	0	0	0
8.275	0	0	0
8.3	0	0	0
8.325	0	0	0
8.351	0	0	0
8.376	0	0	0
8.4	0	0	0
8.425	0	0	0
8.45	0	0	0
8.476	0	0	0
8.501	0	0	0
8.525	0	0	0
8.55	0	0	0
8.577	0	0	0
8.601	0	0	0
8.626	0	0	0
8.65	0	0	0
8.675	0	0	0
8.701	0	0	0
8.726	0	0	0
8.751	0	0	0
8.775	0	0	0
8.8	0	0	0
8.826	0	0	0
8.851	0	0	0
8.876	0	0	0
8.9	0	0	0
8.925	0	0	0
8.951	0	0	0
8.976	0	0	0
9	0	0	0
9.025	0	0	0
9.05	0	0	0
9.076	0	0	0
9.101	0	0	0
9.125	0	0	0
9.15	0	0	0
9.175	0	0	0
9.201	0	0	0
9.226	0	0	0
9.25	0	0	0
9.275	0	0	0
9.302	0	0	0
9.326	0	0	0
9.351	0	0	0
9.375	0	0	0
9.4	0	0	0
9.426	0	0	0
9.451	0	0	0
9.476	0	0	0
9.5	0	0	0
9.525	0	0	0
9.551	0	0	0
9.576	0	0	0
9.601	0	0	0
9.625	0	0	0
9.65	0	0	0
9.676	0	0	0
9.701	0	0	0
9.725	0	0	0
9.75	0	0	0
9.775	0	0	0
9.801	0	0	0
9.826	0	0	0
9.85	0	0	0
9.875	0	0	0
9.9	0	0	0
9.926	0	0	0
9.951	0	0	0
9.975	0	0	0
10	0	0	0
10.027	0	0	0
10.051	0	0	0
10.076	0	0	0
10.1	0	0	0
10.125	0	0	0
10.151	0	0	0
10.176	0	0	0
10.201	0	0	0
10.225	0	0	0
10.25	0	0	0
10.276	0	0	0
10.301	0	0	0
10.326	0	0	0
10.35	28.594444	21.122688	0.34313333
10.375	28.594444	26.217167	1.0579944
10.401	28.594444	28.934598	1.80145
10.426	28.594444	29.756433	2.5163111
10.45	28.594444	29.900813	3.2025778
10.475	28.594444	30.073153	3.9174389
10.5	28.594444	30.556173	4.6323
10.526	28.594444	31.417862	5.3757556
10.551	28.594444	32.83874	6.0906167
10.575	28.594444	34.775058	6.7768833
10.6	28.594444	36.538454	7.4917445
10.625	28.594444	37.630087	8.2066056
10.651	28.594444	38.220577	8.9500611
10.676	28.594444	38.668665	9.6649222
10.7	28.594444	39.06755	10.351189
10.725	28.594444	39.155639	11.06605
10.752	28.594444	38.467671	11.8381
10.776	28.594444	36.609105	12.524367
10.801	28.594444	33.073958	13.239228
10.825	28.594444	27.780389	13.925494
10.85	28.594444	22.84655	14.640356
10.876	28.594444	21.122688	15.383811
10.901	28.594444	21.923072	16.098672
10.926	28.594444	24.165688	16.813533
10.95	28.594444	27.965799	17.4998
10.975	28.594444	31.5	18.214661
11.001	28.594444	33.126002	18.958117
11.026	28.594444	33.718736	19.672978
11.051	28.594444	34.526484	20.387839
11.075	28.594444	35.340144	21.074106
11.1	28.594444	35.896335	21.788967
11.126	28.594444	35.968248	22.532422
11.151	28.594444	35.266951	23.247283
11.175	28.594444	34.476555	23.93355
11.2	28.594444	34.074482	24.648411
11.225	28.594444	33.769786	25.363272
11.251	28.594444	33.718736	26.106728
11.276	28.594444	33.922476	26.821589
11.3	28.594444	34.074482	27.507856
11.325	28.594444	34.376477	28.222717
11.35	28.594444	34.873992	28.937578
11.376	28.594444	34.775058	29.681033
11.401	28.594444	33.718736	30.395894
11.425	28.594444	32.628233	31.082161
11.45	28.594444	32.149553	31.797022
11.476	28.594444	31.934503	32.540478
11.501	28.594444	31.390434	33.255339
11.526	28.594444	30.10178	33.9702
11.55	28.594444	28.695465	34.656467
11.575	28.594444	28.149989	35.371328
11.601	28.594444	28.454322	36.114783
11.626	28.594444	29.201282	36.829644
11.651	28.594444	29.640423	37.544506
11.675	28.594444	29.640423	38.230772
11.7	28.594444	30.10178	38.945633
11.726	28.594444	30.386572	39.689089
11.751	28.594444	29.465552	40.40395
11.776	28.594444	28.211118	41.118811
11.8	28.594444	27.405805	41.805078
11.825	28.594444	26.802008	42.519939
11.851	28.594444	26.151377	43.263394
11.876	28.594444	25.48414	43.978256
11.9	28.594444	25.109603	44.664522
11.925	28.594444	24.902937	45.379383
11.95	28.594444	24.58968	46.094244
11.976	28.594444	24.449166	46.8377
12.001	28.594444	24.30784	47.552561
12.025	28.594444	23.697804	48.238828
12.05	28.594444	23.183372	48.953689
12.075	28.594444	23.071645	49.66855
12.101	28.594444	22.921827	50.412006
12.126	28.594444	23.108947	51.126867
12.15	28.594444	23.770386	51.813133
12.175	28.594444	24.130019	52.527995
12.201	28.594444	23.806594	53.27145
12.226	28.594444	23.368398	53.986311
12.251	28.594444	23.478714	54.701172
12.275	28.594444	23.878845	55.387439
12.3	28.594444	24.201304	56.1023
12.326	28.594444	24.378606	56.845756
12.351	28.594444	24.449166	57.560617
12.376	28.594444	24.624683	58.275478
12.4	28.594444	25.040904	58.961745
12.425	28.594444	25.719642	59.676606
12.451	28.594444	26.151377	60.420061
12.476	28.594444	25.819914	61.134922
12.5	28.594444	25.143883	61.821189
12.525	28.594444	24.69454	62.53605
12.55	28.594444	24.413911	63.250911
12.576	28.594444	24.165688	63.994367
12.601	28.594444	24.094297	64.709228
12.625	28.594444	24.058522	65.395495
12.65	28.594444	23.770386	66.110356
12.675	28.594444	23.183372	66.825217
12.701	28.594444	22.3125	67.568672
12.726	28.594444	21.446427	68.283533
12.75	28.594444	20.835292	68.9698
12.775	28.594444	20.333163	69.684661
12.8	28.594444	0	70.399522
12.826	0	0	70.77125
12.851	0	0	70.77125
12.875	0	0	70.77125
12.9	0	0	70.77125
12.926	0	0	70.77125
12.951	0	0	70.77125
12.976	0	0	70.77125
13	0	0	70.77125
13.025	0	0	70.77125
13.051	0	0	70.77125
13.076	0	0	70.77125
13.101	0	0	70.77125
13.125	0	0	70.77125
13.15	0	0	70.77125
13.176	0	0	70.77125
13.201	0	0	70.77125
13.225	0	0	70.77125
13.25	0	0	70.77125
13.275	0	0	70.77125
13.301	0	0	70.77125
13.326	0	0	70.77125
13.35	0	0	70.77125
13.375	0	0	70.77125
13.4	0	0	70.77125
13.426	0	0	70.77125
13.451	0	0	70.77125
13.475	0	0	70.77125
13.5	0	0	70.77125
13.527	0	0	70.77125
13.551	0	0	70.77125
13.576	0	0	70.77125
13.6	0	0	70.77125
13.625	0	0	70.77125
13.651	0	0	70.77125
13.676	0	0	70.77125
13.701	0	0	70.77125
13.725	0	0	70.77125
13.75	0	0	70.77125
13.776	0	0	70.77125
13.801	0	0	70.77125
13.826	0	0	70.77125
13.85	0	0	70.77125
13.875	0	0	70.77125
13.901	0	0	70.77125
13.926	0	0	70.77125
13.95	0	0	70.77125
13.975	0	0	70.77125
14	0	0	70.77125
14.026	0	0	70.77125
14.051	0	0	70.77125
14.075	0	0	70.77125
14.1	0	0	70.77125
14.125	0	0	70.77125
14.151	0	0	70.77125
14.176	0	0	70.77125
14.2	0	0	70.77125
14.225	0	0	70.77125
14.252	0	0	70.77125
14.276	0	0	70.77125
14.301	0	0	70.77125
14.325	0	0	70.77125
14.35	0	0	70.77125
14.376	0	0	70.77125
14.401	0	0	70.77125
14.426	0	0	70.77125
14.45	0	0	70.77125
14.475	0	0	70.77125
14.501	0	0	70.77125
14.526	0	0	70.77125
14.551	0	0	70.77125
14.575	0	0	70.77125
14.6	0	0	70.77125
14.626	0	0	70.77125
14.651	0	0	70.77125
14.675	0	0	70.77125
14.7	0	0	70.77125
14.725	0	0	70.77125
14.751	0	0	70.77125
14.776	0	0	70.77125
14.8	0	0	70.77125
14.825	0	0	70.77125
14.85	0	0	70.77125
14.876	0	0	70.77125
14.901	0	0	70.77125
14.925	0	0	70.77125
14.95	0	0	70.77125
14.977	0	0	70.77125
15.001	0	0	70.77125
15.026	0	0	70.77125
15.05	0	0	70.77125
15.075	0	0	70.77125
15.101	0	0	70.77125
15.126	0	0	70.77125
15.151	0	0	70.77125
15.175	0	0	70.77125
15.2	0	0	70.77125
15.226	0	0	70.77125
15.251	0	0	70.77125
15.276	0	0	70.77125
15.3	0	0	70.77125
15.325	0	0	70.77125
15.351	0	0	70.77125
15.376	0	0	70.77125
15.4	0	0	70.77125
15.425	0	0	70.77125
15.45	0	0	70.77125
15.476	0	0	70.77125
15.501	0	0	70.77125
15.525	0	0	70.77125
15.55	0	0	70.77125
15.575	0	0	70.77125
15.601	0	0	70.77125
15.626	0	0	70.77125
15.65	0	0	70.77125
15.675	0	0	70.77125
15.702	0	0	70.77125
15.726	0	0	70.77125
15.751	0	0	70.77125
15.775	0	0	70.77125
15.8	0	0	70.77125
15.826	0	0	70.77125
15.851	0	0	70.77125
15.876	0	0	70.77125
15.9	0	0	70.77125
15.925	0	0	70.77125
15.951	0	0	70.77125
15.976	0	0	70.77125
16.001	0	0	70.77125
16.025	0	0	70.77125
16.05	0	0	70.77125
16.076	0	0	70.77125
16.101	0	0	70.77125
16.125	0	0	70.77125
16.15	0	0	70.77125
16.175	0	0	70.77125
16.201	0	0	70.77125
16.226	0	0	70.77125
16.25	0	0	70.77125
16.275	0	0	70.77125
16.3	0	0	70.77125
16.326	0	0	70.77125
16.351	0	0	70.77125
16.375	0	0	70.77125
16.4	0	0	70.77125
16.427	0	0	70.77125
16.451	0	0	70.77125
16.476	0	0	70.77125
16.5	0	0	70.77125
16.525	0	0	70.77125
16.551	0	0	70.77125
16.576	0	0	70.77125
16.601	0	0	70.77125
16.625	0	0	70.77125
16.65	0	0	70.77125
16.676	0	0	70.77125
16.701	0	0	70.77125
16.726	0	0	70.77125
16.75	0	0	70.77125
16.775	0	0	70.77125
16.801	0	0	70.77125
16.826	0	0	70.77125
16.85	0	0	70.77125
16.875	0	0	70.77125
16.9	0	0	70.77125
16.926	0	0	70.77125
16.951	0	0	70.77125
16.975	0	0	70.77125
17	0	0	70.77125
17.025	0	0	70.77125
17.051	0	0	70.77125
17.076	0	0	70.77125
17.1	0	0	70.77125
17.125	0	0	70.77125
17.152	0	0	70.77125
17.176	0	0	70.77125
17.201	0	0	70.77125
17.225	0	0	70.77125
17.25	0	0	70.77125
17.276	0	0	70.77125
17.301	0	0	70.77125
17.326	0	0	70.77125
17.35	0	0	70.77125
17.375	0	0	70.77125
17.401	0	0	70.77125
17.426	0	0	70.77125
17.451	0	0	70.77125
17.475	0	0	70.77125
17.5	0	0	70.77125
17.526	0	0	70.77125
17.551	0	0	70.77125
17.575	0	0	70.77125
17.6	0	0	70.77125
17.625	0	0	70.77125
17.651	0	0	70.77125
17.676	0	0	70.77125
17.7	0	0	70.77125
17.725	0	0	70.77125
17.75	0	0	70.77125
17.776	0	0	70.77125
17.801	0	0	70.77125
17.825	0	0	70.77125
17.85	0	0	70.77125
17.876	0	0	70.77125
17.901	0	0	70.77125
17.926	0	0	70.77125
17.95	0	0	70.77125
17.975	0	0	70.77125
18.001	0	0	70.77125
18.026	0	0	70.77125
18.051	0	0	70.77125
18.075	0	0	70.77125
18.1	0	0	70.77125
18.126	0	0	70.77125
18.151	0	0	70.77125
18.176	0	0	70.77125
18.2	0	0	70.77125
18.225	0	0	70.77125
18.251	0	0	70.77125
18.276	0	0	70.77125
18.3	0	0	70.77125
18.325	0	0	70.77125
18.35	0	0	70.77125
18.376	0	0	70.77125
18.401	0	0	70.77125
18.425	0	0	70.77125
18.45	0	0	70.77125
18.475	0	0	70.77125
18.501	0	0	70.77125
18.526	0	0	70.77125
18.55	0	0	70.77125
18.575	0	0	70.77125
18.601	0	0	70.77125
18.626	0	0	70.77125
18.651	0	0	70.77125
18.675	0	0	70.77125
18.7	0	0	70.77125
18.726	0	0	70.77125
18.751	0	0	70.77125
18.776	0	0	70.77125
18.8	0	0	70.77125
18.825	0	0	70.77125
18.851	0	0	70.77125
18.876	0	0	70.77125
18.9	0	0	70.77125
18.925	0	0	70.77125
18.95	0	0	70.77125
18.976	0	0	70.77125
19.001	0	0	70.77125
19.025	0	0	70.77125
19.05	0	0	70.77125
19.075	0	0	70.77125
19.101	0	0	70.77125
19.126	0	0	70.77125
19.15	0	0	70.77125
19.175	0	0	70.77125
19.2	0	0	70.77125
19.226	0	0	70.77125
19.251	0	0	70.77125
19.275	0	0	70.77125
19.3	0	0	70.77125
19.326	0	0	70.77125
19.351	0	0	70.77125
19.376	0	0	70.77125
19.4	0	0	70.77125
19.425	0	0	70.77125
19.451	0	0	70.77125
19.476	0	0	70.77125
19.501	0	0	70.77125
19.525	0	0	70.77125
19.55	0	0	70.77125
19.576	0	0	70.77125
19.601	0	0	70.77125
19.625	0	0	70.77125
19.65	0	0	70.77125
19.675	0	0	70.77125
19.701	0	0	70.77125
19.726	0	0	70.77125
19.75	0	0	70.77125
19.775	0	0	70.77125
19.8	0	0	70.77125
19.826	0	0	70.77125
19.851	0	0	70.77125
19.875	0	0	70.77125
19.9	0	0	70.77125
19.927	0	0	70.77125
19.951	0	0	70.77125
19.976	0	0	70.77125
20	0	0	70.77125
20.025	0	0	70.77125
20.051	0	0	70.77125
20.076	0	0	70.77125
20.101	0	0	70.77125
20.125	0	0	70.77125
20.15	0	0	70.77125
20.176	0	0	70.77125
20.201	0	0	70.77125
20.226	0	0	70.77125
20.25	0	0	70.77125
20.275	0	0	70.77125
20.301	0	0	70.77125
20.326	0	0	70.77125
20.35	0	0	70.77125
20.375	0	0	70.77125
20.4	0	0	70.77125
20.426	0	0	70.77125
20.451	0	0	70.77125
20.475	0	0	70.77125
20.5	0	0	70.77125
20.525	0	0	70.77125
20.551	0	0	70.77125
20.576	0	0	70.77125
20.6	0	0	70.77125
20.625	0	0	70.77125
20.652	0	0	70.77125
20.676	0	0	70.77125
20.701	0	0	70.77125
20.725	0	0	70.77125
20.75	0	0	70.77125
20.776	0	0	70.77125
20.801	0	0	70.77125
20.826	0	0	70.77125
20.85	0	0	70.77125
20.875	0	0	70.77125
20.901	0	0	70.77125
20.926	0	0	70.77125
20.951	0	0	70.77125
20.975	0	0	70.77125
21	0	0	70.77125
21.026	0	0	70.77125
21.051	0	0	70.77125
21.075	0	0	70.77125
21.1	0	0	70.77125
21.125	0	0	70.77125
21.151	0	0	70.77125
21.176	0	0	70.77125
21.2	0	0	70.77125
21.225	0	0	70.77125
21.25	0	0	70.77125
21.276	0	0	70.77125
21.301	0	0	70.77125
21.325	0	0	70.77125
21.35	0	0	70.77125
21.377	0	0	70.77125
21.401	0	0	70.77125
21.426	0	0	70.77125
21.45	0	0	70.77125
21.475	0	0	70.77125
21.501	0	0	70.77125
21.526	0	0	70.77125
21.551	0	0	70.77125
21.575	0	0	70.77125
21.6	0	0	70.77125
21.626	0	0	70.77125
21.651	0	0	70.77125
21.676	0	0	70.77125
21.7	0	0	70.77125
21.725	0	0	70.77125
21.751	0	0	70.77125
21.776	0	0	70.77125
21.8	0	0	70.77125
21.825	0	0	70.77125
21.85	0	0	70.77125
21.876	0	0	70.77125
21.901	0	0	70.77125
21.925	0	0	70.77125
21.95	0	0	70.77125
21.975	0	0	70.77125
22.001	0	0	70.77125
22.026	0	0	70.77125
22.05	0	0	70.77125
22.075	0	0	70.77125
22.102	0	0	70.77125
22.126	0	0	70.77125
22.151	0	0	70.77125
22.175	0	0	70.77125
22.2	0	0	70.77125
22.226	0	0	70.77125
22.251	0	0	70.77125
22.276	0	0	70.77125
22.3	0	0	70.77125
22.325	0	0	70.77125
22.351	0	0	70.77125
22.376	0	0	70.77125
22.401	0	0	70.77125
22.425	0	0	70.77125
22.45	0	0	70.77125
22.476	0	0	70.77125
22.501	0	0	70.77125
22.525	0	0	70.77125
22.55	0	0	70.77125
22.575	0	0	70.77125
22.601	0	0	70.77125
22.626	0	0	70.77125
22.65	0	0	70.77125
22.675	0	0	70.77125
22.7	0	0	70.77125
22.726	0	0	70.77125
22.751	0	0	70.77125
22.775	0	0	70.77125
22.8	0	0	70.77125
22.827	0	0	70.77125
22.851	0	0	70.77125
22.876	0	0	70.77125
22.9	0	0	70.77125
22.925	0	0	70.77125
22.951	0	0	70.77125
22.976	0	0	70.77125
23.001	0	0	70.77125
23.025	0	0	70.77125
23.05	0	0	70.77125
23.076	0	0	70.77125
23.101	0	0	70.77125
23.126	0	0	70.77125
23.15	0	0	70.77125
23.175	0	0	70.77125
23.201	0	0	70.77125
23.226	0	0	70.77125
23.25	0	0	70.77125
23.275	0	0	70.77125
23.3	0	0	70.77125
23.326	0	0	70.77125
23.351	0	0	70.77125
23.375	0	0	70.77125
23.4	0	0	70.77125
23.425	0	0	70.77125
23.451	0	0	70.77125
23.476	0	0	70.77125
23.5	0	0	70.77125
23.525	0	0	70.77125
23.552	0	0	70.77125
23.576	0	0	70.77125
23.601	0	0	70.77125
23.625	0	0	70.77125
23.65	0	0	70.77125
23.676	0	0	70.77125
23.701	0	0	70.77125
23.726	0	0	70.77125
23.75	0	0	70.77125
23.775	0	0	70.77125
23.801	0	0	70.77125
23.826	0	0	70.77125
23.851	0	0	70.77125
23.875	0	0	70.77125
23.9	0	0	70.77125
23.926	0	0	70.77125
23.951	0	0	70.77125
23.975	0	0	70.77125
24	0	0	70.77125
24.025	0	0	70.77125
24.051	0	0	70.77125
24.076	0	0	70.77125
24.1	0	0	70.77125
24.125	0	0	70.77125
24.15	0	0	70.77125
24.176	0	0	70.77125
24.201	0	0	70.77125
24.225	0	0	70.77125
24.25	0	0	70.77125
24.276	0	0	70.77125
24.301	0	0	70.77125
24.326	0	0	70.77125
24.35	0	0	70.77125
24.375	0	0	70.77125
24.401	0	0	70.77125
24.426	0	0	70.77125
24.451	0	0	70.77125
24.475	0	0	70.77125
24.5	0	0	70.77125
24.526	0	0	70.77125
24.551	0	0	70.77125
24.576	0	0	70.77125
24.6	0	0	70.77125
24.625	0	0	70.77125
24.651	0	0	70.77125
24.676	0	0	70.77125
24.7	0	0	70.77125
24.725	0	0	70.77125
24.75	0	0	70.77125
24.776	0	0	70.77125
24.801	0	0	70.77125
24.825	0	0	70.77125
24.85	0	0	70.77125
24.875	0	0	70.77125
24.901	0	0	70.77125
24.926	0	0	70.77125
24.95	0	0	70.77125
24.975	0	0	70.77125
25.001	0	0	70.77125
25.026	0	0	70.77125
25.051	0	0	70.77125
25.075	0	0	70.77125
25.1	0	0	70.77125
25.126	0	0	70.77125
25.151	0	0	70.77125
25.176	0	0	70.77125
25.2	0	0	70.77125
25.225	0	0	70.77125
25.251	0	0	70.77125
25.276	0	0	70.77125
25.3	0	0	70.77125
25.325	0	0	70.77125
25.35	0	0	70.77125
25.376	0	0	70.77125
25.401	0	0	70.77125
25.425	0	0	70.77125
25.45	0	0	70.77125
25.475	0	0	70.77125
25.501	0	0	70.77125
25.526	0	0	70.77125
25.55	0	0	70.77125
25.575	0	0	70.77125
25.6	0	0	70.77125
25.626	0	0	70.77125
25.651	0	0	70.77125
25.675	0	0	70.77125
25.7	0	0	70.77125
25.726	0	0	70.77125
25.751	0	0	70.77125
25.776	0	0	70.77125
25.8	0	0	70.77125
25.825	0	0	70.77125
25.851	0	0	70.77125
25.876	0	0	70.77125
25.901	0	0	70.77125
25.925	0	0	70.77125
25.95	0	0	70.77125
25.976	0	0	70.77125
26.001	0	0	70.77125
26.025	0	0	70.77125
26.05	0	0	70.77125
26.075	0	0	70.77125
26.101	0	0	70.77125
26.126	0	0	70.77125
26.15	0	0	70.77125
26.175	0	0	70.77125
26.2	0	0	70.77125
26.226	0	0	70.77125
26.251	0	0	70.77125
26.275	0	0	70.77125
26.3	0	0	70.77125
26.327	0	0	70.77125
26.351	0	0	70.77125
26.376	0	0	70.77125
26.4	0	0	70.77125
26.425	0	0	70.77125
26.451	0	0	70.77125
26.476	0	0	70.77125
26.501	0	0	70.77125
26.525	0	0	70.77125
26.55	0	0	70.77125
26.576	0	0	70.77125
26.601	0	0	70.77125
26.626	0	0	70.77125
26.65	0	0	70.77125
26.675	0	0	70.77125
26.701	0	0	70.77125
26.726	0	0	70.77125
26.75	0	0	70.77125
26.775	0	0	70.77125
26.8	0	0	70.77125
26.826	0	0	70.77125
26.851	0	0	70.77125
26.875	0	0	70.77125
26.9	0	0	70.77125
26.925	0	0	70.77125
26.951	0	0	70.77125
26.976	0	0	70.77125
27	0	0	70.77125
27.025	0	0	70.77125
27.052	0	0	70.77125
27.076	0	0	70.77125
27.101	0	0	70.77125
27.125	0	0	70.77125
27.15	0	0	70.77125
27.176	0	0	70.77125
27.201	0	0	70.77125
27.226	0	0	70.77125
27.25	0	0	70.77125
27.275	0	0	70.77125
27.301	0	0	70.77125
27.326	0	0	70.77125
27.351	0	0	70.77125
27.375	0	0	70.77125
27.4	0	0	70.77125
27.426	0	0	70.77125
27.451	0	0	70.77125
27.475	0	0	70.77125
27.5	0	0	70.77125
27.525	0	0	70.77125
27.551	0	0	70.77125
27.576	0	0	70.77125
27.6	0	0	70.77125
27.625	0	0	70.77125
27.65	0	0	70.77125
27.676	0	0	70.77125
27.701	0	0	70.77125
27.725	0	0	70.77125
27.75	0	0	70.77125
27.777	0	0	70.77125
27.801	0	0	70.77125
27.826	0	0	70.77125
27.85	0	0	70.77125
27.875	0	0	70.77125
27.901	0	0	70.77125
27.926	0	0	70.77125
27.951	0	0	70.77125
27.975	0	0	70.77125
28	0	0	70.77125
28.026	0	0	70.77125
28.051	0	0	70.77125
28.076	0	0	70.77125
28.1	0	0	70.77125
28.125	0	0	70.77125
28.151	0	0	70.77125
28.176	0	0	70.77125
28.2	0	0	70.77125
28.225	0	0	70.77125
28.25	0	0	70.77125
28.276	0	0	70.77125
28.301	0	0	70.77125
28.325	0	0	70.77125
28.35	0	0	70.77125
28.375	0	0	70.77125
28.401	0	0	70.77125
28.426	0	0	70.77125
28.45	0	0	70.77125
28.475	0	0	70.77125
28.502	0	0	70.77125
28.526	0	0	70.77125
28.551	0	0	70.77125
28.575	0	0	70.77125
28.6	0	0	70.77125
28.626	0	0	70.77125
28.651	0	0	70.77125
28.676	0	0	70.77125
28.7	0	0	70.77125
28.725	0	0	70.77125
28.751	0	0	70.77125
28.776	0	0	70.77125
28.801	0	0	70.77125
28.825	0	0	70.77125
28.85	0	0	70.77125
28.876	0	0	70.77125
28.901	0	0	70.77125
28.925	0	0	70.77125
28.95	0	0	70.77125
28.975	0	0	70.77125
29.001	0	0	70.77125
29.026	0	0	70.77125
29.05	0	0	70.77125
29.075	0	0	70.77125
29.1	0	0	70.77125
29.126	0	0	70.77125
29.151	0	0	70.77125
29.175	0	0	70.77125
29.2	0	0	70.77125
29.227	0	0	70.77125
29.251	0	0	70.77125
29.276	0	0	70.77125
29.3	0	0	70.77125
29.325	0	0	70.77125
29.351	0	0	70.77125
29.376	0	0	70.77125
29.401	0	0	70.77125
29.425	0	0	70.77125
29.45	0	0	70.77125
29.476	0	0	70.77125
29.501	0	0	70.77125
29.526	0	0	70.77125
29.55	0	0	70.77125
29.575	0	0	70.77125
29.601	0	0	70.77125
29.626	0	0	70.77125
29.65	0	0	70.77125
29.675	0	0	70.77125
29.7	0	0	70.77125
29.726	0	0	70.77125
29.751	0	0	70.77125
29.775	0	0	70.77125
29.8	0	0	70.77125
29.825	0	0	70.77125
29.851	0	0	70.77125
29.876	0	0	70.77125
29.9	0	0	70.77125
29.925	0	0	70.77125
29.952	0	0	70.77125
29.976	0	0	70.77125
30.001	0	0	70.77125
30.025	0	0	70.77125
30.05	0	0	70.77125
30.076	0	0	70.77125
30.101	0	0	70.77125
30.126	0	0	70.77125
30.15	0	0	70.77125
30.175	0	0	70.77125
30.201	0	0	70.77125
30.226	0	0	70.77125
30.251	0	0	70.77125
30.275	0	0	70.77125
30.3	0	0	70.77125
30.326	0	0	70.77125
30.351	0	0	70.77125
30.375	0	0	70.77125
30.4	0	0	70.77125
30.425	0	0	70.77125
30.451	0	0	70.77125
30.476	0	0	70.77125
30.5	0	0	70.77125
30.525	0	0	70.77125
30.55	0	0	70.77125
30.576	0	0	70.77125
30.601	0	0	70.77125
30.625	0	0	70.77125
30.65	0	0	70.77125
30.676	0	0	70.77125
30.701	0	0	70.77125
30.726	0	0	70.77125
30.75	0	0	70.77125
30.775	0	0	70.77125
30.801	0	0	70.77125
30.826	0	0	70.77125
30.851	0	0	70.77125
30.875	0	0	70.77125
30.9	0	0	70.77125
30.926	0	0	70.77125
30.951	0	0	70.77125
30.976	0	0	70.77125
31	0	0	70.77125
31.025	0	0	70.77125
31.051	0	0	70.77125
31.076	0	0	70.77125
31.1	0	0	70.77125
31.125	0	0	70.77125
31.15	0	0	70.77125
31.176	0	0	70.77125
31.201	0	0	70.77125
31.225	0	0	70.77125
31.25	0	0	70.77125
31.275	0	0	70.77125
31.301	0	0	70.77125
31.326	0	0	70.77125
31.35	0	0	70.77125
31.375	0	0	70.77125
31.401	0	0	70.77125
31.426	0	0	70.77125
31.451	0	0	70.77125
31.475	0	0	70.77125
31.5	0	0	70.77125
31.526	0	0	70.77125
31.551	0	0	70.77125
31.576	0	0	70.77125
31.6	0	0	70.77125
31.625	0	0	70.77125
31.651	0	0	70.77125
31.676	0	0	70.77125
31.7	0	0	70.77125
31.725	0	0	70.77125
31.75	0	0	70.77125
31.776	0	0	70.77125
31.801	0	0	70.77125
31.825	0	0	70.77125
31.85	0	0	70.77125
31.875	0	0	70.77125
31.901	0	0	70.77125
31.926	0	0	70.77125
31.95	0	0	70.77125
31.975	0	0	70.77125
32	0	0	70.77125
32.026	0	0	70.77125
32.051	0	0	70.77125
32.075	0	0	70.77125
32.1	0	0	70.77125
32.126	0	0	70.77125
32.151	0	0	70.77125
32.176	0	0	70.77125
32.2	0	0	70.77125
32.225	0	0	70.77125
32.251	0	0	70.77125
32.276	0	0	70.77125
32.301	0	0	70.77125
32.325	0	0	70.77125
32.35	0	0	70.77125
32.376	0	0	70.77125
32.401	0	0	70.77125
32.425	0	0	70.77125
32.45	0	0	70.77125
32.475	0	0	70.77125
32.501	0	0	70.77125
32.526	0	0	70.77125
32.55	0	0	70.77125
32.575	0	0	70.77125
32.6	0	0	70.77125
32.626	0	0	70.77125
32.651	0	0	70.77125
32.675	0	0	70.77125
32.7	0	0	70.77125
32.727	0	0	70.77125
32.751	0	0	70.77125
32.776	0	0	70.77125
32.8	0	0	70.77125
32.825	0	0	70.77125
32.851	0	0	70.77125
32.876	0	0	70.77125
32.901	0	0	70.77125
32.925	0	0	70.77125
32.95	0	0	70.77125
32.976	0	0	70.77125
33.001	0	0	70.77125
33.026	0	0	70.77125
33.05	0	0	70.77125
33.075	0	0	70.77125
33.101	0	0	70.77125
33.126	0	0	70.77125
33.15	0	0	70.77125
33.175	0	0	70.77125
33.2	0	0	70.77125
33.226	0	0	70.77125
33.251	0	0	70.77125
33.275	0	0	70.77125
33.3	0	0	70.77125
33.325	0	0	70.77125
33.351	0	0	70.77125
33.376	0	0	70.77125
33.4	0	0	70.77125
33.425	0	0	70.77125
33.452	0	0	70.77125
33.476	0	0	70.77125
33.501	0	0	70.77125
33.525	0	0	70.77125
33.55	0	0	70.77125
33.576	0	0	70.77125
33.601	0	0	70.77125
33.626	0	0	70.77125
33.65	0	0	70.77125
33.675	0	0	70.77125
33.701	0	0	70.77125
33.726	0	0	70.77125
33.751	0	0	70.77125
33.775	0	0	70.77125
33.8	0	0	70.77125
33.826	0	0	70.77125
33.851	0	0	70.77125
33.875	0	0	70.77125
33.9	0	0	70.77125
33.925	0	0	70.77125
33.951	0	0	70.77125
33.976	0	0	70.77125
34	0	0	70.77125
34.025	0	0	70.77125
34.05	0	0	70.77125
34.076	0	0	70.77125
34.101	0	0	70.77125
34.125	0	0	70.77125
34.15	0	0	70.77125
34.177	0	0	70.77125
34.201	0	0	70.77125
34.226	0	0	70.77125
34.25	0	0	70.77125
34.275	0	0	70.77125
34.301	0	0	70.77125
34.326	0	0	70.77125
34.351	0	0	70.77125
34.375	0	0	70.77125
34.4	0	0	70.77125
34.426	0	0	70.77125
34.451	0	0	70.77125
34.476	0	0	70.77125
34.5	0	0	70.77125
34.525	0	0	70.77125
34.551	0	0	70.77125
34.576	0	0	70.77125
34.6	0	0	70.77125
34.625	0	0	70.77125
34.65	0	0	70.77125
34.676	0	0	70.77125
34.701	0	0	70.77125
34.725	0	0	70.77125
34.75	0	0	70.77125
34.775	0	0	70.77125
34.801	0	0	70.77125
34.826	0	0	70.77125
34.85	0	0	70.77125
34.875	0	0	70.77125
34.902	0	0	70.77125
34.926	0	0	70.77125
34.951	0	0	70.77125
34.975	0	0	70.77125
35	0	0	70.77125
35.026	0	0	70.77125
35.051	0	0	70.77125
35.076	0	0	70.77125
35.1	0	0	70.77125
35.125	0	0	70.77125
35.151	0	0	70.77125
35.176	0	0	70.77125
35.201	0	0	70.77125
35.225	0	0	70.77125
35.25	0	0	70.77125
35.276	0	0	70.77125
35.301	0	0	70.77125
35.325	0	0	70.77125
35.35	0	0	70.77125
35.375	0	0	70.77125
35.401	0	0	70.77125
35.426	0	0	70.77125
35.45	0	0	70.77125
35.475	0	0	70.77125
35.5	0	0	70.77125
35.526	0	0	70.77125
35.551	0	0	70.77125
35.575	0	0	70.77125
35.6	0	0	70.77125
35.627	0	0	70.77125
35.651	0	0	70.77125
35.676	0	0	70.77125
35.7	0	0	70.77125
35.725	0	0	70.77125
35.751	0	0	70.77125
35.776	0	0	70.77125
35.801	0	0	70.77125
35.825	0	0	70.77125
35.85	0	0	70.77125
35.876	0	0	70.77125
35.901	0	0	70.77125
35.926	0	0	70.77125
35.95	0	0	70.77125
35.975	0	0	70.77125
36.001	0	0	70.77125
36.026	0	0	70.77125
36.05	0	0	70.77125
36.075	0	0	70.77125
36.1	0	0	70.77125
36.126	0	0	70.77125
36.151	0	0	70.77125
36.175	0	0	70.77125
36.2	0	0	70.77125
36.225	0	0	70.77125
36.251	0	0	70.77125
36.276	0	0	70.77125
36.3	0	0	70.77125
36.325	0	0	70.77125
36.352	0	0	70.77125
36.376	0	0	70.77125
36.401	0	0	70.77125
36.425	0	0	70.77125
36.45	0	0	70.77125
36.476	0	0	70.77125
36.501	0	0	70.77125
36.526	0	0	70.77125
36.55	0	0	70.77125
36.575	0	0	70.77125
36.601	0	0	70.77125
36.626	0	0	70.77125
36.651	0	0	70.77125
36.675	0	0	70.77125
36.7	0	0	70.77125
36.726	0	0	70.77125
36.751	0	0	70.77125
36.775	0	0	70.77125
36.8	0	0	70.77125
36.825	0	0	70.77125
36.851	0	0	70.77125
36.876	0	0	70.77125
36.9	0	0	70.77125
36.925	0	0	70.77125
36.95	0	0	70.77125
36.976	0	0	70.77125
37.001	0	0	70.77125
37.025	0	0	70.77125
37.05	0	0	70.77125
37.076	0	0	70.77125
37.101	0	0	70.77125
37.126	0	0	70.77125
37.15	0	0	70.77125
37.175	0	0	70.77125
37.201	0	0	70.77125
37.226	0	0	70.77125
37.251	0	0	70.77125
37.275	0	0	70.77125
37.3	0	0	70.77125
37.326	0	0	70.77125
37.351	0	0	70.77125
37.376	0	0	70.77125
37.4	0	0	70.77125
37.425	0	0	70.77125
37.451	0	0	70.77125
37.476	0	0	70.77125
37.5	0	0	70.77125
37.525	0	0	70.77125
37.55	0	0	70.77125
37.576	0	0	70.77125
37.601	0	0	70.77125
37.625	0	0	70.77125
37.65	0	0	70.77125
37.675	0	0	70.77125
37.701	0	0	70.77125
37.726	0	0	70.77125
37.75	0	0	70.77125
37.775	0	0	70.77125
37.801	0	0	70.77125
37.826	0	0	70.77125
37.851	0	0	70.77125
37.875	0	0	70.77125
37.9	0	0	70.77125
37.926	0	0	70.77125
37.951	0	0	70.77125
37.976	0	0	70.77125
38	0	0	70.77125
38.025	0	0	70.77125
38.051	0	0	70.77125
38.076	0	0	70.77125
38.1	0	0	70.77125
38.125	0	0	70.77125
38.15	0	0	70.77125
38.176	0	0	70.77125
38.201	0	0	70.77125
38.225	0	0	70.77125
38.25	0	0	70.77125
38.275	0	0	70.77125
38.301	0	0	70.77125
38.326	0	0	70.77125
38.35	0	0	70.77125
38.375	0	0	70.77125
38.4	0	0	70.77125
38.426	0	0	70.77125
38.451	0	0	70.77125
38.475	0	0	70.77125
38.5	0	0	70.77125
38.526	0	0	70.77125
38.551	0	0	70.77125
38.576	0	0	70.77125
38.6	0	0	70.77125
38.625	0	0	70.77125
38.651	0	0	70.77125
38.676	0	0	70.77125
38.701	0	0	70.77125
38.725	0	0	70.77125
38.75	0	0	70.77125
38.776	0	0	70.77125
38.801	0	0	70.77125
38.825	0	0	70.77125
38.85	0	0	70.77125
38.875	0	0	70.77125
38.901	0	0	70.77125
38.926	0	0	70.77125
38.95	0	0	70.77125
38.975	0	0	70.77125
39	0	0	70.77125
39.026	0	0	70.77125
39.051	0	0	70.77125
39.075	0	0	70.77125
39.1	0	0	70.77125
39.127	0	0	70.77125
39.151	0	0	70.77125
39.176	0	0	70.77125
39.2	0	0	70.77125
39.225	0	0	70.77125
39.251	0	0	70.77125
39.276	0	0	70.77125
39.301	0	0	70.77125
39.325	0	0	70.77125
39.35	0	0	70.77125
39.376	0	0	70.77125
39.401	0	0	70.77125
39.426	0	0	70.77125
39.45	0	0	70.77125
39.475	0	0	70.77125
39.501	0	0	70.77125
39.526	0	0	70.77125
39.55	0	0	70.77125
39.575	0	0	70.77125
39.6	0	0	70.77125
39.626	0	0	70.77125
39.651	0	0	70.77125
39.675	0	0	70.77125
39.7	0	0	70.77125
39.725	0	0	70.77125
39.751	0	0	70.77125
39.776	0	0	70.77125
39.8	0	0	70.77125
39.825	0	0	70.77125
39.852	0	0	70.77125
39.876	0	0	70.77125
39.901	0	0	70.77125
39.925	0	0	70.77125
39.95	0	0	70.77125
39.976	0	0	70.77125
40.001	0	0	70.77125
40.026	0	0	70.77125
40.05	0	0	70.77125
40.075	0	0	70.77125
40.101	0	0	70.77125
40.126	0	0	70.77125
40.151	0	0	70.77125
40.175	0	0	70.77125
40.2	0	0	70.77125
40.226	0	0	70.77125
40.251	0	0	70.77125
40.275	0	0	70.77125
40.3	0	0	70.77125
40.325	0	0	70.77125
40.351	0	0	70.77125
40.376	0	0	70.77125
40.4	0	0	70.77125
40.425	0	0	70.77125
40.45	0	0	70.77125
40.476	0	0	70.77125
40.501	0	0	70.77125
40.525	0	0	70.77125
40.55	0	0	70.77125
40.577	0	0	70.77125
40.601	0	0	70.77125
40.626	0	0	70.77125
40.65	0	0	70.77125
40.675	0	0	70.77125
40.701	0	0	70.77125
40.726	0	0	70.77125
40.751	0	0	70.77125
40.775	0	0	70.77125
40.8	0	0	70.77125
40.826	0	0	70.77125
40.851	0	0	70.77125
40.876	0	0	70.77125
40.9	0	0	70.77125
40.925	0	0	70.77125
40.951	0	0	70.77125
40.976	0	0	70.77125
41	0	0	70.77125
41.025	0	0	70.77125
41.05	0	0	70.77125
41.076	0	0	70.77125
41.101	0	0	70.77125
41.125	0	0	70.77125
41.15	0	0	70.77125
41.175	0	0	70.77125
41.201	0	0	70.77125
41.226	0	0	70.77125
41.25	0	0	70.77125
41.275	0	0	70.77125
41.302	0	0	70.77125
41.326	0	0	70.77125
41.351	0	0	70.77125
41.375	0	0	70.77125
41.4	0	0	70.77125
41.426	0	0	70.77125
41.451	0	0	70.77125
41.476	0	0	70.77125
41.5	0	0	70.77125
41.525	0	0	70.77125
41.551	0	0	70.77125
41.576	0	0	70.77125
41.601	0	0	70.77125
41.625	0	0	70.77125
41.65	0	0	70.77125
41.676	0	0	70.77125
41.701	0	0	70.77125
41.725	0	0	70.77125
41.75	0	0	70.77125
41.775	0	0	70.77125
41.801	0	0	70.77125
41.826	0	0	70.77125
41.85	0	0	70.77125
41.875	0	0	70.77125
41.9	0	0	70.77125
41.926	0	0	70.77125
41.951	0	0	70.77125
41.975	0	0	70.77125
42	0	0	70.77125
42.027	0	0	70.77125
42.051	0	0	70.77125
42.076	0	0	70.77125
42.1	0	0	70.77125
42.125	0	0	70.77125
42.151	0	0	70.77125
42.176	0	0	70.77125
42.201	0	0	70.77125
42.225	0	0	70.77125
42.25	0	0	70.77125
42.276	0	0	70.77125
42.301	0	0	70.77125
42.326	0	0	70.77125
42.35	0	0	70.77125
42.375	0	0	70.77125
42.401	0	0	70.77125
42.426	0	0	70.77125
42.45	0	0	70.77125
42.475	0	0	70.77125
42.5	0	0	70.77125
42.526	0	0	70.77125
42.551	0	0	70.77125
42.575	0	0	70.77125
42.6	0	0	70.77125
42.625	0	0	70.77125
42.651	0	0	70.77125
42.676	0	0	70.77125
42.7	0	0	70.77125
42.725	0	0	70.77125
42.752	0	0	70.77125
42.776	0	0	70.77125
42.801	0	0	70.77125
42.825	0	0	70.77125
42.85	0	0	70.77125
42.876	0	0	70.77125
42.901	0	0	70.77125
42.926	0	0	70.77125
42.95	0	0	70.77125
42.975	0	0	70.77125
43.001	0	0	70.77125
43.026	0	0	70.77125
43.051	0	0	70.77125
43.075	0	0	70.77125
43.1	0	0	70.77125
43.126	0	0	70.77125
43.151	0	0	70.77125
43.175	0	0	70.77125
43.2	0	0	70.77125
43.225	0	0	70.77125
43.251	0	0	70.77125
43.276	0	0	70.77125
43.3	0	0	70.77125
43.325	0	0	70.77125
43.35	0	0	70.77125
43.376	0	0	70.77125
43.401	0	0	70.77125
43.425	0	0	70.77125
43.45	0	0	70.77125
43.476	0	0	70.77125
43.501	0	0	70.77125
43.526	0	0	70.77125
43.55	0	0	70.77125
43.575	0	0	70.77125
43.601	0	0	70.77125
43.626	0	0	70.77125
43.651	0	0	70.77125
43.675	0	0	70.77125
43.7	0	0	70.77125
43.726	0	0	70.77125
43.751	0	0	70.77125
43.776	0	0	70.77125
43.8	0	0	70.77125
43.825	0	0	70.77125
43.851	0	0	70.77125
43.876	0	0	70.77125
43.9	0	0	70.77125
43.925	0	0	70.77125
43.95	0	0	70.77125
43.976	0	0	70.77125
44.001	0	0	70.77125
44.025	0	0	70.77125
44.05	0	0	70.77125
44.075	0	0	70.77125
44.101	0	0	70.77125
44.126	0	0	70.77125
44.15	0	0	70.77125
44.175	0	0	70.77125
44.201	0	0	70.77125
44.226	0	0	70.77125
44.251	0	0	70.77125
44.275	0	0	70.77125
44.3	0	0	70.77125
44.326	0	0	70.77125
44.351	0	0	70.77125
44.376	0	0	70.77125
44.4	0	0	70.77125
44.425	0	0	70.77125
44.451	0	0	70.77125
44.476	0	0	70.77125
44.5	0	0	70.77125
44.525	0	0	70.77125
44.55	0	0	70.77125
44.576	0	0	70.77125
44.601	0	0	70.77125
44.625	0	0	70.77125
44.65	0	0	70.77125
44.675	0	0	70.77125
44.701	0	0	70.77125
44.726	0	0	70.77125
44.75	0	0	70.77125
44.775	0	0	70.77125
44.8	0	0	70.77125
44.826	0	0	70.77125
44.851	0	0	70.77125
44.875	0	0	70.77125
44.9	0	0	70.77125
44.926	0	0	70.77125
44.951	0	0	70.77125
44.976	0	0	70.77125
45	0	0	70.77125
45.025	0	0	70.77125
45.051	0	0	70.77125
45.076	0	0	70.77125
45.101	0	0	70.77125
45.125	0	0	70.77125
45.15	0	0	70.77125
45.176	0	0	70.77125
45.201	0	0	70.77125
45.225	0	0	70.77125
45.25	0	0	70.77125
45.275	0	0	70.77125
45.301	0	0	70.77125
45.326	0	0	70.77125
45.35	0	0	70.77125
45.375	0	0	70.77125
45.4	0	0	70.77125
45.426	0	0	70.77125
45.451	0	0	70.77125
45.475	0	0	70.77125
45.5	0	0	70.77125
45.527	0	0	70.77125
45.551	0	0	70.77125
45.576	0	0	70.77125
45.6	0	0	70.77125
45.625	0	0	70.77125
45.651	0	0	70.77125
45.676	0	0	70.77125
45.701	0	0	70.77125
45.725	0	0	70.77125
45.75	0	0	70.77125
45.776	0	0	70.77125
45.801	0	0	70.77125
45.826	0	0	70.77125
45.85	0	0	70.77125
45.875	0	0	70.77125
45.901	0	0	70.77125
45.926	0	0	70.77125
45.95	0	0	70.77125
45.975	0	0	70.77125
46	0	0	70.77125
46.026	0	0	70.77125
46.051	0	0	70.77125
46.075	0	0	70.77125
46.1	0	0	70.77125
46.125	0	0	70.77125
46.151	0	0	70.77125
46.176	0	0	70.77125
46.2	0	0	70.77125
46.225	0	0	70.77125
46.252	0	0	70.77125
46.276	0	0	70.77125
46.301	0	0	70.77125
46.325	0	0	70.77125
46.35	0	0	70.77125
46.376	0	0	70.77125
46.401	0	0	70.77125
46.426	0	0	70.77125
46.45	32.263322	22.581104	71.15841
46.475	32.263322	25.953007	71.964993
46.501	32.263322	28.875	72.803839
46.526	32.263322	30.668719	73.610422
46.551	32.263322	32.015316	74.417005
46.575	32.263322	33.359196	75.191325
46.6	32.263322	34.074482	75.997908
46.626	32.263322	34.225813	76.836755
46.651	32.263322	34.576342	77.643338
46.675	32.263322	35.242519	78.417657
46.7	32.263322	36.040017	79.22424
46.725	32.263322	36.609105	80.030823
46.751	32.263322	36.609105	80.86967
46.776	32.263322	36.58557	81.676253
46.8	32.263322	36.960336	82.450573
46.825	32.263322	37.215798	83.257156
46.85	32.263322	37.030182	84.063739
46.876	32.263322	36.913698	84.902585
46.901	32.263322	37.238935	85.709168
46.925	32.263322	37.538418	86.483488
46.95	32.263322	37.58428	87.290071
46.977	32.263322	37.675838	88.161181
47.001	32.263322	37.74436	88.9355
47.026	32.263322	37.58428	89.742083
47.05	32.263322	37.354405	90.516403
47.075	32.263322	37.215798	91.322986
47.101	32.263322	37.099897	92.161833
47.126	32.263322	36.75	92.968416
47.151	32.263322	36.206925	93.774999
47.175	32.263322	36.01611	94.549318
47.2	32.263322	36.01611	95.355901
47.226	32.263322	35.70386	96.194748
47.251	32.263322	35.388856	97.001331
47.276	32.263322	35.291365	97.807914
47.3	32.263322	35.4375	98.582234
47.325	32.263322	36.087784	99.388817
47.351	32.263322	36.703095	100.22766
47.376	32.263322	36.491277	101.03425
47.4	32.263322	35.896335	101.80857
47.425	32.263322	35.55882	102.61515
47.45	32.263322	35.55882	103.42173
47.476	32.263322	35.968248	104.26058
47.501	32.263322	36.183128	105.06716
47.525	32.263322	35.510342	105.84148
47.55	32.263322	34.175443	106.64806
47.575	32.263322	32.628233	107.45465
47.601	32.263322	31.390434	108.29349
47.626	32.263322	30.836768	109.10008
47.65	32.263322	30.386572	109.8744
47.675	32.263322	29.698485	110.68098
47.702	32.263322	29.465552	111.55209
47.726	32.263322	29.698485	112.32641
47.751	32.263322	29.582248	113.13299
47.775	32.263322	29.112658	113.90731
47.8	32.263322	28.635369	114.71389
47.826	32.263322	27.965799	115.55274
47.851	32.263322	27.184914	116.35932
47.876	32.263322	26.380924	117.16591
47.9	32.263322	25.143883	117.94023
47.925	32.263322	23.950877	118.74681
47.951	32.263322	23.770386	119.58566
47.976	32.263322	24.27238	120.39224
48.001	32.263322	24.659636	121.19882
48.025	32.263322	24.554627	121.97314
48.05	32.263322	23.770386	122.77973
48.076	32.263322	22.619215	123.61857
48.101	32.263322	21.566576	124.42515
48.125	32.263322	20.375479	125.19947
48.15	32.263322	0	126.00606
48.175	0	0	126.40935
48.201	0	0	126.40935
48.226	0	0	126.40935
48.25	0	0	126.40935
48.275	0	0	126.40935
48.3	0	0	126.40935
48.326	0	0	126.40935
48.351	0	0	126.40935
48.375	0	0	126.40935
48.4	0	0	126.40935
48.427	0	0	126.40935
48.451	0	0	126.40935
48.476	0	0	126.40935
48.5	0	0	126.40935
48.525	0	0	126.40935
48.551	0	0	126.40935
48.576	0	0	126.40935
48.601	0	0	126.40935
48.625	0	0	126.40935
48.65	0	0	126.40935
48.676	0	0	126.40935
48.701	0	0	126.40935
48.726	0	0	126.40935
48.75	0	0	126.40935
48.775	0	0	126.40935
48.801	0	0	126.40935
48.826	0	0	126.40935
48.85	0	0	126.40935
48.875	0	0	126.40935
48.9	0	0	126.40935
48.926	0	0	126.40935
48.951	0	0	126.40935
48.975	0	0	126.40935
49	0	0	126.40935
49.025	0	0	126.40935
49.051	0	0	126.40935
49.076	0	0	126.40935
49.1	0	0	126.40935
49.125	0	0	126.40935
49.152	0	0	126.40935
49.176	0	0	126.40935
49.201	0	0	126.40935
49.225	0	0	126.40935
49.25	0	0	126.40935
49.276	0	0	126.40935
49.301	0	0	126.40935
49.326	0	0	126.40935
49.35	0	0	126.40935
49.375	0	0	126.40935
49.401	0	0	126.40935
49.426	0	0	126.40935
49.451	0	0	126.40935
49.475	0	0	126.40935
49.5	0	0	126.40935
49.526	0	0	126.40935
49.551	0	0	126.40935
49.575	0	0	126.40935
49.6	0	0	126.40935
49.625	0	0	126.40935
49.651	0	0	126.40935
49.676	0	0	126.40935
49.7	0	0	126.40935
49.725	0	0	126.40935
49.75	0	0	126.40935
49.776	0	0	126.40935
49.801	0	0	126.40935
49.825	0	0	126.40935
49.85	0	0	126.40935
49.876	0	0	126.40935
49.901	0	0	126.40935
49.926	0	0	126.40935
49.95	0	0	126.40935
49.975	0	0	126.40935
[truncated: 18,593 more rows]
