# Supplementary material for: Week Long Topography Study of Young Adults Using Electronic Cigarettes in Their Natural Environment
Source: PLoS One. 2016 Oct 13;11(10):e0164038. doi: 10.1371/journal.pone.0164038 (PMC5063505; doi:10.1371/journal.pone.0164038)
Supplement: S18 File — This data file contains the flow rate and cumulative volume vs. time for Participant 18, as shown graphically in Figs 4 and 6, respectively. (CSV) [file pone.0164038.s018.csv]

Time [sec]	Mean Pluff Flow Rate [mL/sec]	Flow Rate [mL/sec]	Accumulated Volume [ml]
1.038	0	0	0
1.042	0	0	0
1.048	0	0	0
1.052	0	0	0
1.056	0	0	0
1.064	0	0	0
1.075	0	0	0
1.083	0	0	0
1.091	0	0	0
1.099	0	0	0
1.107	0	0	0
1.118	0	0	0
1.126	0	0	0
1.134	0	0	0
1.142	0	0	0
1.15	0	0	0
1.159	0	0	0
1.169	0	0	0
1.177	0	0	0
1.185	0	0	0
1.193	0	0	0
1.202	0	0	0
1.212	0	0	0
1.22	0	0	0
1.228	0	0	0
1.236	0	0	0
1.245	0	0	0
1.255	0	0	0
1.263	0	0	0
1.271	0	0	0
1.28	0	0	0
1.288	0	0	0
1.296	0	0	0
1.306	0	0	0
1.314	0	0	0
1.323	0	0	0
1.331	0	0	0
1.339	0	0	0
1.349	0	0	0
1.357	0	0	0
1.366	0	0	0
1.374	0	0	0
1.382	0	0	0
1.392	0	0	0
1.4	0	0	0
1.409	0	0	0
1.417	0	0	0
1.425	0	0	0
1.435	0	0	0
1.443	0	0	0
1.452	0	0	0
1.46	0	0	0
1.468	0	0	0
1.476	0	0	0
1.486	0	0	0
1.495	0	0	0
1.503	0	0	0
1.511	0	0	0
1.519	0	0	0
1.529	0	0	0
1.538	0	0	0
1.55	0	0	0
1.576	0	0	0
1.601	0	0	0
1.626	0	0	0
1.65	0	0	0
1.675	0	0	0
1.701	0	0	0
1.726	0	0	0
1.751	0	0	0
1.775	0	0	0
1.8	0	0	0
1.826	0	0	0
1.851	0	0	0
1.875	0	0	0
1.9	0	0	0
1.925	0	0	0
1.951	0	0	0
1.976	0	0	0
2	0	0	0
2.025	0	0	0
2.05	0	0	0
2.076	0	0	0
2.101	0	0	0
2.125	0	0	0
2.15	0	0	0
2.177	0	0	0
2.201	0	0	0
2.226	0	0	0
2.25	0	0	0
2.275	0	0	0
2.301	0	0	0
2.326	0	0	0
2.351	0	0	0
2.375	0	0	0
2.4	0	0	0
2.426	0	0	0
2.451	0	0	0
2.476	0	0	0
2.5	0	0	0
2.525	0	0	0
2.551	0	0	0
2.576	0	0	0
2.6	0	0	0
2.625	0	0	0
2.65	0	0	0
2.676	0	0	0
2.701	0	0	0
2.725	0	0	0
2.75	0	0	0
2.775	0	0	0
2.801	0	0	0
2.826	0	0	0
2.85	0	0	0
2.875	0	0	0
2.902	0	0	0
2.926	0	0	0
2.951	0	0	0
2.975	0	0	0
3	0	0	0
3.026	0	0	0
3.051	0	0	0
3.076	0	0	0
3.1	0	0	0
3.125	0	0	0
3.151	0	0	0
3.176	0	0	0
3.201	0	0	0
3.225	0	0	0
3.25	0	0	0
3.276	0	0	0
3.301	0	0	0
3.325	0	0	0
3.35	0	0	0
3.375	0	0	0
3.401	0	0	0
3.426	0	0	0
3.45	0	0	0
3.475	0	0	0
3.5	0	0	0
3.526	0	0	0
3.551	0	0	0
3.575	0	0	0
3.6	0	0	0
3.627	0	0	0
3.651	0	0	0
3.676	0	0	0
3.7	0	0	0
3.725	0	0	0
3.751	0	0	0
3.776	0	0	0
3.801	0	0	0
3.825	0	0	0
3.85	0	0	0
3.876	0	0	0
3.901	0	0	0
3.926	0	0	0
3.95	0	0	0
3.975	0	0	0
4.001	0	0	0
4.026	0	0	0
4.05	0	0	0
4.075	0	0	0
4.1	0	0	0
4.126	0	0	0
4.151	0	0	0
4.175	0	0	0
4.2	0	0	0
4.225	0	0	0
4.251	0	0	0
4.276	0	0	0
4.3	0	0	0
4.325	0	0	0
4.352	0	0	0
4.376	0	0	0
4.401	0	0	0
4.425	0	0	0
4.45	0	0	0
4.476	0	0	0
4.501	0	0	0
4.526	0	0	0
4.55	0	0	0
4.575	0	0	0
4.601	0	0	0
4.626	0	0	0
4.651	0	0	0
4.675	0	0	0
4.7	0	0	0
4.726	0	0	0
4.751	0	0	0
4.775	0	0	0
4.8	0	0	0
4.825	0	0	0
4.851	0	0	0
4.876	0	0	0
4.9	0	0	0
4.925	0	0	0
4.95	0	0	0
4.976	0	0	0
5.001	0	0	0
5.025	0	0	0
5.05	0	0	0
5.076	0	0	0
5.101	0	0	0
5.126	0	0	0
5.15	0	0	0
5.175	0	0	0
5.201	0	0	0
5.226	0	0	0
5.251	0	0	0
5.275	0	0	0
5.3	0	0	0
5.326	0	0	0
5.351	0	0	0
5.376	0	0	0
5.4	0	0	0
5.425	0	0	0
5.451	0	0	0
5.476	0	0	0
5.5	0	0	0
5.525	0	0	0
5.55	0	0	0
5.576	0	0	0
5.601	0	0	0
5.625	0	0	0
5.65	0	0	0
5.675	0	0	0
5.701	0	0	0
5.726	0	0	0
5.75	0	0	0
5.775	0	0	0
5.801	0	0	0
5.826	0	0	0
5.851	0	0	0
5.875	0	0	0
5.9	0	0	0
5.926	0	0	0
5.951	0	0	0
5.976	0	0	0
6	0	0	0
6.025	0	0	0
6.051	0	0	0
6.076	0	0	0
6.1	0	0	0
6.125	0	0	0
6.15	0	0	0
6.176	0	0	0
6.201	0	0	0
6.225	0	0	0
6.25	0	0	0
6.275	0	0	0
6.301	0	0	0
6.326	0	0	0
6.35	0	0	0
6.375	0	0	0
6.4	0	0	0
6.426	0	0	0
6.451	0	0	0
6.475	0	0	0
6.5	0	0	0
6.526	0	0	0
6.551	0	0	0
6.576	26.250864	20.710901	0.3281358
6.6	26.250864	21.040976	0.95815655
6.625	26.250864	21.646305	1.6144282
6.651	26.250864	22.15755	2.2969506
6.676	26.250864	22.35107	2.9532222
6.701	26.250864	22.808818	3.6094938
6.725	26.250864	23.257559	4.2395146
6.75	26.250864	23.183372	4.8957862
6.776	26.250864	23.220495	5.5783087
6.801	26.250864	23.697804	6.2345803
6.825	26.250864	23.950877	6.864601
6.85	26.250864	23.294564	7.5208726
6.875	26.250864	21.962326	8.1771442
6.901	26.250864	21.365952	8.8596667
6.926	26.250864	22.15755	9.5159383
6.95	26.250864	23.588513	10.145959
6.975	26.250864	24.972016	10.802231
7	26.250864	25.517916	11.458502
7.026	26.250864	24.972016	12.141025
7.051	26.250864	24.48437	12.797296
7.075	26.250864	24.833665	13.427317
7.1	26.250864	25.109603	14.083589
7.127	26.250864	24.902937	14.792362
7.151	26.250864	24.972016	15.422383
7.176	26.250864	24.972016	16.078654
7.2	26.250864	24.343249	16.708675
7.225	26.250864	24.27238	17.364947
7.251	26.250864	25.178115	18.047469
7.276	26.250864	25.719642	18.703741
7.301	26.250864	25.686131	19.360012
7.325	26.250864	26.052381	19.990033
7.35	26.250864	26.705424	20.646305
7.376	26.250864	26.446142	21.328827
7.401	26.250864	25.040904	21.985099
7.426	26.250864	23.842747	22.64137
7.45	26.250864	23.914888	23.271391
7.475	26.250864	24.554627	23.927663
7.501	26.250864	24.69454	24.610185
7.526	26.250864	24.58968	25.266457
7.55	26.250864	25.246442	25.896478
7.575	26.250864	26.184293	26.552749
7.6	26.250864	26.282792	27.209021
7.626	26.250864	26.019299	27.891543
7.651	26.250864	26.315543	28.547815
7.675	26.250864	26.802008	29.177836
7.7	26.250864	26.834126	29.834107
7.725	26.250864	26.898246	30.490379
7.751	26.250864	27.593732	31.172901
7.776	26.250864	27.934983	31.829173
7.8	26.250864	26.962213	32.459194
7.825	26.250864	25.652577	33.115465
7.852	26.250864	25.382542	33.824239
7.876	26.250864	26.052381	34.454259
7.901	26.250864	26.930248	35.110531
7.925	26.250864	27.153211	35.740552
7.95	26.250864	26.5112	36.396823
7.976	26.250864	25.819914	37.079346
8.001	26.250864	24.902937	37.735617
8.026	26.250864	24.058522	38.391889
8.05	26.250864	24.833665	39.02191
8.075	26.250864	25.886546	39.678181
8.101	26.250864	25.551648	40.360704
8.126	26.250864	24.902937	41.016975
8.151	26.250864	24.902937	41.673247
8.175	26.250864	25.280535	42.303268
8.2	26.250864	25.786534	42.959539
8.226	26.250864	26.019299	43.642062
8.251	26.250864	26.052381	44.298333
8.275	26.250864	26.413553	44.928354
8.3	26.250864	26.802008	45.584626
8.325	26.250864	27.153211	46.240897
8.351	26.250864	27.624929	46.92342
8.376	26.250864	27.71831	47.579691
8.4	26.250864	27.71831	48.209712
8.425	26.250864	28.088727	48.865984
8.45	26.250864	28.149989	49.522255
8.476	26.250864	27.965799	50.204778
8.501	26.250864	28.484576	50.86105
8.525	26.250864	29.377726	51.49107
8.55	26.250864	29.95837	52.147342
8.577	26.250864	30.301415	52.856115
8.601	26.250864	30.386572	53.486136
8.626	26.250864	30.10178	54.142408
8.65	26.250864	29.523957	54.772428
8.675	26.250864	28.904814	55.4287
8.701	26.250864	28.785372	56.111222
8.726	26.250864	29.319029	56.767494
8.751	26.250864	29.814269	57.423766
8.775	26.250864	29.756433	58.053786
8.8	26.250864	29.61135	58.710058
8.826	26.250864	29.987107	59.39258
8.851	26.250864	30.556173	60.048852
8.876	26.250864	30.836768	60.705124
8.9	26.250864	30.668719	61.335144
8.925	26.250864	29.900813	61.991416
8.951	26.250864	28.994073	62.673938
8.976	26.250864	28.272115	63.33021
9	26.250864	27.46859	63.960231
9.025	26.250864	27.2798	64.616502
9.05	26.250864	28.18057	65.272774
9.076	26.250864	29.230763	65.955296
9.101	26.250864	29.900813	66.611568
9.125	26.250864	29.987107	67.241589
9.15	26.250864	29.17177	67.89786
9.175	26.250864	28.211118	68.554132
9.201	26.250864	28.119374	69.236655
9.226	26.250864	28.514799	69.892926
9.25	26.250864	28.845155	70.522947
9.275	26.250864	29.112658	71.179218
9.302	26.250864	28.815279	71.887992
9.326	26.250864	27.780389	72.518013
9.351	26.250864	27.153211	73.174284
9.375	26.250864	27.216579	73.804305
9.4	26.250864	27.216579	74.460576
9.426	26.250864	27.405805	75.143099
9.451	26.250864	27.531232	75.799371
9.476	26.250864	26.769852	76.455642
9.5	26.250864	25.686131	77.085663
9.525	26.250864	25.246442	77.741935
9.551	26.250864	25.382542	78.424457
9.576	26.250864	25.382542	79.080729
9.601	26.250864	24.69454	79.737
9.625	26.250864	23.034282	80.367021
9.65	26.250864	20.417708	81.023293
9.676	26.250864	0	81.705815
9.701	0	0	82.033951
9.725	0	0	82.033951
9.75	0	0	82.033951
9.775	0	0	82.033951
9.801	0	0	82.033951
9.826	0	0	82.033951
9.85	0	0	82.033951
9.875	0	0	82.033951
9.9	0	0	82.033951
9.926	0	0	82.033951
9.951	0	0	82.033951
9.975	0	0	82.033951
10	0	0	82.033951
10.027	0	0	82.033951
10.051	0	0	82.033951
10.076	0	0	82.033951
10.1	0	0	82.033951
10.125	0	0	82.033951
10.151	0	0	82.033951
10.176	0	0	82.033951
10.201	0	0	82.033951
10.225	0	0	82.033951
10.25	0	0	82.033951
10.276	0	0	82.033951
10.301	0	0	82.033951
10.326	0	0	82.033951
10.35	0	0	82.033951
10.375	0	0	82.033951
10.401	0	0	82.033951
10.426	0	0	82.033951
10.45	0	0	82.033951
10.475	0	0	82.033951
10.5	0	0	82.033951
10.526	0	0	82.033951
10.551	0	0	82.033951
10.575	0	0	82.033951
10.6	0	0	82.033951
10.625	0	0	82.033951
10.651	0	0	82.033951
10.676	0	0	82.033951
10.7	0	0	82.033951
10.725	0	0	82.033951
10.752	0	0	82.033951
10.776	0	0	82.033951
10.801	0	0	82.033951
10.825	0	0	82.033951
10.85	0	0	82.033951
10.876	0	0	82.033951
10.901	0	0	82.033951
10.926	0	0	82.033951
10.95	0	0	82.033951
10.975	0	0	82.033951
11.001	0	0	82.033951
11.026	0	0	82.033951
11.051	0	0	82.033951
11.075	0	0	82.033951
11.1	0	0	82.033951
11.126	0	0	82.033951
11.151	0	0	82.033951
11.175	0	0	82.033951
11.2	0	0	82.033951
11.225	0	0	82.033951
11.251	0	0	82.033951
11.276	0	0	82.033951
11.3	0	0	82.033951
11.325	0	0	82.033951
11.35	0	0	82.033951
11.376	0	0	82.033951
11.401	0	0	82.033951
11.425	0	0	82.033951
11.45	0	0	82.033951
11.476	0	0	82.033951
11.501	0	0	82.033951
11.526	0	0	82.033951
11.55	0	0	82.033951
11.575	0	0	82.033951
11.601	0	0	82.033951
11.626	0	0	82.033951
11.651	0	0	82.033951
11.675	0	0	82.033951
11.7	0	0	82.033951
11.726	0	0	82.033951
11.751	0	0	82.033951
11.776	0	0	82.033951
11.8	0	0	82.033951
11.825	0	0	82.033951
11.851	0	0	82.033951
11.876	0	0	82.033951
11.9	0	0	82.033951
11.925	0	0	82.033951
11.95	0	0	82.033951
11.976	0	0	82.033951
12.001	0	0	82.033951
12.025	0	0	82.033951
12.05	0	0	82.033951
12.075	0	0	82.033951
12.101	0	0	82.033951
12.126	0	0	82.033951
12.15	0	0	82.033951
12.175	0	0	82.033951
12.201	0	0	82.033951
12.226	0	0	82.033951
12.251	0	0	82.033951
12.275	0	0	82.033951
12.3	0	0	82.033951
12.326	0	0	82.033951
12.351	0	0	82.033951
12.376	0	0	82.033951
12.4	0	0	82.033951
12.425	0	0	82.033951
12.451	0	0	82.033951
12.476	0	0	82.033951
12.5	0	0	82.033951
12.525	0	0	82.033951
12.55	0	0	82.033951
12.576	0	0	82.033951
12.601	0	0	82.033951
12.625	0	0	82.033951
12.65	0	0	82.033951
12.675	0	0	82.033951
12.701	0	0	82.033951
12.726	0	0	82.033951
12.75	0	0	82.033951
12.775	0	0	82.033951
12.8	0	0	82.033951
12.826	0	0	82.033951
12.851	0	0	82.033951
12.875	0	0	82.033951
12.9	0	0	82.033951
12.926	0	0	82.033951
12.951	0	0	82.033951
12.976	0	0	82.033951
13	0	0	82.033951
13.025	0	0	82.033951
13.051	0	0	82.033951
13.076	0	0	82.033951
13.101	0	0	82.033951
13.125	0	0	82.033951
13.15	0	0	82.033951
13.176	0	0	82.033951
13.201	0	0	82.033951
13.225	0	0	82.033951
13.25	0	0	82.033951
13.275	0	0	82.033951
13.301	0	0	82.033951
13.326	0	0	82.033951
13.35	0	0	82.033951
13.375	0	0	82.033951
13.4	0	0	82.033951
13.426	0	0	82.033951
13.451	0	0	82.033951
13.475	0	0	82.033951
13.5	0	0	82.033951
13.527	0	0	82.033951
13.551	0	0	82.033951
13.576	0	0	82.033951
13.6	0	0	82.033951
13.625	0	0	82.033951
13.651	0	0	82.033951
13.676	0	0	82.033951
13.701	0	0	82.033951
13.725	0	0	82.033951
13.75	0	0	82.033951
13.776	0	0	82.033951
13.801	0	0	82.033951
13.826	0	0	82.033951
13.85	0	0	82.033951
13.875	0	0	82.033951
13.901	0	0	82.033951
13.926	0	0	82.033951
13.95	0	0	82.033951
13.975	0	0	82.033951
14	0	0	82.033951
14.026	0	0	82.033951
14.051	0	0	82.033951
14.075	0	0	82.033951
14.1	0	0	82.033951
14.125	0	0	82.033951
14.151	0	0	82.033951
14.176	0	0	82.033951
14.2	0	0	82.033951
14.225	0	0	82.033951
14.252	0	0	82.033951
14.276	0	0	82.033951
14.301	0	0	82.033951
14.325	0	0	82.033951
14.35	0	0	82.033951
14.376	0	0	82.033951
14.401	0	0	82.033951
14.426	0	0	82.033951
14.45	0	0	82.033951
14.475	0	0	82.033951
14.501	0	0	82.033951
14.526	0	0	82.033951
14.551	0	0	82.033951
14.575	0	0	82.033951
14.6	0	0	82.033951
14.626	0	0	82.033951
14.651	0	0	82.033951
14.675	0	0	82.033951
14.7	0	0	82.033951
14.725	0	0	82.033951
14.751	0	0	82.033951
14.776	0	0	82.033951
14.8	0	0	82.033951
14.825	0	0	82.033951
14.85	0	0	82.033951
14.876	0	0	82.033951
14.901	0	0	82.033951
14.925	0	0	82.033951
14.95	0	0	82.033951
14.977	0	0	82.033951
15.001	0	0	82.033951
15.026	0	0	82.033951
15.05	0	0	82.033951
15.075	0	0	82.033951
15.101	0	0	82.033951
15.126	0	0	82.033951
15.151	0	0	82.033951
15.175	0	0	82.033951
15.2	0	0	82.033951
15.226	0	0	82.033951
15.251	0	0	82.033951
15.276	0	0	82.033951
15.3	0	0	82.033951
15.325	0	0	82.033951
15.351	0	0	82.033951
15.376	0	0	82.033951
15.4	0	0	82.033951
15.425	0	0	82.033951
15.45	0	0	82.033951
15.476	0	0	82.033951
15.501	0	0	82.033951
15.525	0	0	82.033951
15.55	0	0	82.033951
15.575	0	0	82.033951
15.601	0	0	82.033951
15.626	0	0	82.033951
15.65	0	0	82.033951
15.675	0	0	82.033951
15.702	0	0	82.033951
15.726	0	0	82.033951
15.751	0	0	82.033951
15.775	0	0	82.033951
15.8	0	0	82.033951
15.826	0	0	82.033951
15.851	0	0	82.033951
15.876	0	0	82.033951
15.9	0	0	82.033951
15.925	0	0	82.033951
15.951	0	0	82.033951
15.976	0	0	82.033951
16.001	0	0	82.033951
16.025	0	0	82.033951
16.05	0	0	82.033951
16.076	0	0	82.033951
16.101	0	0	82.033951
16.125	0	0	82.033951
16.15	0	0	82.033951
16.175	0	0	82.033951
16.201	0	0	82.033951
16.226	0	0	82.033951
16.25	0	0	82.033951
16.275	0	0	82.033951
16.3	0	0	82.033951
16.326	0	0	82.033951
16.351	0	0	82.033951
16.375	0	0	82.033951
16.4	0	0	82.033951
16.427	0	0	82.033951
16.451	0	0	82.033951
16.476	0	0	82.033951
16.5	0	0	82.033951
16.525	0	0	82.033951
16.551	0	0	82.033951
16.576	0	0	82.033951
16.601	0	0	82.033951
16.625	0	0	82.033951
16.65	0	0	82.033951
16.676	0	0	82.033951
16.701	0	0	82.033951
16.726	0	0	82.033951
16.75	0	0	82.033951
16.775	0	0	82.033951
16.801	0	0	82.033951
16.826	0	0	82.033951
16.85	0	0	82.033951
16.875	0	0	82.033951
16.9	0	0	82.033951
16.926	0	0	82.033951
16.951	0	0	82.033951
16.975	0	0	82.033951
17	0	0	82.033951
17.025	0	0	82.033951
17.051	0	0	82.033951
17.076	0	0	82.033951
17.1	0	0	82.033951
17.125	0	0	82.033951
17.152	0	0	82.033951
17.176	0	0	82.033951
17.201	0	0	82.033951
17.225	0	0	82.033951
17.25	0	0	82.033951
17.276	0	0	82.033951
17.301	0	0	82.033951
17.326	0	0	82.033951
17.35	0	0	82.033951
17.375	0	0	82.033951
17.401	0	0	82.033951
17.426	0	0	82.033951
17.451	0	0	82.033951
17.475	0	0	82.033951
17.5	0	0	82.033951
17.526	0	0	82.033951
17.551	0	0	82.033951
17.575	0	0	82.033951
17.6	0	0	82.033951
17.625	0	0	82.033951
17.651	0	0	82.033951
17.676	0	0	82.033951
17.7	0	0	82.033951
17.725	0	0	82.033951
17.75	0	0	82.033951
17.776	0	0	82.033951
17.801	0	0	82.033951
17.825	0	0	82.033951
17.85	0	0	82.033951
17.876	0	0	82.033951
17.901	0	0	82.033951
17.926	0	0	82.033951
17.95	0	0	82.033951
17.975	0	0	82.033951
18.001	0	0	82.033951
18.026	0	0	82.033951
18.051	0	0	82.033951
18.075	0	0	82.033951
18.1	0	0	82.033951
18.126	0	0	82.033951
18.151	0	0	82.033951
18.176	0	0	82.033951
18.2	0	0	82.033951
18.225	0	0	82.033951
18.251	0	0	82.033951
18.276	0	0	82.033951
18.3	0	0	82.033951
18.325	0	0	82.033951
18.35	0	0	82.033951
18.376	0	0	82.033951
18.401	0	0	82.033951
18.425	0	0	82.033951
18.45	0	0	82.033951
18.475	0	0	82.033951
18.501	0	0	82.033951
18.526	0	0	82.033951
18.55	0	0	82.033951
18.575	0	0	82.033951
18.601	0	0	82.033951
18.626	0	0	82.033951
18.651	0	0	82.033951
18.675	0	0	82.033951
18.7	0	0	82.033951
18.726	0	0	82.033951
18.751	0	0	82.033951
18.776	0	0	82.033951
18.8	0	0	82.033951
18.825	0	0	82.033951
18.851	0	0	82.033951
18.876	0	0	82.033951
18.9	0	0	82.033951
18.925	0	0	82.033951
18.95	0	0	82.033951
18.976	0	0	82.033951
19.001	0	0	82.033951
19.025	0	0	82.033951
19.05	0	0	82.033951
19.075	0	0	82.033951
19.101	0	0	82.033951
19.126	0	0	82.033951
19.15	0	0	82.033951
19.175	0	0	82.033951
19.2	0	0	82.033951
19.226	0	0	82.033951
19.251	0	0	82.033951
19.275	0	0	82.033951
19.3	0	0	82.033951
19.326	0	0	82.033951
19.351	0	0	82.033951
19.376	0	0	82.033951
19.4	0	0	82.033951
19.425	0	0	82.033951
19.451	0	0	82.033951
19.476	0	0	82.033951
19.501	0	0	82.033951
19.525	0	0	82.033951
19.55	0	0	82.033951
19.576	0	0	82.033951
19.601	0	0	82.033951
19.625	0	0	82.033951
19.65	0	0	82.033951
19.675	0	0	82.033951
19.701	0	0	82.033951
19.726	0	0	82.033951
19.75	0	0	82.033951
19.775	0	0	82.033951
19.8	0	0	82.033951
19.826	0	0	82.033951
19.851	0	0	82.033951
19.875	0	0	82.033951
19.9	0	0	82.033951
19.927	0	0	82.033951
19.951	0	0	82.033951
19.976	0	0	82.033951
20	0	0	82.033951
20.025	0	0	82.033951
20.051	0	0	82.033951
20.076	0	0	82.033951
20.101	0	0	82.033951
20.125	0	0	82.033951
20.15	0	0	82.033951
20.176	0	0	82.033951
20.201	0	0	82.033951
20.226	0	0	82.033951
20.25	0	0	82.033951
20.275	0	0	82.033951
20.301	0	0	82.033951
20.326	0	0	82.033951
20.35	0	0	82.033951
20.375	0	0	82.033951
20.4	0	0	82.033951
20.426	0	0	82.033951
20.451	0	0	82.033951
20.475	0	0	82.033951
20.5	0	0	82.033951
20.525	0	0	82.033951
20.551	0	0	82.033951
20.576	0	0	82.033951
20.6	0	0	82.033951
20.625	0	0	82.033951
20.652	0	0	82.033951
20.676	0	0	82.033951
20.701	0	0	82.033951
20.725	0	0	82.033951
20.75	0	0	82.033951
20.776	0	0	82.033951
20.801	0	0	82.033951
20.826	0	0	82.033951
20.85	0	0	82.033951
20.875	0	0	82.033951
20.901	0	0	82.033951
20.926	0	0	82.033951
20.951	0	0	82.033951
20.975	0	0	82.033951
21	0	0	82.033951
21.026	0	0	82.033951
21.051	0	0	82.033951
21.075	0	0	82.033951
21.1	0	0	82.033951
21.125	0	0	82.033951
21.151	0	0	82.033951
21.176	0	0	82.033951
21.2	0	0	82.033951
21.225	0	0	82.033951
21.25	0	0	82.033951
21.276	0	0	82.033951
21.301	0	0	82.033951
21.325	0	0	82.033951
21.35	0	0	82.033951
21.377	0	0	82.033951
21.401	0	0	82.033951
21.426	0	0	82.033951
21.45	0	0	82.033951
21.475	0	0	82.033951
21.501	0	0	82.033951
21.526	0	0	82.033951
21.551	0	0	82.033951
21.575	0	0	82.033951
21.6	0	0	82.033951
21.626	0	0	82.033951
21.651	0	0	82.033951
21.676	0	0	82.033951
21.7	0	0	82.033951
21.725	0	0	82.033951
21.751	0	0	82.033951
21.776	0	0	82.033951
21.8	0	0	82.033951
21.825	0	0	82.033951
21.85	0	0	82.033951
21.876	0	0	82.033951
21.901	0	0	82.033951
21.925	0	0	82.033951
21.95	0	0	82.033951
21.975	0	0	82.033951
22.001	0	0	82.033951
22.026	0	0	82.033951
22.05	0	0	82.033951
22.075	0	0	82.033951
22.102	0	0	82.033951
22.126	0	0	82.033951
22.151	0	0	82.033951
22.175	0	0	82.033951
22.2	0	0	82.033951
22.226	0	0	82.033951
22.251	0	0	82.033951
22.276	0	0	82.033951
22.3	0	0	82.033951
22.325	0	0	82.033951
22.351	0	0	82.033951
22.376	0	0	82.033951
22.401	0	0	82.033951
22.425	0	0	82.033951
22.45	0	0	82.033951
22.476	0	0	82.033951
22.501	0	0	82.033951
22.525	0	0	82.033951
22.55	0	0	82.033951
22.575	0	0	82.033951
22.601	0	0	82.033951
22.626	0	0	82.033951
22.65	0	0	82.033951
22.675	0	0	82.033951
22.7	0	0	82.033951
22.726	0	0	82.033951
22.751	0	0	82.033951
22.775	0	0	82.033951
22.8	0	0	82.033951
22.827	0	0	82.033951
22.851	0	0	82.033951
22.876	0	0	82.033951
22.9	0	0	82.033951
22.925	0	0	82.033951
22.951	0	0	82.033951
22.976	0	0	82.033951
23.001	0	0	82.033951
23.025	0	0	82.033951
23.05	0	0	82.033951
23.076	0	0	82.033951
23.101	0	0	82.033951
23.126	0	0	82.033951
23.15	0	0	82.033951
23.175	0	0	82.033951
23.201	0	0	82.033951
23.226	0	0	82.033951
23.25	0	0	82.033951
23.275	0	0	82.033951
23.3	0	0	82.033951
23.326	0	0	82.033951
23.351	0	0	82.033951
23.375	0	0	82.033951
23.4	0	0	82.033951
23.425	0	0	82.033951
23.451	0	0	82.033951
23.476	0	0	82.033951
23.5	0	0	82.033951
23.525	0	0	82.033951
23.552	0	0	82.033951
23.576	0	0	82.033951
23.601	0	0	82.033951
23.625	0	0	82.033951
23.65	0	0	82.033951
23.676	0	0	82.033951
23.701	0	0	82.033951
23.726	0	0	82.033951
23.75	0	0	82.033951
23.775	0	0	82.033951
23.801	0	0	82.033951
23.826	0	0	82.033951
23.851	0	0	82.033951
23.875	0	0	82.033951
23.9	0	0	82.033951
23.926	0	0	82.033951
23.951	0	0	82.033951
23.975	0	0	82.033951
24	0	0	82.033951
24.025	0	0	82.033951
24.051	0	0	82.033951
24.076	0	0	82.033951
24.1	0	0	82.033951
24.125	0	0	82.033951
24.15	0	0	82.033951
24.176	0	0	82.033951
24.201	0	0	82.033951
24.225	0	0	82.033951
24.25	0	0	82.033951
24.276	0	0	82.033951
24.301	0	0	82.033951
24.326	0	0	82.033951
24.35	0	0	82.033951
24.375	0	0	82.033951
24.401	0	0	82.033951
24.426	0	0	82.033951
24.451	0	0	82.033951
24.475	0	0	82.033951
24.5	0	0	82.033951
24.526	0	0	82.033951
24.551	0	0	82.033951
24.576	0	0	82.033951
24.6	0	0	82.033951
24.625	0	0	82.033951
24.651	0	0	82.033951
24.676	0	0	82.033951
24.7	0	0	82.033951
24.725	0	0	82.033951
24.75	0	0	82.033951
24.776	0	0	82.033951
24.801	0	0	82.033951
24.825	0	0	82.033951
24.85	0	0	82.033951
24.875	0	0	82.033951
24.901	0	0	82.033951
24.926	0	0	82.033951
24.95	0	0	82.033951
24.975	0	0	82.033951
25.001	0	0	82.033951
25.026	0	0	82.033951
25.051	0	0	82.033951
25.075	0	0	82.033951
25.1	0	0	82.033951
25.126	0	0	82.033951
25.151	0	0	82.033951
25.176	0	0	82.033951
25.2	0	0	82.033951
25.225	0	0	82.033951
25.251	0	0	82.033951
25.276	0	0	82.033951
25.3	0	0	82.033951
25.325	0	0	82.033951
25.35	0	0	82.033951
25.376	0	0	82.033951
25.401	0	0	82.033951
25.425	0	0	82.033951
25.45	0	0	82.033951
25.475	0	0	82.033951
25.501	0	0	82.033951
25.526	0	0	82.033951
25.55	0	0	82.033951
25.575	0	0	82.033951
25.6	0	0	82.033951
25.626	0	0	82.033951
25.651	0	0	82.033951
25.675	0	0	82.033951
25.7	0	0	82.033951
25.726	0	0	82.033951
25.751	0	0	82.033951
25.776	0	0	82.033951
25.8	0	0	82.033951
25.825	0	0	82.033951
25.851	0	0	82.033951
25.876	0	0	82.033951
25.901	0	0	82.033951
25.925	0	0	82.033951
25.95	0	0	82.033951
25.976	0	0	82.033951
26.001	0	0	82.033951
26.025	0	0	82.033951
26.05	0	0	82.033951
26.075	0	0	82.033951
26.101	0	0	82.033951
26.126	0	0	82.033951
26.15	0	0	82.033951
26.175	0	0	82.033951
26.2	0	0	82.033951
26.226	0	0	82.033951
26.251	0	0	82.033951
26.275	0	0	82.033951
26.3	0	0	82.033951
26.327	0	0	82.033951
26.351	0	0	82.033951
26.376	0	0	82.033951
26.4	0	0	82.033951
26.425	0	0	82.033951
26.451	0	0	82.033951
26.476	0	0	82.033951
26.501	0	0	82.033951
26.525	0	0	82.033951
26.55	0	0	82.033951
26.576	0	0	82.033951
26.601	0	0	82.033951
26.626	0	0	82.033951
26.65	0	0	82.033951
26.675	0	0	82.033951
26.701	0	0	82.033951
26.726	0	0	82.033951
26.75	0	0	82.033951
26.775	0	0	82.033951
26.8	0	0	82.033951
26.826	0	0	82.033951
26.851	0	0	82.033951
26.875	0	0	82.033951
26.9	0	0	82.033951
26.925	0	0	82.033951
26.951	0	0	82.033951
26.976	0	0	82.033951
27	0	0	82.033951
27.025	0	0	82.033951
27.052	0	0	82.033951
27.076	0	0	82.033951
27.101	0	0	82.033951
27.125	0	0	82.033951
27.15	0	0	82.033951
27.176	0	0	82.033951
27.201	0	0	82.033951
27.226	0	0	82.033951
27.25	0	0	82.033951
27.275	0	0	82.033951
27.301	0	0	82.033951
27.326	0	0	82.033951
27.351	0	0	82.033951
27.375	0	0	82.033951
27.4	0	0	82.033951
27.426	0	0	82.033951
27.451	0	0	82.033951
27.475	0	0	82.033951
27.5	0	0	82.033951
27.525	0	0	82.033951
27.551	0	0	82.033951
27.576	0	0	82.033951
27.6	0	0	82.033951
27.625	0	0	82.033951
27.65	0	0	82.033951
27.676	0	0	82.033951
27.701	0	0	82.033951
27.725	0	0	82.033951
27.75	0	0	82.033951
27.777	0	0	82.033951
27.801	0	0	82.033951
27.826	0	0	82.033951
27.85	0	0	82.033951
27.875	0	0	82.033951
27.901	0	0	82.033951
27.926	0	0	82.033951
27.951	0	0	82.033951
27.975	0	0	82.033951
28	0	0	82.033951
28.026	0	0	82.033951
28.051	0	0	82.033951
28.076	0	0	82.033951
28.1	0	0	82.033951
28.125	0	0	82.033951
28.151	0	0	82.033951
28.176	0	0	82.033951
28.2	0	0	82.033951
28.225	0	0	82.033951
28.25	0	0	82.033951
28.276	0	0	82.033951
28.301	0	0	82.033951
28.325	0	0	82.033951
28.35	0	0	82.033951
28.375	0	0	82.033951
28.401	0	0	82.033951
28.426	0	0	82.033951
28.45	0	0	82.033951
28.475	0	0	82.033951
28.502	0	0	82.033951
28.526	0	0	82.033951
28.551	0	0	82.033951
28.575	0	0	82.033951
28.6	0	0	82.033951
28.626	0	0	82.033951
28.651	0	0	82.033951
28.676	0	0	82.033951
28.7	0	0	82.033951
28.725	0	0	82.033951
28.751	0	0	82.033951
28.776	0	0	82.033951
28.801	0	0	82.033951
28.825	0	0	82.033951
28.85	0	0	82.033951
28.876	0	0	82.033951
28.901	0	0	82.033951
28.925	0	0	82.033951
28.95	0	0	82.033951
28.975	0	0	82.033951
29.001	0	0	82.033951
29.026	0	0	82.033951
29.05	0	0	82.033951
29.075	0	0	82.033951
29.1	0	0	82.033951
29.126	0	0	82.033951
29.151	0	0	82.033951
29.175	0	0	82.033951
29.2	0	0	82.033951
29.227	0	0	82.033951
29.251	0	0	82.033951
29.276	0	0	82.033951
29.3	0	0	82.033951
29.325	0	0	82.033951
29.351	0	0	82.033951
29.376	0	0	82.033951
29.401	0	0	82.033951
29.425	0	0	82.033951
29.45	0	0	82.033951
29.476	0	0	82.033951
29.501	0	0	82.033951
29.526	0	0	82.033951
29.55	0	0	82.033951
29.575	0	0	82.033951
29.601	0	0	82.033951
29.626	0	0	82.033951
29.65	0	0	82.033951
29.675	0	0	82.033951
29.7	0	0	82.033951
29.726	0	0	82.033951
29.751	0	0	82.033951
29.775	0	0	82.033951
29.8	0	0	82.033951
29.825	0	0	82.033951
29.851	0	0	82.033951
29.876	0	0	82.033951
29.9	0	0	82.033951
29.925	0	0	82.033951
29.952	0	0	82.033951
29.976	0	0	82.033951
30.001	0	0	82.033951
30.025	0	0	82.033951
30.05	0	0	82.033951
30.076	0	0	82.033951
30.101	0	0	82.033951
30.126	0	0	82.033951
30.15	0	0	82.033951
30.175	0	0	82.033951
30.201	0	0	82.033951
30.226	0	0	82.033951
30.251	0	0	82.033951
30.275	0	0	82.033951
30.3	0	0	82.033951
30.326	0	0	82.033951
30.351	0	0	82.033951
30.375	0	0	82.033951
30.4	0	0	82.033951
30.425	0	0	82.033951
30.451	0	0	82.033951
30.476	0	0	82.033951
30.5	0	0	82.033951
30.525	0	0	82.033951
30.55	0	0	82.033951
30.576	0	0	82.033951
30.601	0	0	82.033951
30.625	0	0	82.033951
30.65	0	0	82.033951
30.676	0	0	82.033951
30.701	0	0	82.033951
30.726	0	0	82.033951
30.75	0	0	82.033951
30.775	0	0	82.033951
30.801	0	0	82.033951
30.826	0	0	82.033951
30.851	0	0	82.033951
30.875	0	0	82.033951
30.9	0	0	82.033951
30.926	0	0	82.033951
30.951	0	0	82.033951
30.976	0	0	82.033951
31	0	0	82.033951
31.025	0	0	82.033951
31.051	0	0	82.033951
31.076	0	0	82.033951
31.1	0	0	82.033951
31.125	0	0	82.033951
31.15	0	0	82.033951
31.176	0	0	82.033951
31.201	0	0	82.033951
31.225	0	0	82.033951
31.25	0	0	82.033951
31.275	0	0	82.033951
31.301	0	0	82.033951
31.326	0	0	82.033951
31.35	0	0	82.033951
31.375	0	0	82.033951
31.401	0	0	82.033951
31.426	0	0	82.033951
31.451	0	0	82.033951
31.475	0	0	82.033951
31.5	0	0	82.033951
31.526	0	0	82.033951
31.551	0	0	82.033951
31.576	0	0	82.033951
31.6	0	0	82.033951
31.625	0	0	82.033951
31.651	0	0	82.033951
31.676	0	0	82.033951
31.7	0	0	82.033951
31.725	0	0	82.033951
31.75	0	0	82.033951
31.776	0	0	82.033951
31.801	0	0	82.033951
31.825	0	0	82.033951
31.85	0	0	82.033951
31.875	0	0	82.033951
31.901	0	0	82.033951
31.926	0	0	82.033951
31.95	0	0	82.033951
31.975	0	0	82.033951
32	0	0	82.033951
32.026	0	0	82.033951
32.051	0	0	82.033951
32.075	0	0	82.033951
32.1	0	0	82.033951
32.126	0	0	82.033951
32.151	0	0	82.033951
32.176	0	0	82.033951
32.2	0	0	82.033951
32.225	0	0	82.033951
32.251	0	0	82.033951
32.276	0	0	82.033951
32.301	0	0	82.033951
32.325	0	0	82.033951
32.35	0	0	82.033951
32.376	0	0	82.033951
32.401	0	0	82.033951
32.425	0	0	82.033951
32.45	0	0	82.033951
32.475	0	0	82.033951
32.501	0	0	82.033951
32.526	0	0	82.033951
32.55	0	0	82.033951
32.575	0	0	82.033951
32.6	0	0	82.033951
32.626	0	0	82.033951
32.651	0	0	82.033951
32.675	0	0	82.033951
32.7	0	0	82.033951
32.727	0	0	82.033951
32.751	0	0	82.033951
32.776	0	0	82.033951
32.8	0	0	82.033951
32.825	0	0	82.033951
32.851	0	0	82.033951
32.876	0	0	82.033951
32.901	0	0	82.033951
32.925	0	0	82.033951
32.95	0	0	82.033951
32.976	0	0	82.033951
33.001	0	0	82.033951
33.026	0	0	82.033951
33.05	0	0	82.033951
33.075	0	0	82.033951
33.101	0	0	82.033951
33.126	0	0	82.033951
33.15	0	0	82.033951
33.175	0	0	82.033951
33.2	0	0	82.033951
33.226	0	0	82.033951
33.251	0	0	82.033951
33.275	0	0	82.033951
33.3	0	0	82.033951
33.325	0	0	82.033951
33.351	0	0	82.033951
33.376	0	0	82.033951
33.4	0	0	82.033951
33.425	0	0	82.033951
33.452	0	0	82.033951
33.476	0	0	82.033951
33.501	0	0	82.033951
33.525	0	0	82.033951
33.55	0	0	82.033951
33.576	0	0	82.033951
33.601	0	0	82.033951
33.626	0	0	82.033951
33.65	0	0	82.033951
33.675	0	0	82.033951
33.701	0	0	82.033951
33.726	0	0	82.033951
33.751	0	0	82.033951
33.775	0	0	82.033951
33.8	0	0	82.033951
33.826	0	0	82.033951
33.851	0	0	82.033951
33.875	0	0	82.033951
33.9	0	0	82.033951
33.925	0	0	82.033951
33.951	0	0	82.033951
33.976	0	0	82.033951
34	0	0	82.033951
34.025	0	0	82.033951
34.05	0	0	82.033951
34.076	0	0	82.033951
34.101	0	0	82.033951
34.125	0	0	82.033951
34.15	0	0	82.033951
34.177	0	0	82.033951
34.201	0	0	82.033951
34.226	0	0	82.033951
34.25	0	0	82.033951
34.275	0	0	82.033951
34.301	0	0	82.033951
34.326	0	0	82.033951
34.351	0	0	82.033951
34.375	0	0	82.033951
34.4	0	0	82.033951
34.426	0	0	82.033951
34.451	0	0	82.033951
34.476	0	0	82.033951
34.5	0	0	82.033951
34.525	0	0	82.033951
34.551	0	0	82.033951
34.576	0	0	82.033951
34.6	0	0	82.033951
34.625	0	0	82.033951
34.65	0	0	82.033951
34.676	0	0	82.033951
34.701	0	0	82.033951
34.725	0	0	82.033951
34.75	0	0	82.033951
34.775	0	0	82.033951
34.801	0	0	82.033951
34.826	0	0	82.033951
34.85	0	0	82.033951
34.875	0	0	82.033951
34.902	0	0	82.033951
34.926	0	0	82.033951
34.951	0	0	82.033951
34.975	0	0	82.033951
35	0	0	82.033951
35.026	0	0	82.033951
35.051	0	0	82.033951
35.076	0	0	82.033951
35.1	0	0	82.033951
35.125	0	0	82.033951
35.151	0	0	82.033951
35.176	0	0	82.033951
35.201	0	0	82.033951
35.225	0	0	82.033951
35.25	0	0	82.033951
35.276	0	0	82.033951
35.301	0	0	82.033951
35.325	0	0	82.033951
35.35	0	0	82.033951
35.375	0	0	82.033951
35.401	0	0	82.033951
35.426	0	0	82.033951
35.45	0	0	82.033951
35.475	0	0	82.033951
35.5	0	0	82.033951
35.526	0	0	82.033951
35.551	0	0	82.033951
35.575	0	0	82.033951
35.6	0	0	82.033951
35.627	0	0	82.033951
35.651	0	0	82.033951
35.676	0	0	82.033951
35.7	0	0	82.033951
35.725	0	0	82.033951
35.751	0	0	82.033951
35.776	0	0	82.033951
35.801	0	0	82.033951
35.825	0	0	82.033951
35.85	0	0	82.033951
35.876	0	0	82.033951
35.901	0	0	82.033951
35.926	0	0	82.033951
35.95	0	0	82.033951
35.975	0	0	82.033951
36.001	0	0	82.033951
36.026	0	0	82.033951
36.05	0	0	82.033951
36.075	0	0	82.033951
36.1	0	0	82.033951
36.126	0	0	82.033951
36.151	0	0	82.033951
36.175	0	0	82.033951
36.2	0	0	82.033951
36.225	0	0	82.033951
36.251	0	0	82.033951
36.276	0	0	82.033951
36.3	0	0	82.033951
36.325	0	0	82.033951
36.352	0	0	82.033951
36.376	0	0	82.033951
36.401	0	0	82.033951
36.425	0	0	82.033951
36.45	0	0	82.033951
36.476	0	0	82.033951
36.501	0	0	82.033951
36.526	0	0	82.033951
36.55	0	0	82.033951
36.575	0	0	82.033951
36.601	0	0	82.033951
36.626	0	0	82.033951
36.651	0	0	82.033951
36.675	0	0	82.033951
36.7	0	0	82.033951
36.726	0	0	82.033951
36.751	0	0	82.033951
36.775	0	0	82.033951
36.8	0	0	82.033951
36.825	0	0	82.033951
36.851	0	0	82.033951
36.876	0	0	82.033951
36.9	0	0	82.033951
36.925	0	0	82.033951
36.95	0	0	82.033951
36.976	0	0	82.033951
37.001	0	0	82.033951
37.025	0	0	82.033951
37.05	0	0	82.033951
37.076	0	0	82.033951
37.101	0	0	82.033951
37.126	0	0	82.033951
37.15	0	0	82.033951
37.175	0	0	82.033951
37.201	0	0	82.033951
37.226	0	0	82.033951
37.251	0	0	82.033951
37.275	0	0	82.033951
37.3	0	0	82.033951
37.326	0	0	82.033951
37.351	0	0	82.033951
37.376	0	0	82.033951
37.4	0	0	82.033951
37.425	0	0	82.033951
37.451	0	0	82.033951
37.476	0	0	82.033951
37.5	0	0	82.033951
37.525	0	0	82.033951
37.55	0	0	82.033951
37.576	0	0	82.033951
37.601	0	0	82.033951
37.625	0	0	82.033951
37.65	0	0	82.033951
37.675	0	0	82.033951
37.701	0	0	82.033951
37.726	0	0	82.033951
37.75	0	0	82.033951
37.775	0	0	82.033951
37.801	0	0	82.033951
37.826	0	0	82.033951
37.851	0	0	82.033951
37.875	0	0	82.033951
37.9	0	0	82.033951
37.926	0	0	82.033951
37.951	0	0	82.033951
37.976	0	0	82.033951
38	0	0	82.033951
38.025	0	0	82.033951
38.051	0	0	82.033951
38.076	0	0	82.033951
38.1	0	0	82.033951
38.125	0	0	82.033951
38.15	0	0	82.033951
38.176	0	0	82.033951
38.201	0	0	82.033951
38.225	0	0	82.033951
38.25	0	0	82.033951
38.275	0	0	82.033951
38.301	0	0	82.033951
38.326	0	0	82.033951
38.35	0	0	82.033951
38.375	0	0	82.033951
38.4	0	0	82.033951
38.426	0	0	82.033951
38.451	0	0	82.033951
38.475	0	0	82.033951
38.5	0	0	82.033951
38.526	0	0	82.033951
38.551	0	0	82.033951
38.576	0	0	82.033951
38.6	0	0	82.033951
38.625	0	0	82.033951
38.651	0	0	82.033951
38.676	0	0	82.033951
38.701	0	0	82.033951
38.725	0	0	82.033951
38.75	0	0	82.033951
38.776	0	0	82.033951
38.801	0	0	82.033951
38.825	0	0	82.033951
38.85	0	0	82.033951
38.875	0	0	82.033951
38.901	0	0	82.033951
38.926	0	0	82.033951
38.95	0	0	82.033951
38.975	0	0	82.033951
39	0	0	82.033951
39.026	0	0	82.033951
39.051	0	0	82.033951
39.075	0	0	82.033951
39.1	0	0	82.033951
39.127	0	0	82.033951
39.151	0	0	82.033951
39.176	0	0	82.033951
39.2	0	0	82.033951
39.225	0	0	82.033951
39.251	0	0	82.033951
39.276	0	0	82.033951
39.301	0	0	82.033951
39.325	0	0	82.033951
39.35	0	0	82.033951
39.376	0	0	82.033951
39.401	0	0	82.033951
39.426	0	0	82.033951
39.45	0	0	82.033951
39.475	0	0	82.033951
39.501	0	0	82.033951
39.526	0	0	82.033951
39.55	0	0	82.033951
39.575	0	0	82.033951
39.6	0	0	82.033951
39.626	0	0	82.033951
39.651	0	0	82.033951
39.675	0	0	82.033951
39.7	0	0	82.033951
39.725	0	0	82.033951
39.751	0	0	82.033951
39.776	0	0	82.033951
39.8	0	0	82.033951
39.825	0	0	82.033951
39.852	0	0	82.033951
39.876	0	0	82.033951
39.901	0	0	82.033951
39.925	0	0	82.033951
39.95	0	0	82.033951
39.976	0	0	82.033951
40.001	0	0	82.033951
40.026	0	0	82.033951
40.05	0	0	82.033951
40.075	0	0	82.033951
40.101	0	0	82.033951
40.126	0	0	82.033951
40.151	0	0	82.033951
40.175	0	0	82.033951
40.2	0	0	82.033951
40.226	0	0	82.033951
40.251	0	0	82.033951
40.275	0	0	82.033951
40.3	0	0	82.033951
40.325	0	0	82.033951
40.351	0	0	82.033951
40.376	0	0	82.033951
40.4	0	0	82.033951
40.425	0	0	82.033951
40.45	0	0	82.033951
40.476	0	0	82.033951
40.501	0	0	82.033951
40.525	0	0	82.033951
40.55	0	0	82.033951
40.577	0	0	82.033951
40.601	0	0	82.033951
40.626	0	0	82.033951
40.65	0	0	82.033951
40.675	0	0	82.033951
40.701	0	0	82.033951
40.726	0	0	82.033951
40.751	0	0	82.033951
40.775	0	0	82.033951
40.8	0	0	82.033951
40.826	0	0	82.033951
40.851	0	0	82.033951
40.876	0	0	82.033951
40.9	0	0	82.033951
40.925	0	0	82.033951
40.951	0	0	82.033951
40.976	0	0	82.033951
41	0	0	82.033951
41.025	0	0	82.033951
41.05	0	0	82.033951
41.076	0	0	82.033951
41.101	0	0	82.033951
41.125	0	0	82.033951
41.15	0	0	82.033951
41.175	0	0	82.033951
41.201	0	0	82.033951
41.226	0	0	82.033951
41.25	0	0	82.033951
41.275	0	0	82.033951
41.302	0	0	82.033951
41.326	0	0	82.033951
41.351	0	0	82.033951
41.375	0	0	82.033951
41.4	0	0	82.033951
41.426	0	0	82.033951
41.451	0	0	82.033951
41.476	0	0	82.033951
41.5	0	0	82.033951
41.525	0	0	82.033951
41.551	0	0	82.033951
41.576	0	0	82.033951
41.601	0	0	82.033951
41.625	0	0	82.033951
41.65	0	0	82.033951
41.676	0	0	82.033951
41.701	0	0	82.033951
41.725	0	0	82.033951
41.75	0	0	82.033951
41.775	0	0	82.033951
41.801	0	0	82.033951
41.826	0	0	82.033951
41.85	0	0	82.033951
41.875	0	0	82.033951
41.9	0	0	82.033951
41.926	0	0	82.033951
41.951	0	0	82.033951
41.975	0	0	82.033951
42	0	0	82.033951
42.027	0	0	82.033951
42.051	0	0	82.033951
42.076	0	0	82.033951
42.1	0	0	82.033951
42.125	0	0	82.033951
42.151	0	0	82.033951
42.176	0	0	82.033951
42.201	0	0	82.033951
42.225	0	0	82.033951
42.25	0	0	82.033951
42.276	0	0	82.033951
42.301	0	0	82.033951
42.326	0	0	82.033951
42.35	0	0	82.033951
42.375	0	0	82.033951
42.401	0	0	82.033951
42.426	0	0	82.033951
42.45	0	0	82.033951
42.475	0	0	82.033951
42.5	0	0	82.033951
42.526	0	0	82.033951
42.551	0	0	82.033951
42.575	0	0	82.033951
42.6	0	0	82.033951
42.625	0	0	82.033951
42.651	0	0	82.033951
42.676	0	0	82.033951
42.7	0	0	82.033951
42.725	0	0	82.033951
42.752	0	0	82.033951
42.776	0	0	82.033951
42.801	0	0	82.033951
42.825	0	0	82.033951
42.85	0	0	82.033951
42.876	0	0	82.033951
42.901	0	0	82.033951
42.926	0	0	82.033951
42.95	0	0	82.033951
42.975	0	0	82.033951
43.001	0	0	82.033951
43.026	0	0	82.033951
43.051	0	0	82.033951
43.075	0	0	82.033951
43.1	0	0	82.033951
43.126	0	0	82.033951
43.151	0	0	82.033951
43.175	0	0	82.033951
43.2	0	0	82.033951
43.225	0	0	82.033951
43.251	0	0	82.033951
43.276	0	0	82.033951
43.3	0	0	82.033951
43.325	0	0	82.033951
43.35	0	0	82.033951
43.376	0	0	82.033951
43.401	0	0	82.033951
43.425	0	0	82.033951
43.45	0	0	82.033951
43.476	0	0	82.033951
43.501	0	0	82.033951
43.526	0	0	82.033951
43.55	0	0	82.033951
43.575	0	0	82.033951
43.601	0	0	82.033951
43.626	0	0	82.033951
43.651	0	0	82.033951
43.675	0	0	82.033951
43.7	0	0	82.033951
43.726	0	0	82.033951
43.751	0	0	82.033951
43.776	0	0	82.033951
43.8	0	0	82.033951
43.825	0	0	82.033951
43.851	0	0	82.033951
43.876	0	0	82.033951
43.9	0	0	82.033951
43.925	0	0	82.033951
43.95	0	0	82.033951
43.976	0	0	82.033951
44.001	0	0	82.033951
44.025	0	0	82.033951
44.05	0	0	82.033951
44.075	0	0	82.033951
44.101	0	0	82.033951
44.126	0	0	82.033951
44.15	0	0	82.033951
44.175	0	0	82.033951
44.201	0	0	82.033951
44.226	0	0	82.033951
44.251	0	0	82.033951
44.275	0	0	82.033951
44.3	0	0	82.033951
44.326	0	0	82.033951
44.351	0	0	82.033951
44.376	0	0	82.033951
44.4	0	0	82.033951
44.425	0	0	82.033951
44.451	0	0	82.033951
44.476	0	0	82.033951
44.5	0	0	82.033951
44.525	0	0	82.033951
44.55	0	0	82.033951
44.576	0	0	82.033951
44.601	0	0	82.033951
44.625	0	0	82.033951
44.65	0	0	82.033951
44.675	0	0	82.033951
44.701	0	0	82.033951
44.726	0	0	82.033951
44.75	0	0	82.033951
44.775	0	0	82.033951
44.8	0	0	82.033951
44.826	0	0	82.033951
44.851	0	0	82.033951
44.875	0	0	82.033951
44.9	0	0	82.033951
44.926	0	0	82.033951
44.951	0	0	82.033951
44.976	0	0	82.033951
45	0	0	82.033951
45.025	0	0	82.033951
45.051	0	0	82.033951
45.076	0	0	82.033951
45.101	0	0	82.033951
45.125	0	0	82.033951
45.15	0	0	82.033951
45.176	0	0	82.033951
45.201	0	0	82.033951
45.225	0	0	82.033951
45.25	0	0	82.033951
45.275	0	0	82.033951
45.301	0	0	82.033951
45.326	0	0	82.033951
45.35	0	0	82.033951
45.375	0	0	82.033951
45.4	0	0	82.033951
45.426	0	0	82.033951
45.451	0	0	82.033951
45.475	0	0	82.033951
45.5	0	0	82.033951
45.527	0	0	82.033951
45.551	0	0	82.033951
45.576	0	0	82.033951
45.6	0	0	82.033951
45.625	0	0	82.033951
45.651	0	0	82.033951
45.676	0	0	82.033951
45.701	0	0	82.033951
45.725	0	0	82.033951
45.75	0	0	82.033951
45.776	0	0	82.033951
45.801	0	0	82.033951
45.826	0	0	82.033951
45.85	0	0	82.033951
45.875	0	0	82.033951
45.901	0	0	82.033951
45.926	0	0	82.033951
45.95	0	0	82.033951
45.975	0	0	82.033951
46	0	0	82.033951
46.026	0	0	82.033951
46.051	0	0	82.033951
46.075	0	0	82.033951
46.1	0	0	82.033951
46.125	0	0	82.033951
46.151	0	0	82.033951
46.176	0	0	82.033951
46.2	0	0	82.033951
46.225	0	0	82.033951
46.252	0	0	82.033951
46.276	0	0	82.033951
46.301	0	0	82.033951
46.325	0	0	82.033951
46.35	0	0	82.033951
46.376	0	0	82.033951
46.401	0	0	82.033951
46.426	0	0	82.033951
46.45	0	0	82.033951
46.475	0	0	82.033951
46.501	0	0	82.033951
46.526	0	0	82.033951
46.551	0	0	82.033951
46.575	0	0	82.033951
46.6	0	0	82.033951
46.626	0	0	82.033951
46.651	0	0	82.033951
46.675	0	0	82.033951
46.7	0	0	82.033951
46.725	0	0	82.033951
46.751	0	0	82.033951
46.776	0	0	82.033951
46.8	0	0	82.033951
46.825	0	0	82.033951
46.85	0	0	82.033951
46.876	0	0	82.033951
46.901	0	0	82.033951
46.925	0	0	82.033951
46.95	0	0	82.033951
46.977	0	0	82.033951
47.001	0	0	82.033951
47.026	0	0	82.033951
47.05	0	0	82.033951
47.075	0	0	82.033951
47.101	0	0	82.033951
47.126	0	0	82.033951
47.151	0	0	82.033951
47.175	0	0	82.033951
47.2	0	0	82.033951
47.226	0	0	82.033951
47.251	0	0	82.033951
47.276	0	0	82.033951
47.3	0	0	82.033951
47.325	0	0	82.033951
47.351	0	0	82.033951
47.376	0	0	82.033951
47.4	0	0	82.033951
47.425	0	0	82.033951
47.45	0	0	82.033951
47.476	0	0	82.033951
47.501	0	0	82.033951
47.525	0	0	82.033951
47.55	0	0	82.033951
47.575	0	0	82.033951
47.601	0	0	82.033951
47.626	0	0	82.033951
47.65	0	0	82.033951
47.675	0	0	82.033951
47.702	0	0	82.033951
47.726	0	0	82.033951
47.751	0	0	82.033951
47.775	0	0	82.033951
47.8	0	0	82.033951
47.826	0	0	82.033951
47.851	0	0	82.033951
47.876	0	0	82.033951
47.9	0	0	82.033951
47.925	0	0	82.033951
47.951	0	0	82.033951
47.976	0	0	82.033951
48.001	0	0	82.033951
48.025	0	0	82.033951
48.05	0	0	82.033951
48.076	0	0	82.033951
48.101	0	0	82.033951
48.125	0	0	82.033951
48.15	0	0	82.033951
48.175	0	0	82.033951
48.201	0	0	82.033951
48.226	0	0	82.033951
48.25	0	0	82.033951
48.275	0	0	82.033951
48.3	0	0	82.033951
48.326	0	0	82.033951
48.351	0	0	82.033951
48.375	0	0	82.033951
48.4	0	0	82.033951
48.427	0	0	82.033951
48.451	0	0	82.033951
48.476	0	0	82.033951
48.5	0	0	82.033951
48.525	0	0	82.033951
48.551	0	0	82.033951
48.576	0	0	82.033951
48.601	0	0	82.033951
48.625	0	0	82.033951
48.65	0	0	82.033951
48.676	0	0	82.033951
48.701	0	0	82.033951
48.726	0	0	82.033951
48.75	0	0	82.033951
48.775	0	0	82.033951
48.801	0	0	82.033951
48.826	0	0	82.033951
48.85	0	0	82.033951
48.875	0	0	82.033951
48.9	0	0	82.033951
48.926	0	0	82.033951
48.951	0	0	82.033951
48.975	0	0	82.033951
49	0	0	82.033951
49.025	0	0	82.033951
49.051	0	0	82.033951
49.076	0	0	82.033951
49.1	0	0	82.033951
49.125	0	0	82.033951
49.152	0	0	82.033951
49.176	0	0	82.033951
49.201	0	0	82.033951
49.225	0	0	82.033951
49.25	0	0	82.033951
49.276	0	0	82.033951
49.301	0	0	82.033951
49.326	0	0	82.033951
49.35	0	0	82.033951
49.375	0	0	82.033951
49.401	0	0	82.033951
49.426	0	0	82.033951
49.451	0	0	82.033951
49.475	0	0	82.033951
49.5	0	0	82.033951
49.526	0	0	82.033951
49.551	0	0	82.033951
49.575	0	0	82.033951
49.6	0	0	82.033951
49.625	0	0	82.033951
49.651	0	0	82.033951
49.676	0	0	82.033951
49.7	0	0	82.033951
49.725	0	0	82.033951
49.75	0	0	82.033951
49.776	0	0	82.033951
49.801	0	0	82.033951
49.825	0	0	82.033951
49.85	0	0	82.033951
49.876	0	0	82.033951
49.901	0	0	82.033951
49.926	0	0	82.033951
49.95	0	0	82.033951
49.975	0	0	82.033951
[truncated: 1,763 more rows]
