# Supplementary material for: Week Long Topography Study of Young Adults Using Electronic Cigarettes in Their Natural Environment
Source: PLoS One. 2016 Oct 13;11(10):e0164038. doi: 10.1371/journal.pone.0164038 (PMC5063505; doi:10.1371/journal.pone.0164038)
Supplement: S19 File — This data file contains the flow rate and cumulative volume vs. time for Participant 19, as shown graphically in Figs 4 and 6, respectively. (CSV) [file pone.0164038.s019.csv]

Time [sec]	Mean Pluff Flow Rate [mL/sec]	Flow Rate [mL/sec]	Accumulated Volume [ml]
1.038	0	0	0
1.042	0	0	0
1.048	0	0	0
1.052	0	0	0
1.056	0	0	0
1.064	0	0	0
1.073	0	0	0
1.081	0	0	0
1.089	0	0	0
1.097	0	0	0
1.105	0	0	0
1.114	0	0	0
1.122	0	0	0
1.13	0	0	0
1.138	0	0	0
1.146	0	0	0
1.155	0	0	0
1.163	0	0	0
1.173	0	0	0
1.181	0	0	0
1.189	0	0	0
1.198	0	0	0
1.206	0	0	0
1.214	0	0	0
1.222	0	0	0
1.23	0	0	0
1.239	0	0	0
1.247	0	0	0
1.255	0	0	0
1.263	0	0	0
1.271	0	0	0
1.28	0	0	0
1.288	0	0	0
1.296	0	0	0
1.306	0	0	0
1.314	0	0	0
1.323	0	0	0
1.331	0	0	0
1.339	0	0	0
1.347	0	0	0
1.355	0	0	0
1.363	0	0	0
1.372	0	0	0
1.38	0	0	0
1.388	0	0	0
1.396	0	0	0
1.404	0	0	0
1.413	0	0	0
1.421	0	0	0
1.429	0	0	0
1.439	0	0	0
1.447	0	0	0
1.456	0	0	0
1.464	0	0	0
1.472	0	0	0
1.48	0	0	0
1.488	0	0	0
1.497	0	0	0
1.505	0	0	0
1.513	0	0	0
1.525	0	0	0
1.55	0	0	0
1.576	0	0	0
1.601	0	0	0
1.626	0	0	0
1.65	0	0	0
1.675	0	0	0
1.701	0	0	0
1.726	0	0	0
1.751	0	0	0
1.775	0	0	0
1.8	0	0	0
1.826	0	0	0
1.851	0	0	0
1.875	0	0	0
1.9	0	0	0
1.925	0	0	0
1.951	0	0	0
1.976	0	0	0
2	0	0	0
2.025	0	0	0
2.05	0	0	0
2.076	0	0	0
2.101	0	0	0
2.125	0	0	0
2.15	0	0	0
2.177	0	0	0
2.201	0	0	0
2.226	0	0	0
2.25	0	0	0
2.275	0	0	0
2.301	0	0	0
2.326	0	0	0
2.351	0	0	0
2.375	0	0	0
2.4	0	0	0
2.426	0	0	0
2.451	0	0	0
2.476	0	0	0
2.5	0	0	0
2.525	0	0	0
2.551	0	0	0
2.576	0	0	0
2.6	0	0	0
2.625	0	0	0
2.65	0	0	0
2.676	0	0	0
2.701	0	0	0
2.725	0	0	0
2.75	0	0	0
2.775	0	0	0
2.801	0	0	0
2.826	0	0	0
2.85	0	0	0
2.875	0	0	0
2.902	0	0	0
2.926	0	0	0
2.951	0	0	0
2.975	0	0	0
3	0	0	0
3.026	0	0	0
3.051	0	0	0
3.076	0	0	0
3.1	0	0	0
3.125	0	0	0
3.151	0	0	0
3.176	0	0	0
3.201	0	0	0
3.225	0	0	0
3.25	0	0	0
3.276	0	0	0
3.301	0	0	0
3.325	0	0	0
3.35	0	0	0
3.375	0	0	0
3.401	0	0	0
3.426	0	0	0
3.45	0	0	0
3.475	0	0	0
3.5	0	0	0
3.526	0	0	0
3.551	0	0	0
3.575	0	0	0
3.6	0	0	0
3.627	0	0	0
3.651	0	0	0
3.676	0	0	0
3.7	0	0	0
3.725	0	0	0
3.751	0	0	0
3.776	0	0	0
3.801	0	0	0
3.825	0	0	0
3.85	0	0	0
3.876	0	0	0
3.901	0	0	0
3.926	0	0	0
3.95	0	0	0
3.975	0	0	0
4.001	0	0	0
4.026	0	0	0
4.05	0	0	0
4.075	0	0	0
4.1	0	0	0
4.126	0	0	0
4.151	0	0	0
4.175	0	0	0
4.2	0	0	0
4.225	0	0	0
4.251	0	0	0
4.276	0	0	0
4.3	0	0	0
4.325	0	0	0
4.352	0	0	0
4.376	0	0	0
4.401	0	0	0
4.425	0	0	0
4.45	0	0	0
4.476	0	0	0
4.501	0	0	0
4.526	0	0	0
4.55	0	0	0
4.575	0	0	0
4.601	0	0	0
4.626	0	0	0
4.651	0	0	0
4.675	0	0	0
4.7	0	0	0
4.726	0	0	0
4.751	0	0	0
4.775	0	0	0
4.8	0	0	0
4.825	0	0	0
4.851	0	0	0
4.876	0	0	0
4.9	0	0	0
4.925	0	0	0
4.95	0	0	0
4.976	0	0	0
5.001	0	0	0
5.025	0	0	0
5.05	0	0	0
5.076	0	0	0
5.101	0	0	0
5.126	0	0	0
5.15	0	0	0
5.175	0	0	0
5.201	0	0	0
5.226	0	0	0
5.251	0	0	0
5.275	0	0	0
5.3	0	0	0
5.326	0	0	0
5.351	0	0	0
5.376	0	0	0
5.4	0	0	0
5.425	0	0	0
5.451	0	0	0
5.476	0	0	0
5.5	0	0	0
5.525	0	0	0
5.55	0	0	0
5.576	0	0	0
5.601	0	0	0
5.625	0	0	0
5.65	0	0	0
5.675	0	0	0
5.701	0	0	0
5.726	0	0	0
5.75	0	0	0
5.775	0	0	0
5.801	0	0	0
5.826	0	0	0
5.851	0	0	0
5.875	0	0	0
5.9	0	0	0
5.926	0	0	0
5.951	0	0	0
5.976	0	0	0
6	0	0	0
6.025	0	0	0
6.051	0	0	0
6.076	0	0	0
6.1	0	0	0
6.125	0	0	0
6.15	0	0	0
6.176	0	0	0
6.201	0	0	0
6.225	0	0	0
6.25	0	0	0
6.275	0	0	0
6.301	0	0	0
6.326	0	0	0
6.35	0	0	0
6.375	0	0	0
6.4	0	0	0
6.426	0	0	0
6.451	0	0	0
6.475	0	0	0
6.5	0	0	0
6.526	0	0	0
6.551	0	0	0
6.576	0	0	0
6.6	0	0	0
6.625	0	0	0
6.651	0	0	0
6.676	0	0	0
6.701	0	0	0
6.725	0	0	0
6.75	0	0	0
6.776	0	0	0
6.801	0	0	0
6.825	0	0	0
6.85	0	0	0
6.875	0	0	0
6.901	0	0	0
6.926	0	0	0
6.95	0	0	0
6.975	0	0	0
7	0	0	0
7.026	0	0	0
7.051	0	0	0
7.075	0	0	0
7.1	0	0	0
7.127	0	0	0
7.151	0	0	0
7.176	0	0	0
7.2	0	0	0
7.225	0	0	0
7.251	0	0	0
7.276	0	0	0
7.301	0	0	0
7.325	0	0	0
7.35	0	0	0
7.376	0	0	0
7.401	0	0	0
7.426	0	0	0
7.45	0	0	0
7.475	0	0	0
7.501	0	0	0
7.526	0	0	0
7.55	0	0	0
7.575	0	0	0
7.6	0	0	0
7.626	0	0	0
7.651	0	0	0
7.675	0	0	0
7.7	0	0	0
7.725	0	0	0
7.751	0	0	0
7.776	0	0	0
7.8	0	0	0
7.825	0	0	0
7.852	0	0	0
7.876	0	0	0
7.901	0	0	0
7.925	0	0	0
7.95	0	0	0
7.976	0	0	0
8.001	0	0	0
8.026	0	0	0
8.05	0	0	0
8.075	0	0	0
8.101	0	0	0
8.126	0	0	0
8.151	0	0	0
8.175	0	0	0
8.2	0	0	0
8.226	0	0	0
8.251	0	0	0
8.275	0	0	0
8.3	0	0	0
8.325	0	0	0
8.351	0	0	0
8.376	0	0	0
8.4	0	0	0
8.425	0	0	0
8.45	0	0	0
8.476	0	0	0
8.501	0	0	0
8.525	0	0	0
8.55	0	0	0
8.577	0	0	0
8.601	0	0	0
8.626	0	0	0
8.65	0	0	0
8.675	0	0	0
8.701	0	0	0
8.726	0	0	0
8.751	0	0	0
8.775	0	0	0
8.8	0	0	0
8.826	0	0	0
8.851	0	0	0
8.876	0	0	0
8.9	0	0	0
8.925	0	0	0
8.951	0	0	0
8.976	0	0	0
9	0	0	0
9.025	0	0	0
9.05	0	0	0
9.076	0	0	0
9.101	0	0	0
9.125	0	0	0
9.15	0	0	0
9.175	0	0	0
9.201	0	0	0
9.226	0	0	0
9.25	0	0	0
9.275	0	0	0
9.302	0	0	0
9.326	0	0	0
9.351	0	0	0
9.375	0	0	0
9.4	0	0	0
9.426	0	0	0
9.451	0	0	0
9.476	0	0	0
9.5	0	0	0
9.525	0	0	0
9.551	0	0	0
9.576	0	0	0
9.601	0	0	0
9.625	0	0	0
9.65	0	0	0
9.676	0	0	0
9.701	0	0	0
9.725	0	0	0
9.75	0	0	0
9.775	0	0	0
9.801	0	0	0
9.826	0	0	0
9.85	0	0	0
9.875	0	0	0
9.9	0	0	0
9.926	0	0	0
9.951	0	0	0
9.975	0	0	0
10	0	0	0
10.027	0	0	0
10.051	0	0	0
10.076	0	0	0
10.1	0	0	0
10.125	0	0	0
10.151	0	0	0
10.176	0	0	0
10.201	0	0	0
10.225	0	0	0
10.25	0	0	0
10.276	0	0	0
10.301	0	0	0
10.326	0	0	0
10.35	0	0	0
10.375	0	0	0
10.401	0	0	0
10.426	0	0	0
10.45	0	0	0
10.475	0	0	0
10.5	0	0	0
10.526	0	0	0
10.551	0	0	0
10.575	0	0	0
10.6	0	0	0
10.625	0	0	0
10.651	0	0	0
10.676	0	0	0
10.7	0	0	0
10.725	0	0	0
10.752	0	0	0
10.776	0	0	0
10.801	0	0	0
10.825	0	0	0
10.85	0	0	0
10.876	0	0	0
10.901	0	0	0
10.926	0	0	0
10.95	0	0	0
10.975	0	0	0
11.001	0	0	0
11.026	0	0	0
11.051	0	0	0
11.075	0	0	0
11.1	0	0	0
11.126	0	0	0
11.151	0	0	0
11.175	0	0	0
11.2	0	0	0
11.225	0	0	0
11.251	0	0	0
11.276	0	0	0
11.3	0	0	0
11.325	0	0	0
11.35	0	0	0
11.376	0	0	0
11.401	0	0	0
11.425	0	0	0
11.45	0	0	0
11.476	0	0	0
11.501	0	0	0
11.526	0	0	0
11.55	0	0	0
11.575	0	0	0
11.601	0	0	0
11.626	0	0	0
11.651	0	0	0
11.675	0	0	0
11.7	0	0	0
11.726	0	0	0
11.751	0	0	0
11.776	0	0	0
11.8	0	0	0
11.825	0	0	0
11.851	0	0	0
11.876	0	0	0
11.9	0	0	0
11.925	0	0	0
11.95	0	0	0
11.976	0	0	0
12.001	0	0	0
12.025	0	0	0
12.05	0	0	0
12.075	0	0	0
12.101	0	0	0
12.126	0	0	0
12.15	0	0	0
12.175	0	0	0
12.201	0	0	0
12.226	0	0	0
12.251	0	0	0
12.275	0	0	0
12.3	0	0	0
12.326	0	0	0
12.351	0	0	0
12.376	0	0	0
12.4	0	0	0
12.425	0	0	0
12.451	0	0	0
12.476	0	0	0
12.5	0	0	0
12.525	0	0	0
12.55	0	0	0
12.576	0	0	0
12.601	0	0	0
12.625	0	0	0
12.65	0	0	0
12.675	0	0	0
12.701	0	0	0
12.726	0	0	0
12.75	0	0	0
12.775	0	0	0
12.8	0	0	0
12.826	0	0	0
12.851	0	0	0
12.875	0	0	0
12.9	0	0	0
12.926	0	0	0
12.951	0	0	0
12.976	0	0	0
13	0	0	0
13.025	0	0	0
13.051	0	0	0
13.076	0	0	0
13.101	0	0	0
13.125	0	0	0
13.15	0	0	0
13.176	0	0	0
13.201	0	0	0
13.225	0	0	0
13.25	0	0	0
13.275	0	0	0
13.301	0	0	0
13.326	0	0	0
13.35	0	0	0
13.375	0	0	0
13.4	0	0	0
13.426	0	0	0
13.451	0	0	0
13.475	0	0	0
13.5	0	0	0
13.527	0	0	0
13.551	0	0	0
13.576	0	0	0
13.6	0	0	0
13.625	0	0	0
13.651	0	0	0
13.676	0	0	0
13.701	0	0	0
13.725	0	0	0
13.75	0	0	0
13.776	0	0	0
13.801	0	0	0
13.826	0	0	0
13.85	0	0	0
13.875	0	0	0
13.901	0	0	0
13.926	0	0	0
13.95	0	0	0
13.975	0	0	0
14	0	0	0
14.026	0	0	0
14.051	0	0	0
14.075	0	0	0
14.1	0	0	0
14.125	0	0	0
14.151	0	0	0
14.176	0	0	0
14.2	0	0	0
14.225	0	0	0
14.252	0	0	0
14.276	0	0	0
14.301	0	0	0
14.325	0	0	0
14.35	0	0	0
14.376	0	0	0
14.401	0	0	0
14.426	0	0	0
14.45	0	0	0
14.475	0	0	0
14.501	0	0	0
14.526	0	0	0
14.551	0	0	0
14.575	0	0	0
14.6	0	0	0
14.626	0	0	0
14.651	0	0	0
14.675	0	0	0
14.7	0	0	0
14.725	0	0	0
14.751	0	0	0
14.776	0	0	0
14.8	0	0	0
14.825	0	0	0
14.85	0	0	0
14.876	0	0	0
14.901	0	0	0
14.925	0	0	0
14.95	0	0	0
14.977	0	0	0
15.001	0	0	0
15.026	0	0	0
15.05	0	0	0
15.075	0	0	0
15.101	0	0	0
15.126	0	0	0
15.151	0	0	0
15.175	0	0	0
15.2	0	0	0
15.226	0	0	0
15.251	0	0	0
15.276	0	0	0
15.3	0	0	0
15.325	0	0	0
15.351	0	0	0
15.376	0	0	0
15.4	0	0	0
15.425	0	0	0
15.45	0	0	0
15.476	0	0	0
15.501	0	0	0
15.525	0	0	0
15.55	0	0	0
15.575	0	0	0
15.601	0	0	0
15.626	0	0	0
15.65	0	0	0
15.675	0	0	0
15.702	0	0	0
15.726	0	0	0
15.751	0	0	0
15.775	0	0	0
15.8	0	0	0
15.826	0	0	0
15.851	0	0	0
15.876	0	0	0
15.9	0	0	0
15.925	0	0	0
15.951	0	0	0
15.976	0	0	0
16.001	0	0	0
16.025	0	0	0
16.05	0	0	0
16.076	0	0	0
16.101	0	0	0
16.125	0	0	0
16.15	0	0	0
16.175	0	0	0
16.201	0	0	0
16.226	0	0	0
16.25	0	0	0
16.275	0	0	0
16.3	0	0	0
16.326	0	0	0
16.351	0	0	0
16.375	0	0	0
16.4	0	0	0
16.427	0	0	0
16.451	0	0	0
16.476	0	0	0
16.5	0	0	0
16.525	0	0	0
16.551	0	0	0
16.576	0	0	0
16.601	0	0	0
16.625	0	0	0
16.65	0	0	0
16.676	0	0	0
16.701	0	0	0
16.726	0	0	0
16.75	0	0	0
16.775	0	0	0
16.801	0	0	0
16.826	0	0	0
16.85	0	0	0
16.875	0	0	0
16.9	0	0	0
16.926	0	0	0
16.951	0	0	0
16.975	0	0	0
17	0	0	0
17.025	0	0	0
17.051	0	0	0
17.076	0	0	0
17.1	0	0	0
17.125	0	0	0
17.152	0	0	0
17.176	0	0	0
17.201	0	0	0
17.225	0	0	0
17.25	0	0	0
17.276	0	0	0
17.301	0	0	0
17.326	0	0	0
17.35	0	0	0
17.375	0	0	0
17.401	0	0	0
17.426	0	0	0
17.451	0	0	0
17.475	0	0	0
17.5	0	0	0
17.526	0	0	0
17.551	0	0	0
17.575	0	0	0
17.6	0	0	0
17.625	0	0	0
17.651	0	0	0
17.676	0	0	0
17.7	0	0	0
17.725	0	0	0
17.75	0	0	0
17.776	0	0	0
17.801	0	0	0
17.825	0	0	0
17.85	0	0	0
17.876	0	0	0
17.901	0	0	0
17.926	0	0	0
17.95	0	0	0
17.975	0	0	0
18.001	0	0	0
18.026	0	0	0
18.051	0	0	0
18.075	0	0	0
18.1	0	0	0
18.126	0	0	0
18.151	0	0	0
18.176	0	0	0
18.2	0	0	0
18.225	0	0	0
18.251	0	0	0
18.276	0	0	0
18.3	0	0	0
18.325	0	0	0
18.35	0	0	0
18.376	0	0	0
18.401	0	0	0
18.425	0	0	0
18.45	0	0	0
18.475	0	0	0
18.501	0	0	0
18.526	0	0	0
18.55	0	0	0
18.575	0	0	0
18.601	0	0	0
18.626	0	0	0
18.651	0	0	0
18.675	0	0	0
18.7	0	0	0
18.726	0	0	0
18.751	0	0	0
18.776	0	0	0
18.8	0	0	0
18.825	0	0	0
18.851	0	0	0
18.876	0	0	0
18.9	0	0	0
18.925	0	0	0
18.95	0	0	0
18.976	0	0	0
19.001	0	0	0
19.025	0	0	0
19.05	0	0	0
19.075	0	0	0
19.101	0	0	0
19.126	0	0	0
19.15	0	0	0
19.175	0	0	0
19.2	0	0	0
19.226	0	0	0
19.251	0	0	0
19.275	0	0	0
19.3	0	0	0
19.326	0	0	0
19.351	0	0	0
19.376	0	0	0
19.4	0	0	0
19.425	0	0	0
19.451	0	0	0
19.476	0	0	0
19.501	0	0	0
19.525	0	0	0
19.55	0	0	0
19.576	0	0	0
19.601	0	0	0
19.625	0	0	0
19.65	0	0	0
19.675	0	0	0
19.701	0	0	0
19.726	0	0	0
19.75	0	0	0
19.775	0	0	0
19.8	0	0	0
19.826	0	0	0
19.851	0	0	0
19.875	0	0	0
19.9	0	0	0
19.927	0	0	0
19.951	0	0	0
19.976	0	0	0
20	0	0	0
20.025	0	0	0
20.051	0	0	0
20.076	0	0	0
20.101	0	0	0
20.125	0	0	0
20.15	0	0	0
20.176	0	0	0
20.201	0	0	0
20.226	0	0	0
20.25	0	0	0
20.275	0	0	0
20.301	0	0	0
20.326	0	0	0
20.35	0	0	0
20.375	0	0	0
20.4	0	0	0
20.426	0	0	0
20.451	0	0	0
20.475	0	0	0
20.5	0	0	0
20.525	0	0	0
20.551	0	0	0
20.576	0	0	0
20.6	0	0	0
20.625	0	0	0
20.652	0	0	0
20.676	0	0	0
20.701	0	0	0
20.725	0	0	0
20.75	0	0	0
20.776	0	0	0
20.801	0	0	0
20.826	0	0	0
20.85	0	0	0
20.875	0	0	0
20.901	0	0	0
20.926	0	0	0
20.951	0	0	0
20.975	0	0	0
21	0	0	0
21.026	0	0	0
21.051	0	0	0
21.075	0	0	0
21.1	0	0	0
21.125	0	0	0
21.151	0	0	0
21.176	0	0	0
21.2	0	0	0
21.225	0	0	0
21.25	0	0	0
21.276	0	0	0
21.301	0	0	0
21.325	0	0	0
21.35	0	0	0
21.377	0	0	0
21.401	0	0	0
21.426	0	0	0
21.45	0	0	0
21.475	0	0	0
21.501	0	0	0
21.526	0	0	0
21.551	0	0	0
21.575	0	0	0
21.6	0	0	0
21.626	0	0	0
21.651	0	0	0
21.676	0	0	0
21.7	0	0	0
21.725	0	0	0
21.751	0	0	0
21.776	0	0	0
21.8	0	0	0
21.825	0	0	0
21.85	0	0	0
21.876	0	0	0
21.901	0	0	0
21.925	0	0	0
21.95	0	0	0
21.975	0	0	0
22.001	0	0	0
22.026	0	0	0
22.05	0	0	0
22.075	0	0	0
22.102	0	0	0
22.126	0	0	0
22.151	0	0	0
22.175	0	0	0
22.2	0	0	0
22.226	0	0	0
22.251	0	0	0
22.276	0	0	0
22.3	0	0	0
22.325	0	0	0
22.351	0	0	0
22.376	0	0	0
22.401	0	0	0
22.425	0	0	0
22.45	0	0	0
22.476	0	0	0
22.501	0	0	0
22.525	0	0	0
22.55	0	0	0
22.575	0	0	0
22.601	0	0	0
22.626	0	0	0
22.65	0	0	0
22.675	0	0	0
22.7	0	0	0
22.726	0	0	0
22.751	0	0	0
22.775	0	0	0
22.8	0	0	0
22.827	0	0	0
22.851	0	0	0
22.876	0	0	0
22.9	0	0	0
22.925	0	0	0
22.951	0	0	0
22.976	0	0	0
23.001	0	0	0
23.025	0	0	0
23.05	0	0	0
23.076	0	0	0
23.101	0	0	0
23.126	0	0	0
23.15	0	0	0
23.175	0	0	0
23.201	0	0	0
23.226	0	0	0
23.25	0	0	0
23.275	0	0	0
23.3	0	0	0
23.326	0	0	0
23.351	0	0	0
23.375	0	0	0
23.4	0	0	0
23.425	0	0	0
23.451	0	0	0
23.476	0	0	0
23.5	0	0	0
23.525	0	0	0
23.552	0	0	0
23.576	0	0	0
23.601	0	0	0
23.625	0	0	0
23.65	0	0	0
23.676	0	0	0
23.701	0	0	0
23.726	0	0	0
23.75	0	0	0
23.775	0	0	0
23.801	0	0	0
23.826	0	0	0
23.851	0	0	0
23.875	0	0	0
23.9	0	0	0
23.926	0	0	0
23.951	0	0	0
23.975	0	0	0
24	0	0	0
24.025	0	0	0
24.051	0	0	0
24.076	0	0	0
24.1	0	0	0
24.125	0	0	0
24.15	0	0	0
24.176	0	0	0
24.201	0	0	0
24.225	0	0	0
24.25	0	0	0
24.276	0	0	0
24.301	0	0	0
24.326	0	0	0
24.35	0	0	0
24.375	0	0	0
24.401	0	0	0
24.426	0	0	0
24.451	0	0	0
24.475	0	0	0
24.5	0	0	0
24.526	0	0	0
24.551	0	0	0
24.576	0	0	0
24.6	0	0	0
24.625	0	0	0
24.651	0	0	0
24.676	0	0	0
24.7	0	0	0
24.725	0	0	0
24.75	0	0	0
24.776	0	0	0
24.801	0	0	0
24.825	0	0	0
24.85	0	0	0
24.875	0	0	0
24.901	0	0	0
24.926	0	0	0
24.95	0	0	0
24.975	0	0	0
25.001	0	0	0
25.026	0	0	0
25.051	0	0	0
25.075	0	0	0
25.1	0	0	0
25.126	0	0	0
25.151	0	0	0
25.176	0	0	0
25.2	0	0	0
25.225	0	0	0
25.251	0	0	0
25.276	0	0	0
25.3	0	0	0
25.325	0	0	0
25.35	0	0	0
25.376	0	0	0
25.401	0	0	0
25.425	0	0	0
25.45	0	0	0
25.475	0	0	0
25.501	0	0	0
25.526	0	0	0
25.55	0	0	0
25.575	0	0	0
25.6	0	0	0
25.626	0	0	0
25.651	0	0	0
25.675	0	0	0
25.7	0	0	0
25.726	0	0	0
25.751	0	0	0
25.776	0	0	0
25.8	0	0	0
25.825	0	0	0
25.851	0	0	0
25.876	0	0	0
25.901	0	0	0
25.925	0	0	0
25.95	0	0	0
25.976	0	0	0
26.001	0	0	0
26.025	0	0	0
26.05	0	0	0
26.075	0	0	0
26.101	0	0	0
26.126	0	0	0
26.15	0	0	0
26.175	0	0	0
26.2	0	0	0
26.226	0	0	0
26.251	0	0	0
26.275	0	0	0
26.3	0	0	0
26.327	0	0	0
26.351	0	0	0
26.376	0	0	0
26.4	0	0	0
26.425	0	0	0
26.451	0	0	0
26.476	0	0	0
26.501	0	0	0
26.525	0	0	0
26.55	0	0	0
26.576	0	0	0
26.601	0	0	0
26.626	0	0	0
26.65	0	0	0
26.675	0	0	0
26.701	0	0	0
26.726	0	0	0
26.75	0	0	0
26.775	0	0	0
26.8	0	0	0
26.826	0	0	0
26.851	0	0	0
26.875	0	0	0
26.9	0	0	0
26.925	0	0	0
26.951	0	0	0
26.976	0	0	0
27	0	0	0
27.025	0	0	0
27.052	0	0	0
27.076	0	0	0
27.101	0	0	0
27.125	0	0	0
27.15	0	0	0
27.176	0	0	0
27.201	0	0	0
27.226	0	0	0
27.25	0	0	0
27.275	0	0	0
27.301	0	0	0
27.326	0	0	0
27.351	0	0	0
27.375	0	0	0
27.4	0	0	0
27.426	0	0	0
27.451	0	0	0
27.475	0	0	0
27.5	0	0	0
27.525	0	0	0
27.551	0	0	0
27.576	0	0	0
27.6	0	0	0
27.625	0	0	0
27.65	0	0	0
27.676	0	0	0
27.701	0	0	0
27.725	0	0	0
27.75	0	0	0
27.777	0	0	0
27.801	0	0	0
27.826	0	0	0
27.85	0	0	0
27.875	0	0	0
27.901	0	0	0
27.926	0	0	0
27.951	0	0	0
27.975	0	0	0
28	0	0	0
28.026	0	0	0
28.051	0	0	0
28.076	0	0	0
28.1	0	0	0
28.125	0	0	0
28.151	0	0	0
28.176	0	0	0
28.2	0	0	0
28.225	0	0	0
28.25	0	0	0
28.276	0	0	0
28.301	0	0	0
28.325	0	0	0
28.35	0	0	0
28.375	0	0	0
28.401	0	0	0
28.426	0	0	0
28.45	0	0	0
28.475	0	0	0
28.502	0	0	0
28.526	0	0	0
28.551	0	0	0
28.575	0	0	0
28.6	0	0	0
28.626	0	0	0
28.651	0	0	0
28.676	0	0	0
28.7	0	0	0
28.725	0	0	0
28.751	0	0	0
28.776	0	0	0
28.801	0	0	0
28.825	0	0	0
28.85	0	0	0
28.876	0	0	0
28.901	0	0	0
28.925	0	0	0
28.95	0	0	0
28.975	0	0	0
29.001	0	0	0
29.026	0	0	0
29.05	0	0	0
29.075	0	0	0
29.1	0	0	0
29.126	0	0	0
29.151	0	0	0
29.175	0	0	0
29.2	0	0	0
29.227	0	0	0
29.251	0	0	0
29.276	0	0	0
29.3	0	0	0
29.325	0	0	0
29.351	0	0	0
29.376	0	0	0
29.401	0	0	0
29.425	0	0	0
29.45	0	0	0
29.476	0	0	0
29.501	0	0	0
29.526	0	0	0
29.55	0	0	0
29.575	0	0	0
29.601	0	0	0
29.626	0	0	0
29.65	0	0	0
29.675	0	0	0
29.7	0	0	0
29.726	0	0	0
29.751	0	0	0
29.775	0	0	0
29.8	0	0	0
29.825	0	0	0
29.851	0	0	0
29.876	0	0	0
29.9	0	0	0
29.925	0	0	0
29.952	0	0	0
29.976	0	0	0
30.001	0	0	0
30.025	0	0	0
30.05	0	0	0
30.076	0	0	0
30.101	0	0	0
30.126	0	0	0
30.15	0	0	0
30.175	0	0	0
30.201	0	0	0
30.226	0	0	0
30.251	0	0	0
30.275	0	0	0
30.3	0	0	0
30.326	0	0	0
30.351	0	0	0
30.375	0	0	0
30.4	0	0	0
30.425	0	0	0
30.451	0	0	0
30.476	0	0	0
30.5	0	0	0
30.525	0	0	0
30.55	0	0	0
30.576	0	0	0
30.601	0	0	0
30.625	0	0	0
30.65	0	0	0
30.676	0	0	0
30.701	0	0	0
30.726	0	0	0
30.75	0	0	0
30.775	0	0	0
30.801	0	0	0
30.826	0	0	0
30.851	0	0	0
30.875	0	0	0
30.9	0	0	0
30.926	0	0	0
30.951	0	0	0
30.976	0	0	0
31	0	0	0
31.025	0	0	0
31.051	0	0	0
31.076	0	0	0
31.1	0	0	0
31.125	0	0	0
31.15	0	0	0
31.176	0	0	0
31.201	0	0	0
31.225	0	0	0
31.25	0	0	0
31.275	0	0	0
31.301	0	0	0
31.326	0	0	0
31.35	0	0	0
31.375	0	0	0
31.401	0	0	0
31.426	0	0	0
31.451	0	0	0
31.475	0	0	0
31.5	0	0	0
31.526	0	0	0
31.551	0	0	0
31.576	0	0	0
31.6	0	0	0
31.625	0	0	0
31.651	0	0	0
31.676	0	0	0
31.7	0	0	0
31.725	0	0	0
31.75	0	0	0
31.776	0	0	0
31.801	0	0	0
31.825	0	0	0
31.85	0	0	0
31.875	0	0	0
31.901	0	0	0
31.926	0	0	0
31.95	0	0	0
31.975	0	0	0
32	0	0	0
32.026	0	0	0
32.051	0	0	0
32.075	0	0	0
32.1	0	0	0
32.126	0	0	0
32.151	0	0	0
32.176	0	0	0
32.2	0	0	0
32.225	0	0	0
32.251	0	0	0
32.276	0	0	0
32.301	0	0	0
32.325	0	0	0
32.35	0	0	0
32.376	0	0	0
32.401	0	0	0
32.425	0	0	0
32.45	0	0	0
32.475	0	0	0
32.501	0	0	0
32.526	0	0	0
32.55	0	0	0
32.575	0	0	0
32.6	0	0	0
32.626	0	0	0
32.651	0	0	0
32.675	0	0	0
32.7	0	0	0
32.727	0	0	0
32.751	0	0	0
32.776	0	0	0
32.8	0	0	0
32.825	0	0	0
32.851	0	0	0
32.876	0	0	0
32.901	0	0	0
32.925	0	0	0
32.95	0	0	0
32.976	0	0	0
33.001	0	0	0
33.026	0	0	0
33.05	0	0	0
33.075	0	0	0
33.101	0	0	0
33.126	0	0	0
33.15	0	0	0
33.175	0	0	0
33.2	0	0	0
33.226	0	0	0
33.251	0	0	0
33.275	0	0	0
33.3	0	0	0
33.325	0	0	0
33.351	0	0	0
33.376	0	0	0
33.4	0	0	0
33.425	0	0	0
33.452	0	0	0
33.476	0	0	0
33.501	0	0	0
33.525	0	0	0
33.55	0	0	0
33.576	0	0	0
33.601	0	0	0
33.626	0	0	0
33.65	0	0	0
33.675	0	0	0
33.701	0	0	0
33.726	0	0	0
33.751	0	0	0
33.775	0	0	0
33.8	0	0	0
33.826	0	0	0
33.851	0	0	0
33.875	0	0	0
33.9	0	0	0
33.925	0	0	0
33.951	0	0	0
33.976	0	0	0
34	0	0	0
34.025	0	0	0
34.05	0	0	0
34.076	0	0	0
34.101	0	0	0
34.125	0	0	0
34.15	0	0	0
34.177	0	0	0
34.201	0	0	0
34.226	0	0	0
34.25	0	0	0
34.275	0	0	0
34.301	0	0	0
34.326	0	0	0
34.351	0	0	0
34.375	0	0	0
34.4	0	0	0
34.426	0	0	0
34.451	0	0	0
34.476	0	0	0
34.5	0	0	0
34.525	0	0	0
34.551	0	0	0
34.576	0	0	0
34.6	0	0	0
34.625	0	0	0
34.65	0	0	0
34.676	0	0	0
34.701	0	0	0
34.725	0	0	0
34.75	0	0	0
34.775	0	0	0
34.801	0	0	0
34.826	0	0	0
34.85	0	0	0
34.875	0	0	0
34.902	0	0	0
34.926	0	0	0
34.951	0	0	0
34.975	0	0	0
35	0	0	0
35.026	0	0	0
35.051	0	0	0
35.076	0	0	0
35.1	0	0	0
35.125	0	0	0
35.151	0	0	0
35.176	0	0	0
35.201	0	0	0
35.225	0	0	0
35.25	0	0	0
35.276	0	0	0
35.301	0	0	0
35.325	0	0	0
35.35	0	0	0
35.375	0	0	0
35.401	0	0	0
35.426	0	0	0
35.45	0	0	0
35.475	0	0	0
35.5	0	0	0
35.526	0	0	0
35.551	0	0	0
35.575	0	0	0
35.6	0	0	0
35.627	0	0	0
35.651	0	0	0
35.676	0	0	0
35.7	0	0	0
35.725	0	0	0
35.751	0	0	0
35.776	0	0	0
35.801	0	0	0
35.825	0	0	0
35.85	0	0	0
35.876	0	0	0
35.901	0	0	0
35.926	0	0	0
35.95	0	0	0
35.975	0	0	0
36.001	0	0	0
36.026	0	0	0
36.05	0	0	0
36.075	0	0	0
36.1	0	0	0
36.126	0	0	0
36.151	0	0	0
36.175	0	0	0
36.2	0	0	0
36.225	0	0	0
36.251	56.168128	25.919798	0.73018566
36.276	56.168128	30.668719	2.1343889
36.3	56.168128	34.849285	3.4824239
36.325	56.168128	38.534785	4.8866271
36.352	56.168128	41.421801	6.4031666
36.376	56.168128	43.5307	7.7512017
36.401	56.168128	45.295514	9.1554049
36.425	56.168128	46.77364	10.50344
36.45	56.168128	47.829776	11.907643
36.476	56.168128	48.686497	13.368014
36.501	56.168128	49.528401	14.772218
36.526	56.168128	50.356231	16.176421
36.55	56.168128	51.17067	17.524456
36.575	56.168128	52.104762	18.928659
36.601	56.168128	53.410849	20.38903
36.626	56.168128	55.062465	21.793234
36.651	56.168128	56.483266	23.197437
36.675	56.168128	57.210549	24.545472
36.7	56.168128	57.720163	25.949675
36.726	56.168128	58.402563	27.410046
36.751	56.168128	58.755452	28.81425
36.775	56.168128	58.667429	30.162285
36.8	56.168128	58.726125	31.566488
36.825	56.168128	59.164495	32.970691
36.851	56.168128	59.57073	34.431062
36.876	56.168128	59.801625	35.835266
36.9	56.168128	60.260761	37.183301
36.925	56.168128	60.688047	38.587504
36.95	56.168128	60.886421	39.991707
36.976	56.168128	61.589683	41.452078
37.001	56.168128	62.285005	42.856282
37.025	56.168128	61.924412	44.204317
37.05	56.168128	61.365516	45.60852
37.076	56.168128	61.449675	47.068891
37.101	56.168128	61.393582	48.473094
37.126	56.168128	60.886421	49.877298
37.15	56.168128	60.942981	51.225333
37.175	56.168128	61.617647	52.629536
37.201	56.168128	61.785162	54.089907
37.226	56.168128	61.673536	55.49411
37.251	56.168128	61.86875	56.898314
37.275	56.168128	61.729374	58.246349
37.3	56.168128	61.168696	59.650552
37.326	56.168128	60.971241	61.110923
37.351	56.168128	61.505716	62.515126
37.376	56.168128	62.340296	63.91933
37.4	56.168128	62.56097	65.267365
37.425	56.168128	62.146563	66.671568
37.451	56.168128	62.229665	68.131939
37.476	56.168128	62.89053	69.536142
37.5	56.168128	63.163849	70.884178
37.525	56.168128	63.204745	72.288381
37.55	56.168128	63.381656	73.692584
37.576	56.168128	63.300067	75.152955
37.601	56.168128	63.054664	76.557158
37.625	56.168128	63.095631	77.905194
37.65	56.168128	63.49028	79.309397
37.675	56.168128	63.855519	80.7136
37.701	56.168128	63.761028	82.173971
37.726	56.168128	63.354472	83.578174
37.75	56.168128	62.671016	84.92621
37.775	56.168128	61.547714	86.330413
37.801	56.168128	60.545954	87.790784
37.826	56.168128	59.801625	89.194987
37.851	56.168128	58.696784	90.59919
37.875	56.168128	57.69031	91.947226
37.9	56.168128	57.510869	93.351429
37.926	56.168128	57.69031	94.8118
37.951	56.168128	57.75	96.216003
37.976	56.168128	57.420937	97.620206
38	56.168128	56.14678	98.968242
38.025	56.168128	53.539705	100.37244
38.051	56.168128	48.438185	101.83282
38.076	56.168128	38.757661	103.23702
38.1	56.168128	24.7642	104.58505
38.125	56.168128	0	105.98926
38.15	0	0	106.69136
38.176	0	0	106.69136
38.201	0	0	106.69136
38.225	0	0	106.69136
38.25	0	0	106.69136
38.275	0	0	106.69136
38.301	0	0	106.69136
38.326	0	0	106.69136
38.35	0	0	106.69136
38.375	0	0	106.69136
38.4	0	0	106.69136
38.426	0	0	106.69136
38.451	0	0	106.69136
38.475	0	0	106.69136
38.5	0	0	106.69136
38.526	0	0	106.69136
38.551	0	0	106.69136
38.576	0	0	106.69136
38.6	0	0	106.69136
38.625	0	0	106.69136
38.651	0	0	106.69136
38.676	0	0	106.69136
38.701	0	0	106.69136
38.725	0	0	106.69136
38.75	0	0	106.69136
38.776	0	0	106.69136
38.801	0	0	106.69136
38.825	0	0	106.69136
38.85	0	0	106.69136
38.875	0	0	106.69136
38.901	0	0	106.69136
38.926	0	0	106.69136
38.95	0	0	106.69136
38.975	0	0	106.69136
39	0	0	106.69136
39.026	0	0	106.69136
39.051	0	0	106.69136
39.075	0	0	106.69136
39.1	0	0	106.69136
39.127	0	0	106.69136
39.151	0	0	106.69136
39.176	0	0	106.69136
39.2	0	0	106.69136
39.225	0	0	106.69136
39.251	0	0	106.69136
39.276	0	0	106.69136
39.301	0	0	106.69136
39.325	0	0	106.69136
39.35	0	0	106.69136
39.376	0	0	106.69136
39.401	0	0	106.69136
39.426	0	0	106.69136
39.45	0	0	106.69136
39.475	0	0	106.69136
39.501	0	0	106.69136
39.526	0	0	106.69136
39.55	0	0	106.69136
39.575	0	0	106.69136
39.6	0	0	106.69136
39.626	0	0	106.69136
39.651	0	0	106.69136
39.675	0	0	106.69136
39.7	0	0	106.69136
39.725	0	0	106.69136
39.751	0	0	106.69136
39.776	0	0	106.69136
39.8	0	0	106.69136
39.825	55.309348	27.780389	107.38273
39.852	55.309348	34.576342	108.87608
39.876	55.309348	40.197656	110.2035
39.901	55.309348	44.932762	111.58624
39.925	55.309348	48.61568	112.91366
39.95	55.309348	51.673177	114.29639
39.976	55.309348	54.591165	115.73444
40.001	55.309348	56.848071	117.11717
40.026	55.309348	58.461526	118.49991
40.05	55.309348	60.117658	119.82733
40.075	55.309348	61.477702	121.21006
40.101	55.309348	62.007812	122.64811
40.126	55.309348	62.021701	124.03084
40.151	55.309348	61.980025	125.41357
40.175	55.309348	61.99392	126.741
40.2	55.309348	61.924412	128.12373
40.226	55.309348	61.547714	129.56177
40.251	55.309348	60.886421	130.94451
40.275	55.309348	60.360732	132.27193
40.3	55.309348	60.289341	133.65467
40.325	55.309348	60.403526	135.0374
40.351	55.309348	60.117658	136.47544
40.376	55.309348	59.454946	137.85818
40.4	55.309348	59.222699	139.1856
40.425	55.309348	59.541805	140.56833
40.45	55.309348	59.425965	141.95107
40.476	55.309348	58.638058	143.38911
40.501	55.309348	58.047529	144.77185
40.525	55.309348	58.017845	146.09927
40.55	55.309348	58.166114	147.482
40.577	55.309348	58.136491	148.97536
40.601	55.309348	57.928701	150.30278
40.626	55.309348	57.75	151.68551
40.65	55.309348	57.779822	153.01294
40.675	55.309348	58.136491	154.39567
40.701	55.309348	58.579273	155.83372
40.726	55.309348	58.814061	157.21645
40.751	55.309348	58.726125	158.59918
40.775	55.309348	58.314007	159.92661
40.8	55.309348	58.343541	161.30934
40.826	55.309348	59.222699	162.74738
40.851	55.309348	59.628538	164.13012
40.876	55.309348	58.828704	165.51285
40.9	55.309348	57.928701	166.84028
40.925	55.309348	57.480907	168.22301
40.951	55.309348	57.059796	169.66105
40.976	55.309348	56.711544	171.04379
41	55.309348	56.605129	172.37121
41.025	55.309348	56.72673	173.75394
41.05	55.309348	56.81776	175.13668
41.076	55.309348	56.45276	176.57472
41.101	55.309348	55.808266	177.95745
41.125	55.309348	55.405536	179.28488
41.15	55.309348	55.21867	180.66761
41.175	55.309348	55.03117	182.05035
41.201	55.309348	55.125	183.48839
41.226	55.309348	55.529764	184.87112
41.25	55.309348	55.77739	186.19855
41.275	55.309348	56.116091	187.58128
41.302	55.309348	56.999383	189.07463
41.326	55.309348	57.69031	190.40206
41.351	55.309348	57.540814	191.78479
41.375	55.309348	57.120145	193.11222
41.4	55.309348	56.696354	194.49495
41.426	55.309348	55.993164	195.93299
41.451	55.309348	55.156241	197.31573
41.476	55.309348	54.338134	198.69846
41.5	55.309348	53.668252	200.02588
41.525	55.309348	53.152199	201.40862
41.551	55.309348	52.302754	202.84666
41.576	55.309348	50.629166	204.22939
41.601	55.309348	48.08123	205.61213
41.625	55.309348	44.47032	206.93955
41.65	55.309348	38.265622	208.32229
41.676	55.309348	28.211118	209.76033
41.701	55.309348	0	211.14306
41.725	0	0	211.80678
41.75	0	0	211.80678
41.775	0	0	211.80678
41.801	0	0	211.80678
41.826	0	0	211.80678
41.85	0	0	211.80678
41.875	0	0	211.80678
41.9	0	0	211.80678
41.926	0	0	211.80678
41.951	0	0	211.80678
41.975	0	0	211.80678
42	0	0	211.80678
42.027	0	0	211.80678
42.051	0	0	211.80678
42.076	0	0	211.80678
42.1	0	0	211.80678
42.125	0	0	211.80678
42.151	0	0	211.80678
42.176	0	0	211.80678
42.201	0	0	211.80678
42.225	0	0	211.80678
42.25	0	0	211.80678
42.276	0	0	211.80678
42.301	0	0	211.80678
42.326	0	0	211.80678
42.35	0	0	211.80678
42.375	0	0	211.80678
42.401	0	0	211.80678
42.426	0	0	211.80678
42.45	0	0	211.80678
42.475	0	0	211.80678
42.5	0	0	211.80678
42.526	0	0	211.80678
42.551	0	0	211.80678
42.575	0	0	211.80678
42.6	0	0	211.80678
42.625	0	0	211.80678
42.651	0	0	211.80678
42.676	0	0	211.80678
42.7	0	0	211.80678
42.725	0	0	211.80678
42.752	0	0	211.80678
42.776	0	0	211.80678
42.801	0	0	211.80678
42.825	0	0	211.80678
42.85	0	0	211.80678
42.876	0	0	211.80678
42.901	0	0	211.80678
42.926	0	0	211.80678
42.95	0	0	211.80678
42.975	0	0	211.80678
43.001	0	0	211.80678
43.026	0	0	211.80678
43.051	0	0	211.80678
43.075	0	0	211.80678
43.1	0	0	211.80678
43.126	0	0	211.80678
43.151	0	0	211.80678
43.175	0	0	211.80678
43.2	0	0	211.80678
43.225	0	0	211.80678
43.251	0	0	211.80678
43.276	0	0	211.80678
43.3	0	0	211.80678
43.325	0	0	211.80678
43.35	40.321725	24.902937	212.3108
43.376	40.321725	30.612497	213.35916
43.401	40.321725	35.095573	214.3672
43.425	40.321725	37.812758	215.33493
43.45	40.321725	39.462403	216.34297
43.476	40.321725	41.255113	217.39133
43.501	40.321725	43.153116	218.39938
43.526	40.321725	44.27621	219.40742
43.55	40.321725	44.702139	220.37514
43.575	40.321725	45.162208	221.38319
43.601	40.321725	45.560957	222.43155
43.626	40.321725	45.542048	223.43959
43.651	40.321725	45.390493	224.44764
43.675	40.321725	45.428429	225.41536
43.7	40.321725	45.598751	226.4234
43.726	40.321725	45.843654	227.47177
43.751	40.321725	46.255152	228.47981
43.776	40.321725	46.699923	229.48785
43.8	40.321725	46.994099	230.45557
43.825	40.321725	47.32286	231.46362
43.851	40.321725	47.667427	232.51198
43.876	40.321725	47.685493	233.52002
43.9	40.321725	47.721605	234.48775
43.925	40.321725	48.331376	235.49579
43.95	40.321725	49.02148	236.50383
43.976	40.321725	49.249365	237.5522
44.001	40.321725	49.109253	238.56024
44.025	40.321725	48.61568	239.52796
44.05	40.321725	48.009521	240.536
44.075	40.321725	47.667427	241.54405
44.101	40.321725	47.286444	242.59241
44.126	40.321725	46.366745	243.60046
44.15	40.321725	44.932762	244.56818
44.175	40.321725	43.4713	245.57622
44.201	40.321725	42.326853	246.62459
44.226	40.321725	41.255113	247.63263
44.251	40.321725	39.982809	248.64067
44.275	40.321725	38.713188	249.60839
44.3	40.321725	37.903764	250.61644
44.326	40.321725	37.812758	251.6648
44.351	40.321725	38.085123	252.67284
44.376	40.321725	38.039864	253.68089
44.4	40.321725	37.446524	254.64861
44.425	40.321725	36.467665	255.65665
44.451	40.321725	35.364508	256.70502
44.476	40.321725	34.775058	257.71306
44.5	40.321725	34.873992	258.68078
44.525	40.321725	34.923354	259.68882
44.55	40.321725	34.725486	260.69687
44.576	40.321725	34.276108	261.74523
44.601	40.321725	33.307516	262.75328
44.625	40.321725	32.25654	263.721
44.65	40.321725	31.225365	264.72904
44.675	40.321725	29.756433	265.73708
44.701	40.321725	27.904133	266.78545
44.726	40.321725	25.450319	267.79349
44.75	40.321725	21.725741	268.76121
44.775	40.321725	0	269.76926
44.8	0	0	270.27328
44.826	0	0	270.27328
44.851	0	0	270.27328
44.875	0	0	270.27328
44.9	0	0	270.27328
44.926	0	0	270.27328
44.951	0	0	270.27328
44.976	0	0	270.27328
45	0	0	270.27328
45.025	0	0	270.27328
45.051	0	0	270.27328
45.076	0	0	270.27328
45.101	0	0	270.27328
45.125	0	0	270.27328
45.15	0	0	270.27328
45.176	0	0	270.27328
45.201	0	0	270.27328
45.225	0	0	270.27328
45.25	0	0	270.27328
45.275	0	0	270.27328
45.301	0	0	270.27328
45.326	0	0	270.27328
45.35	0	0	270.27328
45.375	0	0	270.27328
45.4	0	0	270.27328
45.426	0	0	270.27328
45.451	0	0	270.27328
45.475	0	0	270.27328
45.5	0	0	270.27328
45.527	0	0	270.27328
45.551	0	0	270.27328
45.576	0	0	270.27328
45.6	0	0	270.27328
45.625	0	0	270.27328
45.651	0	0	270.27328
45.676	0	0	270.27328
45.701	0	0	270.27328
45.725	0	0	270.27328
45.75	0	0	270.27328
45.776	0	0	270.27328
45.801	0	0	270.27328
45.826	0	0	270.27328
45.85	0	0	270.27328
45.875	0	0	270.27328
45.901	0	0	270.27328
45.926	0	0	270.27328
45.95	0	0	270.27328
45.975	0	0	270.27328
46	0	0	270.27328
46.026	0	0	270.27328
46.051	0	0	270.27328
46.075	0	0	270.27328
46.1	0	0	270.27328
46.125	0	0	270.27328
46.151	0	0	270.27328
46.176	0	0	270.27328
46.2	0	0	270.27328
46.225	0	0	270.27328
46.252	0	0	270.27328
46.276	0	0	270.27328
46.301	0	0	270.27328
46.325	0	0	270.27328
46.35	0	0	270.27328
46.376	0	0	270.27328
46.401	0	0	270.27328
46.426	0	0	270.27328
46.45	0	0	270.27328
46.475	0	0	270.27328
46.501	0	0	270.27328
46.526	0	0	270.27328
46.551	0	0	270.27328
46.575	0	0	270.27328
46.6	0	0	270.27328
46.626	0	0	270.27328
46.651	0	0	270.27328
46.675	0	0	270.27328
46.7	0	0	270.27328
46.725	0	0	270.27328
46.751	0	0	270.27328
46.776	0	0	270.27328
46.8	44.877021	22.884219	270.8118
46.825	44.877021	26.705424	271.93373
46.85	44.877021	29.377726	273.05565
46.876	44.877021	31.5	274.22245
46.901	44.877021	33.462316	275.34438
46.925	44.877021	35.315763	276.42143
46.95	44.877021	36.937024	277.54335
46.977	44.877021	38.467671	278.75503
47.001	44.877021	40.025871	279.83208
47.026	44.877021	41.504894	280.95401
47.05	44.877021	42.872768	282.03106
47.075	44.877021	44.061702	283.15298
47.101	44.877021	44.894407	284.31978
47.126	44.877021	45.428429	285.44171
47.151	44.877021	46.012439	286.56364
47.175	44.877021	46.828852	287.64068
47.2	44.877021	47.757689	288.76261
47.226	44.877021	48.580233	289.92941
47.251	44.877021	49.056608	291.05134
47.276	44.877021	49.231873	292.17326
47.3	44.877021	49.56317	293.25031
47.325	44.877021	50.253498	294.37224
47.351	44.877021	51.018953	295.53904
47.376	44.877021	51.806355	296.66097
47.4	44.877021	52.467177	297.73801
47.425	44.877021	52.40147	298.85994
47.45	44.877021	51.872816	299.98186
47.476	44.877021	51.773093	301.14867
47.501	44.877021	51.773093	302.27059
47.525	44.877021	51.1875	303.34764
47.55	44.877021	50.424603	304.46957
47.575	44.877021	49.944031	305.59149
47.601	44.877021	49.823164	306.7583
47.626	44.877021	50.167726	307.88022
47.65	44.877021	50.561071	308.95727
47.675	44.877021	50.458755	310.07919
47.702	44.877021	49.909528	311.29087
47.726	44.877021	49.231873	312.36792
47.751	44.877021	48.79253	313.48985
47.775	44.877021	48.898332	314.5669
47.8	44.877021	49.19687	315.68882
47.826	44.877021	48.951148	316.85562
47.851	44.877021	48.29572	317.97755
47.876	44.877021	47.919733	319.09948
47.9	44.877021	48.009521	320.17652
47.925	44.877021	48.224329	321.29845
47.951	44.877021	47.973626	322.46525
47.976	44.877021	47.359249	323.58718
48.001	44.877021	47.067355	324.7091
48.025	44.877021	46.994099	325.78615
48.05	44.877021	46.736796	326.90808
48.076	44.877021	46.217894	328.07488
48.101	44.877021	45.617636	329.19681
48.125	44.877021	45.579858	330.27385
48.15	44.877021	45.918746	331.39578
48.175	44.877021	45.636514	332.51771
48.201	44.877021	45.028507	333.68451
48.226	44.877021	44.894407	334.80643
48.25	44.877021	44.779146	335.88348
48.275	44.877021	44.061702	337.00541
48.3	44.877021	42.671392	338.12733
48.326	44.877021	39.527828	339.29414
48.351	44.877021	32.389777	340.41606
48.375	44.877021	21.081872	341.49311
48.4	44.877021	0	342.61503
48.427	0	0	343.22087
48.451	0	0	343.22087
48.476	0	0	343.22087
48.5	0	0	343.22087
48.525	0	0	343.22087
48.551	0	0	343.22087
48.576	0	0	343.22087
48.601	0	0	343.22087
48.625	0	0	343.22087
48.65	0	0	343.22087
48.676	0	0	343.22087
48.701	0	0	343.22087
48.726	0	0	343.22087
48.75	0	0	343.22087
48.775	0	0	343.22087
48.801	0	0	343.22087
48.826	0	0	343.22087
48.85	0	0	343.22087
48.875	0	0	343.22087
48.9	0	0	343.22087
48.926	0	0	343.22087
48.951	0	0	343.22087
48.975	0	0	343.22087
49	0	0	343.22087
49.025	0	0	343.22087
49.051	0	0	343.22087
49.076	0	0	343.22087
49.1	0	0	343.22087
49.125	0	0	343.22087
49.152	0	0	343.22087
49.176	0	0	343.22087
49.201	0	0	343.22087
49.225	0	0	343.22087
49.25	0	0	343.22087
49.276	0	0	343.22087
49.301	0	0	343.22087
49.326	0	0	343.22087
49.35	0	0	343.22087
49.375	0	0	343.22087
49.401	0	0	343.22087
49.426	0	0	343.22087
49.451	0	0	343.22087
49.475	0	0	343.22087
49.5	0	0	343.22087
49.526	0	0	343.22087
49.551	0	0	343.22087
49.575	0	0	343.22087
49.6	0	0	343.22087
49.625	0	0	343.22087
49.651	0	0	343.22087
49.676	0	0	343.22087
49.7	0	0	343.22087
49.725	0	0	343.22087
49.75	0	0	343.22087
49.776	0	0	343.22087
49.801	0	0	343.22087
49.825	0	0	343.22087
49.85	0	0	343.22087
49.876	0	0	343.22087
49.901	0	0	343.22087
49.926	0	0	343.22087
49.95	0	0	343.22087
49.975	0	0	343.22087
[truncated: 1,969 more rows]
