# Supplementary material for: Week Long Topography Study of Young Adults Using Electronic Cigarettes in Their Natural Environment
Source: PLoS One. 2016 Oct 13;11(10):e0164038. doi: 10.1371/journal.pone.0164038 (PMC5063505; doi:10.1371/journal.pone.0164038)
Supplement: S20 File — This data file contains the flow rate and cumulative volume vs. time for Participant 20, as shown graphically in Figs 4 and 6, respectively. (CSV) [file pone.0164038.s020.csv]

Time [sec]	Mean Pluff Flow Rate [mL/sec]	Flow Rate [mL/sec]	Accumulated Volume [ml]
1.038	0	0	0
1.042	0	0	0
1.048	0	0	0
1.052	0	0	0
1.056	0	0	0
1.064	0	0	0
1.075	0	0	0
1.083	0	0	0
1.091	0	0	0
1.099	0	0	0
1.107	0	0	0
1.118	0	0	0
1.126	0	0	0
1.134	0	0	0
1.142	0	0	0
1.15	0	0	0
1.159	0	0	0
1.169	0	0	0
1.177	0	0	0
1.185	0	0	0
1.193	0	0	0
1.202	0	0	0
1.212	0	0	0
1.22	0	0	0
1.228	0	0	0
1.236	0	0	0
1.245	0	0	0
1.255	0	0	0
1.263	0	0	0
1.271	0	0	0
1.28	0	0	0
1.288	0	0	0
1.296	0	0	0
1.306	0	0	0
1.314	0	0	0
1.323	0	0	0
1.331	0	0	0
1.339	0	0	0
1.349	0	0	0
1.357	0	0	0
1.366	0	0	0
1.374	0	0	0
1.382	0	0	0
1.392	0	0	0
1.4	0	0	0
1.409	0	0	0
1.417	0	0	0
1.425	0	0	0
1.435	0	0	0
1.443	0	0	0
1.452	0	0	0
1.46	0	0	0
1.468	0	0	0
1.476	0	0	0
1.486	0	0	0
1.495	0	0	0
1.503	0	0	0
1.511	0	0	0
1.519	0	0	0
1.529	0	0	0
1.538	0	0	0
1.55	0	0	0
1.576	0	0	0
1.601	0	0	0
1.626	0	0	0
1.65	0	0	0
1.675	0	0	0
1.701	0	0	0
1.726	0	0	0
1.751	0	0	0
1.775	0	0	0
1.8	0	0	0
1.826	0	0	0
1.851	0	0	0
1.875	0	0	0
1.9	0	0	0
1.925	0	0	0
1.951	0	0	0
1.976	0	0	0
2	0	0	0
2.025	0	0	0
2.05	0	0	0
2.076	0	0	0
2.101	0	0	0
2.125	0	0	0
2.15	0	0	0
2.177	0	0	0
2.201	0	0	0
2.226	0	0	0
2.25	0	0	0
2.275	0	0	0
2.301	0	0	0
2.326	0	0	0
2.351	0	0	0
2.375	0	0	0
2.4	0	0	0
2.426	0	0	0
2.451	0	0	0
2.476	0	0	0
2.5	0	0	0
2.525	0	0	0
2.551	0	0	0
2.576	0	0	0
2.6	0	0	0
2.625	0	0	0
2.65	0	0	0
2.676	0	0	0
2.701	0	0	0
2.725	0	0	0
2.75	0	0	0
2.775	0	0	0
2.801	0	0	0
2.826	0	0	0
2.85	0	0	0
2.875	0	0	0
2.902	0	0	0
2.926	0	0	0
2.951	0	0	0
2.975	0	0	0
3	0	0	0
3.026	0	0	0
3.051	0	0	0
3.076	0	0	0
3.1	0	0	0
3.125	0	0	0
3.151	0	0	0
3.176	0	0	0
3.201	0	0	0
3.225	0	0	0
3.25	0	0	0
3.276	0	0	0
3.301	0	0	0
3.325	0	0	0
3.35	0	0	0
3.375	0	0	0
3.401	0	0	0
3.426	0	0	0
3.45	0	0	0
3.475	0	0	0
3.5	0	0	0
3.526	0	0	0
3.551	0	0	0
3.575	0	0	0
3.6	0	0	0
3.627	0	0	0
3.651	0	0	0
3.676	0	0	0
3.7	0	0	0
3.725	0	0	0
3.751	0	0	0
3.776	0	0	0
3.801	0	0	0
3.825	0	0	0
3.85	0	0	0
3.876	0	0	0
3.901	0	0	0
3.926	0	0	0
3.95	0	0	0
3.975	0	0	0
4.001	0	0	0
4.026	0	0	0
4.05	0	0	0
4.075	0	0	0
4.1	0	0	0
4.126	0	0	0
4.151	0	0	0
4.175	0	0	0
4.2	0	0	0
4.225	0	0	0
4.251	0	0	0
4.276	0	0	0
4.3	0	0	0
4.325	0	0	0
4.352	0	0	0
4.376	0	0	0
4.401	0	0	0
4.425	0	0	0
4.45	0	0	0
4.476	0	0	0
4.501	0	0	0
4.526	0	0	0
4.55	0	0	0
4.575	0	0	0
4.601	0	0	0
4.626	0	0	0
4.651	0	0	0
4.675	0	0	0
4.7	0	0	0
4.726	0	0	0
4.751	0	0	0
4.775	0	0	0
4.8	0	0	0
4.825	0	0	0
4.851	0	0	0
4.876	0	0	0
4.9	0	0	0
4.925	0	0	0
4.95	0	0	0
4.976	0	0	0
5.001	0	0	0
5.025	0	0	0
5.05	0	0	0
5.076	0	0	0
5.101	0	0	0
5.126	0	0	0
5.15	32.139281	20.876591	0.38567137
5.175	32.139281	22.389573	1.1891534
5.201	32.139281	24.165688	2.0247747
5.226	32.139281	26.184293	2.8282567
5.251	32.139281	27.996582	3.6317387
5.275	32.139281	29.023765	4.4030815
5.3	32.139281	29.319029	5.2065635
5.326	32.139281	29.053426	6.0421848
5.351	32.139281	27.84233	6.8456668
5.376	32.139281	25.551648	7.6491489
5.4	32.139281	22.733167	8.4204916
5.425	32.139281	0	9.2239736
5.451	32.139281	0	10.059595
5.476	32.139281	0	10.863077
5.5	32.139281	0	11.63442
5.525	32.139281	0	12.437902
5.55	32.139281	0	13.241384
5.576	32.139281	0	14.077005
5.601	32.139281	0	14.880487
5.625	32.139281	0	15.65183
5.65	32.139281	0	16.455312
5.675	32.139281	21.76535	17.258794
5.701	32.139281	26.380924	18.094415
5.726	32.139281	29.348392	18.897897
5.75	32.139281	30.584348	19.66924
5.775	32.139281	31.335508	20.472722
5.801	32.139281	32.309901	21.308343
5.826	32.139281	33.281646	22.111825
5.851	32.139281	34.250969	22.915307
5.875	32.139281	35.992187	23.68665
5.9	32.139281	39.810096	24.490132
5.926	32.139281	45.711946	25.325753
5.951	32.139281	51.856209	26.129235
5.976	32.139281	56.635554	26.932717
6	32.139281	59.454946	27.70406
6.025	32.139281	60.688047	28.507542
6.051	32.139281	61.351478	29.343164
6.076	32.139281	61.896587	30.146646
6.1	32.139281	62.118838	30.917988
6.125	32.139281	61.6875	31.72147
6.15	32.139281	60.260761	32.524952
6.176	32.139281	58.047529	33.360574
6.201	32.139281	55.79283	34.164056
6.225	32.139281	54.067991	34.935398
6.25	32.139281	52.761847	35.73888
6.275	32.139281	51.035833	36.542362
6.301	32.139281	48.367005	37.377984
6.326	32.139281	45.047631	38.181466
6.35	32.139281	41.23423	38.952809
6.375	32.139281	36.796845	39.756291
6.4	32.139281	31.717996	40.559773
6.426	32.139281	25.686131	41.395394
6.451	32.139281	0	42.198876
6.475	0	0	42.584547
6.5	0	0	42.584547
6.526	0	0	42.584547
6.551	0	0	42.584547
6.576	0	0	42.584547
6.6	0	0	42.584547
6.625	0	0	42.584547
6.651	0	0	42.584547
6.676	0	0	42.584547
6.701	0	0	42.584547
6.725	0	0	42.584547
6.75	0	0	42.584547
6.776	0	0	42.584547
6.801	0	0	42.584547
6.825	0	0	42.584547
6.85	0	0	42.584547
6.875	0	0	42.584547
6.901	0	0	42.584547
6.926	0	0	42.584547
6.95	0	0	42.584547
6.975	0	0	42.584547
7	0	0	42.584547
7.026	0	0	42.584547
7.051	0	0	42.584547
7.075	0	0	42.584547
7.1	0	0	42.584547
7.127	0	0	42.584547
7.151	0	0	42.584547
7.176	0	0	42.584547
7.2	0	0	42.584547
7.225	0	0	42.584547
7.251	0	0	42.584547
7.276	0	0	42.584547
7.301	0	0	42.584547
7.325	0	0	42.584547
7.35	0	0	42.584547
7.376	0	0	42.584547
7.401	0	0	42.584547
7.426	0	0	42.584547
7.45	0	0	42.584547
7.475	0	0	42.584547
7.501	0	0	42.584547
7.526	0	0	42.584547
7.55	0	0	42.584547
7.575	0	0	42.584547
7.6	0	0	42.584547
7.626	0	0	42.584547
7.651	0	0	42.584547
7.675	0	0	42.584547
7.7	0	0	42.584547
7.725	0	0	42.584547
7.751	0	0	42.584547
7.776	0	0	42.584547
7.8	0	0	42.584547
7.825	0	0	42.584547
7.852	0	0	42.584547
7.876	0	0	42.584547
7.901	0	0	42.584547
7.925	0	0	42.584547
7.95	0	0	42.584547
7.976	0	0	42.584547
8.001	0	0	42.584547
8.026	0	0	42.584547
8.05	0	0	42.584547
8.075	0	0	42.584547
8.101	0	0	42.584547
8.126	0	0	42.584547
8.151	0	0	42.584547
8.175	0	0	42.584547
8.2	0	0	42.584547
8.226	0	0	42.584547
8.251	0	0	42.584547
8.275	0	0	42.584547
8.3	0	0	42.584547
8.325	0	0	42.584547
8.351	0	0	42.584547
8.376	0	0	42.584547
8.4	0	0	42.584547
8.425	0	0	42.584547
8.45	0	0	42.584547
8.476	0	0	42.584547
8.501	0	0	42.584547
8.525	0	0	42.584547
8.55	0	0	42.584547
8.577	0	0	42.584547
8.601	0	0	42.584547
8.626	0	0	42.584547
8.65	0	0	42.584547
8.675	0	0	42.584547
8.701	0	0	42.584547
8.726	0	0	42.584547
8.751	0	0	42.584547
8.775	0	0	42.584547
8.8	0	0	42.584547
8.826	0	0	42.584547
8.851	0	0	42.584547
8.876	0	0	42.584547
8.9	0	0	42.584547
8.925	0	0	42.584547
8.951	0	0	42.584547
8.976	0	0	42.584547
9	0	0	42.584547
9.025	0	0	42.584547
9.05	0	0	42.584547
9.076	0	0	42.584547
9.101	0	0	42.584547
9.125	0	0	42.584547
9.15	0	0	42.584547
9.175	0	0	42.584547
9.201	0	0	42.584547
9.226	0	0	42.584547
9.25	0	0	42.584547
9.275	0	0	42.584547
9.302	0	0	42.584547
9.326	0	0	42.584547
9.351	0	0	42.584547
9.375	0	0	42.584547
9.4	0	0	42.584547
9.426	0	0	42.584547
9.451	0	0	42.584547
9.476	0	0	42.584547
9.5	0	0	42.584547
9.525	0	0	42.584547
9.551	0	0	42.584547
9.576	0	0	42.584547
9.601	0	0	42.584547
9.625	0	0	42.584547
9.65	0	0	42.584547
9.676	0	0	42.584547
9.701	0	0	42.584547
9.725	0	0	42.584547
9.75	0	0	42.584547
9.775	0	0	42.584547
9.801	0	0	42.584547
9.826	0	0	42.584547
9.85	0	0	42.584547
9.875	0	0	42.584547
9.9	0	0	42.584547
9.926	0	0	42.584547
9.951	0	0	42.584547
9.975	0	0	42.584547
10	0	0	42.584547
10.027	0	0	42.584547
10.051	0	0	42.584547
10.076	0	0	42.584547
10.1	0	0	42.584547
10.125	0	0	42.584547
10.151	0	0	42.584547
10.176	0	0	42.584547
10.201	0	0	42.584547
10.225	0	0	42.584547
10.25	0	0	42.584547
10.276	0	0	42.584547
10.301	0	0	42.584547
10.326	0	0	42.584547
10.35	0	0	42.584547
10.375	0	0	42.584547
10.401	0	0	42.584547
10.426	0	0	42.584547
10.45	0	0	42.584547
10.475	0	0	42.584547
10.5	0	0	42.584547
10.526	0	0	42.584547
10.551	0	0	42.584547
10.575	0	0	42.584547
10.6	0	0	42.584547
10.625	0	0	42.584547
10.651	0	0	42.584547
10.676	0	0	42.584547
10.7	0	0	42.584547
10.725	0	0	42.584547
10.752	0	0	42.584547
10.776	0	0	42.584547
10.801	0	0	42.584547
10.825	0	0	42.584547
10.85	0	0	42.584547
10.876	0	0	42.584547
10.901	0	0	42.584547
10.926	0	0	42.584547
10.95	0	0	42.584547
10.975	0	0	42.584547
11.001	0	0	42.584547
11.026	0	0	42.584547
11.051	0	0	42.584547
11.075	0	0	42.584547
11.1	0	0	42.584547
11.126	0	0	42.584547
11.151	0	0	42.584547
11.175	0	0	42.584547
11.2	0	0	42.584547
11.225	0	0	42.584547
11.251	0	0	42.584547
11.276	0	0	42.584547
11.3	0	0	42.584547
11.325	0	0	42.584547
11.35	0	0	42.584547
11.376	0	0	42.584547
11.401	0	0	42.584547
11.425	0	0	42.584547
11.45	0	0	42.584547
11.476	0	0	42.584547
11.501	0	0	42.584547
11.526	0	0	42.584547
11.55	0	0	42.584547
11.575	0	0	42.584547
11.601	0	0	42.584547
11.626	0	0	42.584547
11.651	0	0	42.584547
11.675	0	0	42.584547
11.7	0	0	42.584547
11.726	0	0	42.584547
11.751	0	0	42.584547
11.776	0	0	42.584547
11.8	0	0	42.584547
11.825	0	0	42.584547
11.851	0	0	42.584547
11.876	0	0	42.584547
11.9	0	0	42.584547
11.925	0	0	42.584547
11.95	0	0	42.584547
11.976	0	0	42.584547
12.001	0	0	42.584547
12.025	0	0	42.584547
12.05	0	0	42.584547
12.075	0	0	42.584547
12.101	0	0	42.584547
12.126	0	0	42.584547
12.15	0	0	42.584547
12.175	0	0	42.584547
12.201	0	0	42.584547
12.226	0	0	42.584547
12.251	0	0	42.584547
12.275	0	0	42.584547
12.3	0	0	42.584547
12.326	0	0	42.584547
12.351	0	0	42.584547
12.376	0	0	42.584547
12.4	0	0	42.584547
12.425	0	0	42.584547
12.451	0	0	42.584547
12.476	0	0	42.584547
12.5	0	0	42.584547
12.525	0	0	42.584547
12.55	0	0	42.584547
12.576	0	0	42.584547
12.601	0	0	42.584547
12.625	0	0	42.584547
12.65	0	0	42.584547
12.675	0	0	42.584547
12.701	0	0	42.584547
12.726	0	0	42.584547
12.75	0	0	42.584547
12.775	0	0	42.584547
12.8	0	0	42.584547
12.826	0	0	42.584547
12.851	0	0	42.584547
12.875	0	0	42.584547
12.9	0	0	42.584547
12.926	0	0	42.584547
12.951	0	0	42.584547
12.976	0	0	42.584547
13	0	0	42.584547
13.025	0	0	42.584547
13.051	0	0	42.584547
13.076	0	0	42.584547
13.101	0	0	42.584547
13.125	0	0	42.584547
13.15	0	0	42.584547
13.176	0	0	42.584547
13.201	0	0	42.584547
13.225	0	0	42.584547
13.25	0	0	42.584547
13.275	0	0	42.584547
13.301	0	0	42.584547
13.326	0	0	42.584547
13.35	0	0	42.584547
13.375	0	0	42.584547
13.4	0	0	42.584547
13.426	0	0	42.584547
13.451	0	0	42.584547
13.475	0	0	42.584547
13.5	0	0	42.584547
13.527	0	0	42.584547
13.551	0	0	42.584547
13.576	0	0	42.584547
13.6	0	0	42.584547
13.625	0	0	42.584547
13.651	0	0	42.584547
13.676	0	0	42.584547
13.701	0	0	42.584547
13.725	0	0	42.584547
13.75	0	0	42.584547
13.776	0	0	42.584547
13.801	0	0	42.584547
13.826	0	0	42.584547
13.85	0	0	42.584547
13.875	0	0	42.584547
13.901	0	0	42.584547
13.926	0	0	42.584547
13.95	0	0	42.584547
13.975	0	0	42.584547
14	0	0	42.584547
14.026	0	0	42.584547
14.051	0	0	42.584547
14.075	0	0	42.584547
14.1	0	0	42.584547
14.125	0	0	42.584547
14.151	0	0	42.584547
14.176	0	0	42.584547
14.2	0	0	42.584547
14.225	0	0	42.584547
14.252	0	0	42.584547
14.276	0	0	42.584547
14.301	0	0	42.584547
14.325	0	0	42.584547
14.35	0	0	42.584547
14.376	0	0	42.584547
14.401	0	0	42.584547
14.426	0	0	42.584547
14.45	0	0	42.584547
14.475	0	0	42.584547
14.501	0	0	42.584547
14.526	0	0	42.584547
14.551	0	0	42.584547
14.575	0	0	42.584547
14.6	0	0	42.584547
14.626	0	0	42.584547
14.651	0	0	42.584547
14.675	0	21.163427	42.584547
14.7	0	24.165688	42.584547
14.725	0	27.405805	42.584547
14.751	0	30.414904	42.584547
14.776	0	32.969624	42.584547
14.8	0	34.576342	42.584547
14.825	0	35.071022	42.584547
14.85	0	34.972646	42.584547
14.876	0	34.799818	42.584547
14.901	0	34.775058	42.584547
14.925	0	35.266951	42.584547
14.95	0	36.39674	42.584547
14.977	0	37.675838	42.584547
15.001	0	38.890773	42.584547
15.026	0	40.496528	42.584547
15.05	0	42.428478	42.584547
15.075	0	43.846144	42.584547
15.101	0	44.547727	42.584547
15.126	0	44.85602	42.584547
15.151	0	44.663586	42.584547
15.175	0	44.081246	42.584547
15.2	0	44.003018	42.584547
15.226	0	44.759906	42.584547
15.251	0	45.466334	42.584547
15.276	0	45.6931	42.584547
15.3	0	45.881216	42.584547
15.325	0	46.236527	42.584547
15.351	0	46.552138	42.584547
15.376	0	46.552138	42.584547
15.4	0	46.292379	42.584547
15.425	0	45.956246	42.584547
15.45	0	45.314526	42.584547
15.476	0	44.159335	42.584547
15.501	0	42.570346	42.584547
15.525	0	40.708664	42.584547
15.55	0	38.802082	42.584547
15.575	0	37.030182	42.584547
15.601	0	35.655579	42.584547
15.626	0	34.948008	42.584547
15.65	0	34.576342	42.584547
15.675	0	33.769786	42.584547
15.702	0	32.176333	42.584547
15.726	0	30.130381	42.584547
15.751	0	27.904133	42.584547
15.775	0	24.798957	42.584547
15.8	0	0	42.584547
15.826	0	0	42.584547
15.851	0	0	42.584547
15.876	0	0	42.584547
15.9	0	0	42.584547
15.925	0	0	42.584547
15.951	0	0	42.584547
15.976	0	0	42.584547
16.001	0	0	42.584547
16.025	0	0	42.584547
16.05	0	0	42.584547
16.076	0	0	42.584547
16.101	0	0	42.584547
16.125	0	0	42.584547
16.15	0	0	42.584547
16.175	0	0	42.584547
16.201	0	0	42.584547
16.226	0	0	42.584547
16.25	0	0	42.584547
16.275	0	0	42.584547
16.3	0	0	42.584547
16.326	0	0	42.584547
16.351	0	0	42.584547
16.375	0	0	42.584547
16.4	0	0	42.584547
16.427	0	0	42.584547
16.451	0	0	42.584547
16.476	0	0	42.584547
16.5	0	0	42.584547
16.525	0	0	42.584547
16.551	0	0	42.584547
16.576	0	0	42.584547
16.601	0	0	42.584547
16.625	0	0	42.584547
16.65	0	0	42.584547
16.676	0	0	42.584547
16.701	0	0	42.584547
16.726	0	0	42.584547
16.75	0	0	42.584547
16.775	0	0	42.584547
16.801	0	0	42.584547
16.826	0	0	42.584547
16.85	0	0	42.584547
16.875	0	0	42.584547
16.9	0	0	42.584547
16.926	0	0	42.584547
16.951	0	0	42.584547
16.975	0	0	42.584547
17	0	0	42.584547
17.025	0	0	42.584547
17.051	0	0	42.584547
17.076	0	0	42.584547
17.1	0	0	42.584547
17.125	0	0	42.584547
17.152	0	0	42.584547
17.176	0	0	42.584547
17.201	0	0	42.584547
17.225	0	0	42.584547
17.25	0	0	42.584547
17.276	0	0	42.584547
17.301	0	0	42.584547
17.326	0	0	42.584547
17.35	0	0	42.584547
17.375	0	0	42.584547
17.401	0	0	42.584547
17.426	0	0	42.584547
17.451	0	0	42.584547
17.475	0	0	42.584547
17.5	0	0	42.584547
17.526	0	0	42.584547
17.551	0	0	42.584547
17.575	0	0	42.584547
17.6	0	0	42.584547
17.625	0	0	42.584547
17.651	0	0	42.584547
17.676	0	0	42.584547
17.7	0	0	42.584547
17.725	0	0	42.584547
17.75	0	0	42.584547
17.776	0	0	42.584547
17.801	0	0	42.584547
17.825	0	0	42.584547
17.85	0	0	42.584547
17.876	0	0	42.584547
17.901	0	0	42.584547
17.926	0	0	42.584547
17.95	0	0	42.584547
17.975	0	0	42.584547
18.001	0	0	42.584547
18.026	0	0	42.584547
18.051	0	0	42.584547
18.075	0	0	42.584547
18.1	0	0	42.584547
18.126	0	0	42.584547
18.151	0	0	42.584547
18.176	0	0	42.584547
18.2	0	0	42.584547
18.225	0	0	42.584547
18.251	0	0	42.584547
18.276	0	0	42.584547
18.3	0	0	42.584547
18.325	0	0	42.584547
18.35	0	0	42.584547
18.376	0	0	42.584547
18.401	0	0	42.584547
18.425	0	0	42.584547
18.45	0	0	42.584547
18.475	0	0	42.584547
18.501	0	0	42.584547
18.526	0	0	42.584547
18.55	0	0	42.584547
18.575	0	0	42.584547
18.601	0	0	42.584547
18.626	0	0	42.584547
18.651	0	0	42.584547
18.675	0	0	42.584547
18.7	0	0	42.584547
18.726	0	0	42.584547
18.751	0	0	42.584547
18.776	0	0	42.584547
18.8	0	0	42.584547
18.825	0	0	42.584547
18.851	0	0	42.584547
18.876	0	0	42.584547
18.9	0	0	42.584547
18.925	0	0	42.584547
18.95	0	0	42.584547
18.976	0	0	42.584547
19.001	0	0	42.584547
19.025	0	0	42.584547
19.05	0	0	42.584547
19.075	0	0	42.584547
19.101	0	0	42.584547
19.126	0	0	42.584547
19.15	0	0	42.584547
19.175	0	0	42.584547
19.2	0	0	42.584547
19.226	0	0	42.584547
19.251	0	0	42.584547
19.275	0	0	42.584547
19.3	0	0	42.584547
19.326	0	0	42.584547
19.351	0	0	42.584547
19.376	0	0	42.584547
19.4	0	0	42.584547
19.425	0	0	42.584547
19.451	0	0	42.584547
19.476	0	0	42.584547
19.501	0	0	42.584547
19.525	0	0	42.584547
19.55	0	0	42.584547
19.576	0	0	42.584547
19.601	0	0	42.584547
19.625	0	0	42.584547
19.65	0	0	42.584547
19.675	0	0	42.584547
19.701	0	0	42.584547
19.726	0	0	42.584547
19.75	0	0	42.584547
19.775	0	0	42.584547
19.8	0	0	42.584547
19.826	0	0	42.584547
19.851	0	0	42.584547
19.875	0	0	42.584547
19.9	0	0	42.584547
19.927	0	0	42.584547
19.951	0	0	42.584547
19.976	0	0	42.584547
20	0	0	42.584547
20.025	0	0	42.584547
20.051	0	0	42.584547
20.076	0	0	42.584547
20.101	0	0	42.584547
20.125	0	0	42.584547
20.15	0	0	42.584547
20.176	0	0	42.584547
20.201	0	0	42.584547
20.226	0	0	42.584547
20.25	0	0	42.584547
20.275	0	0	42.584547
20.301	0	0	42.584547
20.326	0	0	42.584547
20.35	0	0	42.584547
20.375	0	0	42.584547
20.4	0	0	42.584547
20.426	0	0	42.584547
20.451	0	0	42.584547
20.475	0	0	42.584547
20.5	0	0	42.584547
20.525	0	0	42.584547
20.551	0	0	42.584547
20.576	0	0	42.584547
20.6	0	0	42.584547
20.625	0	0	42.584547
20.652	0	0	42.584547
20.676	0	0	42.584547
20.701	0	0	42.584547
20.725	0	0	42.584547
20.75	0	0	42.584547
20.776	0	0	42.584547
20.801	0	0	42.584547
20.826	0	0	42.584547
20.85	0	0	42.584547
20.875	0	0	42.584547
20.901	0	0	42.584547
20.926	0	0	42.584547
20.951	0	0	42.584547
20.975	0	0	42.584547
21	0	0	42.584547
21.026	0	0	42.584547
21.051	0	0	42.584547
21.075	0	0	42.584547
21.1	0	0	42.584547
21.125	0	0	42.584547
21.151	0	0	42.584547
21.176	0	0	42.584547
21.2	0	0	42.584547
21.225	0	0	42.584547
21.25	0	0	42.584547
21.276	0	0	42.584547
21.301	0	0	42.584547
21.325	0	0	42.584547
21.35	0	0	42.584547
21.377	0	0	42.584547
21.401	0	0	42.584547
21.426	0	0	42.584547
21.45	0	0	42.584547
21.475	0	0	42.584547
21.501	0	0	42.584547
21.526	0	0	42.584547
21.551	0	0	42.584547
21.575	0	0	42.584547
21.6	0	0	42.584547
21.626	0	0	42.584547
21.651	0	0	42.584547
21.676	0	0	42.584547
21.7	0	0	42.584547
21.725	0	0	42.584547
21.751	0	0	42.584547
21.776	0	0	42.584547
21.8	0	0	42.584547
21.825	0	0	42.584547
21.85	0	0	42.584547
21.876	0	0	42.584547
21.901	0	0	42.584547
21.925	0	0	42.584547
21.95	0	0	42.584547
21.975	0	0	42.584547
22.001	0	0	42.584547
22.026	0	0	42.584547
22.05	0	0	42.584547
22.075	0	0	42.584547
22.102	0	0	42.584547
22.126	0	0	42.584547
22.151	0	0	42.584547
22.175	0	0	42.584547
22.2	0	0	42.584547
22.226	0	0	42.584547
22.251	0	0	42.584547
22.276	0	0	42.584547
22.3	0	0	42.584547
22.325	0	0	42.584547
22.351	0	0	42.584547
22.376	0	0	42.584547
22.401	0	0	42.584547
22.425	0	0	42.584547
22.45	0	0	42.584547
22.476	0	0	42.584547
22.501	0	0	42.584547
22.525	0	0	42.584547
22.55	0	0	42.584547
22.575	0	0	42.584547
22.601	0	0	42.584547
22.626	0	0	42.584547
22.65	0	0	42.584547
22.675	0	0	42.584547
22.7	0	0	42.584547
22.726	0	0	42.584547
22.751	0	0	42.584547
22.775	0	0	42.584547
22.8	0	0	42.584547
22.827	0	0	42.584547
22.851	0	0	42.584547
22.876	0	0	42.584547
22.9	0	0	42.584547
22.925	0	0	42.584547
22.951	0	0	42.584547
22.976	0	0	42.584547
23.001	0	0	42.584547
23.025	0	0	42.584547
23.05	0	0	42.584547
23.076	0	0	42.584547
23.101	0	0	42.584547
23.126	0	0	42.584547
23.15	0	0	42.584547
23.175	0	0	42.584547
23.201	0	0	42.584547
23.226	0	0	42.584547
23.25	0	0	42.584547
23.275	0	0	42.584547
23.3	0	0	42.584547
23.326	0	0	42.584547
23.351	0	0	42.584547
23.375	0	0	42.584547
23.4	0	0	42.584547
23.425	0	0	42.584547
23.451	0	0	42.584547
23.476	0	0	42.584547
23.5	0	0	42.584547
23.525	0	0	42.584547
23.552	0	0	42.584547
23.576	0	0	42.584547
23.601	0	0	42.584547
23.625	0	0	42.584547
23.65	0	0	42.584547
23.676	42.444487	22.808818	43.136326
23.701	42.444487	26.99414	44.197438
23.726	42.444487	32.149553	45.25855
23.75	42.444487	36.703095	46.277218
23.775	42.444487	39.723458	47.33833
23.801	42.444487	41.629223	48.441886
23.826	42.444487	43.212954	49.502999
23.851	42.444487	44.971084	50.564111
23.875	42.444487	47.177027	51.582778
23.9	42.444487	49.805873	52.643891
23.926	42.444487	52.022043	53.747447
23.951	42.444487	52.729187	54.808559
23.975	42.444487	51.856209	55.827227
24	42.444487	50.458755	56.888339
24.025	42.444487	49.823164	57.949451
24.051	42.444487	50.424603	59.053008
24.076	42.444487	51.355494	60.11412
24.1	42.444487	51.539654	61.132788
24.125	42.444487	51.372263	62.1939
24.15	42.444487	51.839596	63.255012
24.176	42.444487	52.761847	64.358569
24.201	42.444487	53.443092	65.419681
24.225	42.444487	53.668252	66.438349
24.25	42.444487	53.539705	67.499461
24.276	42.444487	53.346304	68.603018
24.301	42.444487	53.152199	69.66413
24.326	42.444487	52.467177	70.725242
24.35	42.444487	50.951378	71.74391
24.375	42.444487	49.039047	72.805022
24.401	42.444487	47.286444	73.908578
24.426	42.444487	45.730785	74.969691
24.451	42.444487	44.412176	76.030803
24.475	42.444487	43.609775	77.04947
24.5	42.444487	43.372118	78.110583
24.526	42.444487	43.491109	79.214139
24.551	42.444487	43.72812	80.275251
24.576	42.444487	43.846144	81.336364
24.6	42.444487	43.411818	82.355031
24.625	42.444487	41.917888	83.416143
24.651	42.444487	39.766801	84.5197
24.676	42.444487	38.039864	85.580812
24.7	42.444487	36.983632	86.59948
24.725	42.444487	36.325675	87.660592
24.75	42.444487	36.040017	88.721704
24.776	42.444487	35.800227	89.825261
24.801	42.444487	35.071022	90.886373
24.825	42.444487	33.97322	91.905041
24.85	42.444487	32.969624	92.966153
24.875	42.444487	31.988401	94.027265
24.901	42.444487	30.836768	95.130822
24.926	42.444487	29.465552	96.191934
24.95	42.444487	27.749367	97.210602
24.975	42.444487	25.382542	98.271714
25.001	42.444487	21.526601	99.37527
25.026	42.444487	0	100.43638
25.051	0	0	100.96694
25.075	0	0	100.96694
25.1	0	0	100.96694
25.126	0	0	100.96694
25.151	0	0	100.96694
25.176	0	0	100.96694
25.2	0	0	100.96694
25.225	0	0	100.96694
25.251	0	0	100.96694
25.276	0	0	100.96694
25.3	0	0	100.96694
25.325	0	0	100.96694
25.35	0	0	100.96694
25.376	0	0	100.96694
25.401	0	0	100.96694
25.425	0	0	100.96694
25.45	0	0	100.96694
25.475	0	0	100.96694
25.501	0	0	100.96694
25.526	0	0	100.96694
25.55	0	0	100.96694
25.575	0	0	100.96694
25.6	0	0	100.96694
25.626	0	0	100.96694
25.651	0	0	100.96694
25.675	0	0	100.96694
25.7	0	0	100.96694
25.726	0	0	100.96694
25.751	0	0	100.96694
25.776	0	0	100.96694
25.8	0	0	100.96694
25.825	0	0	100.96694
25.851	0	0	100.96694
25.876	0	0	100.96694
25.901	0	0	100.96694
25.925	0	0	100.96694
25.95	0	0	100.96694
25.976	0	0	100.96694
26.001	0	0	100.96694
26.025	0	0	100.96694
26.05	0	0	100.96694
26.075	0	0	100.96694
26.101	0	0	100.96694
26.126	0	0	100.96694
26.15	0	0	100.96694
26.175	0	0	100.96694
26.2	0	0	100.96694
26.226	0	0	100.96694
26.251	0	0	100.96694
26.275	0	0	100.96694
26.3	0	0	100.96694
26.327	0	0	100.96694
26.351	0	0	100.96694
26.376	0	0	100.96694
26.4	0	0	100.96694
26.425	0	0	100.96694
26.451	0	0	100.96694
26.476	0	0	100.96694
26.501	0	0	100.96694
26.525	0	0	100.96694
26.55	0	0	100.96694
26.576	0	0	100.96694
26.601	0	0	100.96694
26.626	0	0	100.96694
26.65	0	0	100.96694
26.675	0	0	100.96694
26.701	0	0	100.96694
26.726	0	0	100.96694
26.75	0	0	100.96694
26.775	0	0	100.96694
26.8	0	0	100.96694
26.826	0	0	100.96694
26.851	0	0	100.96694
26.875	0	0	100.96694
26.9	0	0	100.96694
26.925	0	0	100.96694
26.951	0	0	100.96694
26.976	0	0	100.96694
27	0	0	100.96694
27.025	0	0	100.96694
27.052	0	0	100.96694
27.076	0	0	100.96694
27.101	0	0	100.96694
27.125	0	0	100.96694
27.15	0	0	100.96694
27.176	0	0	100.96694
27.201	0	0	100.96694
27.226	0	0	100.96694
27.25	0	0	100.96694
27.275	0	0	100.96694
27.301	0	0	100.96694
27.326	0	0	100.96694
27.351	0	0	100.96694
27.375	0	0	100.96694
27.4	0	0	100.96694
27.426	0	0	100.96694
27.451	0	0	100.96694
27.475	0	0	100.96694
27.5	0	0	100.96694
27.525	0	0	100.96694
27.551	0	0	100.96694
27.576	0	0	100.96694
27.6	0	0	100.96694
27.625	0	0	100.96694
27.65	0	0	100.96694
27.676	0	0	100.96694
27.701	0	0	100.96694
27.725	0	0	100.96694
27.75	0	0	100.96694
27.777	0	0	100.96694
27.801	0	0	100.96694
27.826	0	0	100.96694
27.85	0	0	100.96694
27.875	0	0	100.96694
27.901	0	0	100.96694
27.926	0	0	100.96694
27.951	0	0	100.96694
27.975	0	0	100.96694
28	0	0	100.96694
28.026	0	0	100.96694
28.051	0	0	100.96694
28.076	0	0	100.96694
28.1	0	0	100.96694
28.125	0	0	100.96694
28.151	0	0	100.96694
28.176	0	0	100.96694
28.2	0	0	100.96694
28.225	0	0	100.96694
28.25	0	0	100.96694
28.276	0	0	100.96694
28.301	0	0	100.96694
28.325	0	0	100.96694
28.35	0	0	100.96694
28.375	0	0	100.96694
28.401	0	0	100.96694
28.426	0	0	100.96694
28.45	0	0	100.96694
28.475	0	0	100.96694
28.502	0	0	100.96694
28.526	0	0	100.96694
28.551	0	0	100.96694
28.575	0	0	100.96694
28.6	0	0	100.96694
28.626	0	0	100.96694
28.651	0	0	100.96694
28.676	0	0	100.96694
28.7	0	0	100.96694
28.725	0	0	100.96694
28.751	0	0	100.96694
28.776	0	0	100.96694
28.801	0	0	100.96694
28.825	0	0	100.96694
28.85	0	0	100.96694
28.876	0	0	100.96694
28.901	0	0	100.96694
28.925	0	0	100.96694
28.95	0	0	100.96694
28.975	0	0	100.96694
29.001	0	0	100.96694
29.026	0	0	100.96694
29.05	0	0	100.96694
29.075	0	0	100.96694
29.1	0	0	100.96694
29.126	0	0	100.96694
29.151	0	0	100.96694
29.175	0	0	100.96694
29.2	0	0	100.96694
29.227	0	0	100.96694
29.251	0	0	100.96694
29.276	0	0	100.96694
29.3	0	0	100.96694
29.325	0	0	100.96694
29.351	0	0	100.96694
29.376	0	0	100.96694
29.401	0	0	100.96694
29.425	0	0	100.96694
29.45	0	0	100.96694
29.476	0	0	100.96694
29.501	0	0	100.96694
29.526	0	0	100.96694
29.55	0	0	100.96694
29.575	0	0	100.96694
29.601	0	0	100.96694
29.626	0	0	100.96694
29.65	0	0	100.96694
29.675	0	0	100.96694
29.7	0	0	100.96694
29.726	0	0	100.96694
29.751	0	0	100.96694
29.775	0	0	100.96694
29.8	0	0	100.96694
29.825	0	0	100.96694
29.851	0	0	100.96694
29.876	0	0	100.96694
29.9	0	0	100.96694
29.925	0	0	100.96694
29.952	0	0	100.96694
29.976	0	0	100.96694
30.001	0	0	100.96694
30.025	0	0	100.96694
30.05	0	0	100.96694
30.076	0	0	100.96694
30.101	0	0	100.96694
30.126	0	0	100.96694
30.15	0	0	100.96694
30.175	0	0	100.96694
30.201	0	0	100.96694
30.226	0	0	100.96694
30.251	0	0	100.96694
30.275	0	0	100.96694
30.3	0	0	100.96694
30.326	0	0	100.96694
30.351	0	0	100.96694
30.375	0	0	100.96694
30.4	0	0	100.96694
30.425	0	0	100.96694
30.451	0	0	100.96694
30.476	0	0	100.96694
30.5	0	0	100.96694
30.525	0	0	100.96694
30.55	0	0	100.96694
30.576	0	0	100.96694
30.601	0	0	100.96694
30.625	0	0	100.96694
30.65	0	0	100.96694
30.676	0	0	100.96694
30.701	0	0	100.96694
30.726	0	0	100.96694
30.75	0	0	100.96694
30.775	0	0	100.96694
30.801	0	0	100.96694
30.826	0	0	100.96694
30.851	0	0	100.96694
30.875	0	0	100.96694
30.9	0	0	100.96694
30.926	0	0	100.96694
30.951	0	0	100.96694
30.976	0	0	100.96694
31	0	0	100.96694
31.025	0	0	100.96694
31.051	0	0	100.96694
31.076	0	0	100.96694
31.1	0	0	100.96694
31.125	0	0	100.96694
31.15	0	0	100.96694
31.176	0	0	100.96694
31.201	0	0	100.96694
31.225	0	0	100.96694
31.25	0	0	100.96694
31.275	0	0	100.96694
31.301	0	0	100.96694
31.326	0	0	100.96694
31.35	0	0	100.96694
31.375	0	0	100.96694
31.401	0	0	100.96694
31.426	0	0	100.96694
31.451	0	0	100.96694
31.475	0	0	100.96694
31.5	0	0	100.96694
31.526	0	0	100.96694
31.551	0	0	100.96694
31.576	0	0	100.96694
31.6	0	0	100.96694
31.625	0	0	100.96694
31.651	0	0	100.96694
31.676	0	0	100.96694
31.7	0	0	100.96694
31.725	0	0	100.96694
31.75	0	0	100.96694
31.776	0	0	100.96694
31.801	0	0	100.96694
31.825	0	0	100.96694
31.85	0	0	100.96694
31.875	0	0	100.96694
31.901	0	0	100.96694
31.926	0	0	100.96694
31.95	0	0	100.96694
31.975	0	0	100.96694
32	0	0	100.96694
32.026	0	0	100.96694
32.051	0	0	100.96694
32.075	0	0	100.96694
32.1	0	0	100.96694
32.126	0	0	100.96694
32.151	0	0	100.96694
32.176	0	0	100.96694
32.2	0	0	100.96694
32.225	0	0	100.96694
32.251	0	0	100.96694
32.276	0	0	100.96694
32.301	0	0	100.96694
32.325	0	0	100.96694
32.35	0	0	100.96694
32.376	0	0	100.96694
32.401	0	0	100.96694
32.425	0	0	100.96694
32.45	0	0	100.96694
32.475	0	0	100.96694
32.501	0	0	100.96694
32.526	0	0	100.96694
32.55	0	0	100.96694
32.575	0	0	100.96694
32.6	0	0	100.96694
32.626	0	0	100.96694
32.651	0	0	100.96694
32.675	0	0	100.96694
32.7	0	0	100.96694
32.727	0	0	100.96694
32.751	0	0	100.96694
32.776	0	0	100.96694
32.8	0	0	100.96694
32.825	0	0	100.96694
32.851	0	0	100.96694
32.876	0	0	100.96694
32.901	0	0	100.96694
32.925	0	0	100.96694
32.95	0	0	100.96694
32.976	0	0	100.96694
33.001	0	0	100.96694
33.026	34.756564	20.958944	101.4014
33.05	34.756564	21.686059	102.23555
33.075	34.756564	21.365952	103.10447
33.101	34.756564	20.45985	104.00814
33.126	34.756564	0	104.87705
33.15	34.756564	0	105.71121
33.175	34.756564	0	106.58012
33.2	34.756564	0	107.44904
33.226	34.756564	0	108.35271
33.251	34.756564	0	109.22162
33.275	34.756564	0	110.05578
33.3	34.756564	0	110.92469
33.325	34.756564	21.163427	111.79361
33.351	34.756564	23.071645	112.69728
33.376	34.756564	26.052381	113.56619
33.4	34.756564	31.087138	114.40035
33.425	34.756564	38.378003	115.26926
33.452	34.756564	45.993716	116.20769
33.476	34.756564	51.839596	117.04185
33.501	34.756564	55.358879	117.91076
33.525	34.756564	57.435936	118.74492
33.55	34.756564	59.193604	119.61384
33.576	34.756564	60.716426	120.51751
33.601	34.756564	61.421635	121.38642
33.626	34.756564	61.196852	122.25533
33.65	34.756564	60.346461	123.08949
33.675	34.756564	59.106234	123.95841
33.701	34.756564	57.69031	124.86208
33.726	34.756564	56.36114	125.73099
33.751	34.756564	55.04682	126.5999
33.775	34.756564	53.539705	127.43406
33.8	34.756564	52.368586	128.30298
33.826	34.756564	52.18735	129.20665
33.851	34.756564	52.631086	130.07556
33.875	34.756564	53.05488	130.90972
33.9	34.756564	53.135992	131.77863
33.925	34.756564	52.483591	132.64755
33.951	34.756564	51.086439	133.55122
33.976	34.756564	49.580545	134.42013
34	34.756564	48.242187	135.25429
34.025	34.756564	46.828852	136.1232
34.05	34.756564	45.295514	136.99212
34.076	34.756564	43.5307	137.89579
34.101	34.756564	41.338541	138.7647
34.125	34.756564	39.02343	139.59886
34.15	34.756564	37.169481	140.46777
34.177	34.756564	36.01611	141.4062
34.201	34.756564	35.315763	142.24036
34.226	34.756564	34.775058	143.10927
34.25	34.756564	34.351412	143.94343
34.275	34.756564	33.947858	144.81234
34.301	34.756564	33.359196	145.71601
34.326	34.756564	32.601824	146.58493
34.351	34.756564	31.799359	147.45384
34.375	34.756564	30.892581	148.288
34.4	34.756564	29.871993	149.15691
34.426	34.756564	29.083057	150.06059
34.451	34.756564	28.96435	150.9295
34.476	34.756564	29.319029	151.79841
34.5	34.756564	29.319029	152.63257
34.525	34.756564	28.635369	153.50149
34.551	34.756564	27.780389	154.40516
34.576	34.756564	27.248208	155.27407
34.6	34.756564	26.866205	156.10823
34.625	34.756564	26.151377	156.97714
34.65	34.756564	25.246442	157.84606
34.676	34.756564	24.624683	158.74973
34.701	34.756564	24.058522	159.61864
34.725	34.756564	23.108947	160.4528
34.75	34.756564	21.686059	161.32171
34.775	34.756564	0	162.19063
34.801	0	0	162.64246
34.826	0	0	162.64246
34.85	0	0	162.64246
34.875	0	0	162.64246
34.902	0	0	162.64246
34.926	0	0	162.64246
34.951	0	0	162.64246
34.975	0	0	162.64246
35	0	0	162.64246
35.026	0	0	162.64246
35.051	0	0	162.64246
35.076	0	0	162.64246
35.1	0	0	162.64246
35.125	0	0	162.64246
35.151	0	0	162.64246
35.176	0	0	162.64246
35.201	0	0	162.64246
35.225	0	0	162.64246
35.25	0	0	162.64246
35.276	0	0	162.64246
35.301	0	0	162.64246
35.325	0	0	162.64246
35.35	0	0	162.64246
35.375	0	0	162.64246
35.401	0	0	162.64246
35.426	0	0	162.64246
35.45	0	0	162.64246
35.475	0	0	162.64246
35.5	0	0	162.64246
35.526	0	0	162.64246
35.551	0	0	162.64246
35.575	0	0	162.64246
35.6	0	0	162.64246
35.627	0	0	162.64246
35.651	0	0	162.64246
35.676	0	0	162.64246
35.7	0	0	162.64246
35.725	0	0	162.64246
35.751	0	0	162.64246
35.776	0	0	162.64246
35.801	0	0	162.64246
35.825	0	0	162.64246
35.85	0	0	162.64246
35.876	0	0	162.64246
35.901	0	0	162.64246
35.926	0	0	162.64246
35.95	0	0	162.64246
35.975	0	0	162.64246
36.001	0	0	162.64246
36.026	0	0	162.64246
36.05	0	0	162.64246
36.075	0	0	162.64246
36.1	0	0	162.64246
36.126	0	0	162.64246
36.151	0	0	162.64246
36.175	0	0	162.64246
36.2	0	0	162.64246
36.225	0	0	162.64246
36.251	0	0	162.64246
36.276	0	0	162.64246
36.3	0	0	162.64246
36.325	0	0	162.64246
36.352	0	0	162.64246
36.376	0	0	162.64246
36.401	0	0	162.64246
36.425	0	0	162.64246
36.45	0	0	162.64246
36.476	0	0	162.64246
36.501	0	0	162.64246
36.526	0	0	162.64246
36.55	0	0	162.64246
36.575	0	0	162.64246
36.601	0	0	162.64246
36.626	0	0	162.64246
36.651	0	0	162.64246
36.675	0	0	162.64246
36.7	0	0	162.64246
36.726	0	0	162.64246
36.751	0	0	162.64246
36.775	0	0	162.64246
36.8	0	0	162.64246
36.825	0	0	162.64246
36.851	0	0	162.64246
36.876	0	0	162.64246
36.9	0	0	162.64246
36.925	0	0	162.64246
36.95	0	0	162.64246
36.976	0	0	162.64246
37.001	0	0	162.64246
37.025	0	0	162.64246
37.05	0	0	162.64246
37.076	0	0	162.64246
37.101	0	0	162.64246
37.126	0	0	162.64246
37.15	0	0	162.64246
37.175	0	0	162.64246
37.201	0	0	162.64246
37.226	0	0	162.64246
